# Supplementary material for: Transcriptome and Small-RNA Sequencing Reveals the Response Mechanism of Brassica napus to Waterlogging Stress
Source: Plants (Basel). 2025 Apr 29;14(9):1340. doi: 10.3390/plants14091340 (PMC12073736; doi:10.3390/plants14091340)
Supplement: Supplementary file 1 [file plants-14-01340-s001.zip]

Archive with 2 entries (2 files):
- Supplement Table.xlsx
- Supplementary figures.pdf
