# Supplementary material for: Transcriptome and Small-RNA Sequencing Reveals the Response Mechanism of Brassica napus to Waterlogging Stress
Source: Plants (Basel). 2025 Apr 29;14(9):1340. doi: 10.3390/plants14091340 (PMC12073736; doi:10.3390/plants14091340)
Supplement: Supplementary file 1 [file plants-14-01340-s001.zip › Supplement Table.xlsx]

## Sheet: Table S1
Table S1. DEGs identified between the control group and the waterlogging group in leaves.
gene	log2FoldChange	pvalue	CK.1	CK.2	CK.3	ZS.1	ZS.2	ZS.3	sign
BnaC05G0035900ZS	-4.81147	2.07975e-34	537.978	696.269	529.628	30.9513	18.4026	13.1679	Down
BnaC01G0444900ZS	-3.89217	2.2668e-34	7346.03	8468.33	8269.67	598.152	695.795	328.422	Down
BnaA08G0280400ZS	-2.84051	3.42535e-33	16079.2	14257.6	15714.7	2383.25	2339.76	1706.4	Down
BnaA04G0030200ZS	-5.13536	2.33089e-31	1219.42	3633.32	2307.05	53.2651	98.1474	52.6714	Down
BnaA06G0168300ZS	-3.29673	1.75198e-30	583.337	704.516	672.109	56.1442	76.2395	67.3884	Down
BnaA10G0172500ZS	-4.29648	2.28784e-27	9507.44	16776.4	10818.5	490.182	998.124	400.458	Down
BnaC02G0217500ZS	-3.28155	2.81155e-27	3458.88	3003.03	2497.02	332.547	377.692	211.46	Down
BnaC05G0378900ZS	-3.25756	1.43855e-26	1030.6	1295.93	1037.67	82.7768	132.324	137.101	Down
BnaC02G0185700ZS	-3.41959	4.57428e-26	469.412	371.108	472.059	41.0285	34.1763	47.2494	Down
BnaC05G0518000ZS	-2.40892	5.15498e-26	1600.22	1498.57	1467.99	261.287	280.421	318.352	Down
BnaC04G0089800ZS	-2.95357	6.0084e-26	992.621	831.753	732.556	113.008	93.7658	123.158	Down
BnaA05G0178700ZS	-2.67309	3.05101e-25	1507.39	1452.62	1299.6	244.012	177.892	245.542	Down
BnaA04G0228900ZS	-2.3276	4.79617e-25	1486.3	1489.14	1329.83	302.315	265.524	289.693	Down
BnaC01G0063000ZS	-3.85704	4.95711e-25	964.14	1764.82	1161.44	78.458	126.189	64.2901	Down
BnaA09G0396700ZS	-2.2979	8.32508e-25	1399.8	1315.96	1493.9	282.881	271.658	301.311	Down
BnaA05G0158100ZS	-5.28999	2.03954e-24	240.508	160.224	214.442	5.75838	6.13421	3.8729	Down
BnaA10G0062500ZS	-3.11766	4.88654e-24	1117.09	1840.22	1475.19	172.032	203.305	135.551	Down
BnaC04G0067900ZS	-4.06133	5.85821e-24	660.341	1327.74	1224.76	92.8539	46.4447	52.6714	Down
BnaC05G0103500ZS	-2.82496	7.38254e-24	1287.98	1318.32	1259.3	132.443	213.821	199.842	Down
BnaA07G0274700ZS	-2.46696	1.72817e-23	2585.46	2839.27	2511.41	470.748	393.466	570.865	Down
BnaC08G0214600ZS	-2.18184	1.80801e-23	11930.4	10257.9	11057.4	2796.42	2226.72	2303.6	Down
BnaA05G0096100ZS	-4.56255	1.92265e-23	2832.29	7260.75	7011.81	255.528	120.932	347.012	Down
BnaA06G0336900ZS	-2.84131	2.31817e-23	2801.7	4043.31	3282.83	493.781	355.784	563.119	Down
BnaA01G0025500ZS	-4.11629	2.487e-22	276.373	444.151	313.747	12.2366	23.6605	24.012	Down
BnaA02G0320900ZS	-2.72038	6.29209e-22	630.805	572.566	476.377	82.7768	82.3737	89.8512	Down
BnaC06G0258800ZS	-4.47655	1.40489e-21	437.766	312.202	303.672	12.9564	26.2895	8.52038	Down
BnaA06G0084400ZS	-3.62211	1.46967e-21	1333.34	909.509	1575.93	152.597	70.9816	85.9783	Down
BnaA07G0334400ZS	-2.07271	1.63393e-21	43948.6	52094.1	39782.5	10344.9	11499.9	10442.9	Down
BnaA05G0349400ZS	-2.84039	2.17568e-21	2221.53	1906.2	1858.01	356.3	285.679	193.645	Down
BnaA06G0357200ZS	-5.30345	3.26414e-21	1651.91	525.441	436.079	30.9513	22.7842	12.3933	Down
BnaA05G0014600ZS	-3.74846	5.62268e-21	705.7	1176.94	1578.81	79.8976	59.5895	117.736	Down
BnaA05G0039200ZS	-3.86367	5.75279e-21	1956.76	1459.69	1181.59	123.805	141.963	50.3477	Down
BnaA01G0149100ZS	-2.78839	8.74687e-21	504.222	655.035	706.65	94.2935	76.2395	99.1462	Down
BnaA01G0378900ZS	-2.92032	1.32471e-20	1131.86	1159.27	1075.09	137.481	202.429	105.343	Down
BnaA03G0157800ZS	-4.50231	1.38244e-20	225.74	576.101	618.858	25.9127	14.0211	22.4628	Down
BnaC04G0213400ZS	-2.41536	1.60445e-20	2402.97	1744.8	1646.45	351.981	347.897	386.515	Down
BnaA01G0357700ZS	-3.70008	1.82274e-20	5343.91	5793.99	5859.01	418.922	681.774	207.587	Down
BnaA08G0159600ZS	-7.19334	2.61876e-20	188.82	316.914	174.144	3.59899	0.876316	0	Down
BnaA06G0146800ZS	-5.31405	2.83198e-20	207.807	203.815	233.151	5.75838	0.876316	9.29496	Down
BnaC06G0367900ZS	-4.08613	3.00394e-20	648.738	1966.28	1575.93	103.651	55.2079	87.5275	Down
BnaC01G0449900ZS	-2.1618	6.15875e-20	1361.82	1537.45	1476.62	312.392	292.689	372.573	Down
BnaA03G0189600ZS	-2.37282	1.2317e-19	1402.96	1427.88	1348.54	252.649	221.708	332.295	Down
BnaC04G0050000ZS	-3.09343	1.42825e-19	2171.95	3255.15	4176.57	454.193	262.895	407.429	Down
BnaC06G0411400ZS	-3.52386	2.35289e-19	1356.55	2402.19	2299.85	203.703	95.5184	226.952	Down
BnaC02G0354900ZS	-2.37638	2.79989e-19	1443.05	1478.54	1341.34	226.017	340.887	254.837	Down
BnaC04G0515100ZS	-2.93794	3.3237e-19	373.42	520.729	607.345	64.062	59.5895	72.0359	Down
BnaC06G0138100ZS	-2.66978	3.31244e-19	666.67	983.73	890.868	108.689	150.726	140.199	Down
BnaC04G0367700ZS	-2.28232	4.45827e-19	2228.92	2122.97	1643.57	468.588	360.166	403.556	Down
BnaA07G0316900ZS	-6.77509	4.9174e-19	303.799	242.693	529.628	8.63758	0.876316	0	Down
BnaC08G0287600ZS	-4.01066	6.34582e-19	587.556	230.912	361.241	25.9127	19.2789	27.8849	Down
BnaC03G0101700ZS	-2.85528	1.40939e-18	15376.7	17296	12798.9	1843.4	2998.75	1442.27	Down
BnaA06G0105700ZS	-2.69337	1.97811e-18	3110.78	2409.26	1646.45	362.058	327.742	418.273	Down
BnaC04G0089100ZS	-2.0542	2.06853e-18	3660.36	4174.08	3540.45	1066.74	794.818	876.824	Down
BnaC09G0038200ZS	-2.87857	3.16969e-18	335.445	485.385	377.072	61.1828	46.4447	54.9952	Down
BnaA06G0032700ZS	-1.91727	3.22626e-18	2773.22	3434.22	2843.87	760.107	832.5	804.014	Down
BnaC03G0808100ZS	-3.93817	3.26715e-18	468.357	671.528	408.734	30.9513	53.4553	17.0408	Down
BnaA09G0041200ZS	-2.88697	3.52957e-18	1940.94	3109.06	2695.63	349.822	237.482	459.326	Down
BnaC02G0521000ZS	-3.14302	5.41066e-18	433.547	420.589	381.389	64.062	43.8158	31.7578	Down
BnaC09G0028800ZS	-5.27727	5.71449e-18	132.912	738.681	698.015	13.6762	9.63947	17.0408	Down
BnaC08G0510700ZS	-3.16714	5.85227e-18	5211	6540.92	4460.1	680.209	802.705	322.225	Down
BnaA07G0141200ZS	-3.74027	5.89363e-18	515.826	1343.06	1514.04	83.4966	64.8474	103.794	Down
BnaC03G0229300ZS	-1.91254	6.14573e-18	1529.54	1472.65	1449.28	412.444	415.374	354.757	Down
BnaC02G0291100ZS	-2.10059	7.59093e-18	1122.37	1368.98	1211.81	251.929	312.845	298.988	Down
BnaC06G0436900ZS	-2.30851	9.42858e-18	2763.73	2803.93	3613.84	750.03	496.871	605.721	Down
BnaA09G0617700ZS	-5.99944	1.07054e-17	239.453	1614.02	2366.05	33.1107	7.01053	25.5611	Down
BnaC01G0387300ZS	-3.06182	1.11623e-17	521.1	1034.39	978.66	120.206	87.6316	95.2733	Down
BnaA10G0034200ZS	-4.13413	1.27095e-17	207.807	157.868	191.414	15.8356	7.88684	7.7458	Down
BnaC01G0432300ZS	-4.22706	1.35622e-17	272.153	153.156	248.983	8.63758	18.4026	9.29496	Down
BnaC07G0335700ZS	-5.33252	1.43542e-17	2303.81	408.808	515.236	18.7147	21.9079	39.5036	Down
BnaC02G0092800ZS	-2.79741	1.45176e-17	1167.73	1160.45	944.119	149.718	106.911	213.784	Down
BnaA06G0165000ZS	-3.47604	1.48826e-17	1861.82	1789.56	1499.65	257.688	115.674	89.0767	Down
BnaA05G0061600ZS	-3.77101	1.56902e-17	1325.96	3051.33	3136.03	282.161	158.613	109.216	Down
BnaA06G0289100ZS	-2.09116	1.8257e-17	1862.88	2168.92	1893.99	441.236	550.326	399.683	Down
BnaC06G0043700ZS	-1.77192	2.38356e-17	2491.57	2798.03	2594.89	760.826	728.218	819.505	Down
BnaC03G0183700ZS	-4.35944	2.44695e-17	178.271	239.158	341.092	15.8356	5.25789	15.4916	Down
BnaA07G0207000ZS	-3.77191	2.64289e-17	707.81	1724.77	1963.08	128.124	63.0947	130.129	Down
BnaA08G0007400ZS	-4.77544	2.68247e-17	322.787	497.167	276.327	19.4345	17.5263	3.09832	Down
BnaC08G0283100ZS	-1.99421	3.03009e-17	2933.56	3109.06	2522.93	635.582	690.537	824.153	Down
BnaA02G0408000ZS	-3.78074	3.61189e-17	864.984	2584.8	1885.36	174.191	77.9921	135.551	Down
BnaA09G0500400ZS	-2.00936	4.05849e-17	1266.88	1568.08	1669.48	357.02	375.063	386.515	Down
BnaC03G0208300ZS	-5.30096	6.16515e-17	374.475	3521.4	4016.82	51.8255	82.3737	66.6138	Down
BnaC03G0174200ZS	-2.52832	7.75676e-17	463.083	603.197	469.181	77.7382	105.158	83.6546	Down
BnaA03G0566000ZS	-2.19538	8.34737e-17	2264.78	1834.33	2504.22	455.632	410.992	574.738	Down
BnaA05G0100200ZS	-1.84618	9.63192e-17	2026.38	2350.35	1914.14	595.273	604.658	549.952	Down
BnaC01G0002400ZS	-2.54976	1.04229e-16	428.272	491.276	565.608	101.492	71.8579	79.7817	Down
BnaC03G0038300ZS	-3.26623	1.13216e-16	601.269	917.755	726.799	89.255	102.529	41.8273	Down
BnaA02G0331000ZS	-2.1888	1.33334e-16	838.612	744.572	899.503	195.785	150.726	197.518	Down
BnaC01G0134500ZS	-5.5712	1.51714e-16	208.862	934.249	869.28	11.5168	3.50526	27.1103	Down
BnaC03G0441100ZS	-3.88542	1.68857e-16	627.641	249.761	336.774	17.995	35.0526	29.434	Down
BnaC02G0123100ZS	-2.37195	1.72418e-16	1385.03	1022.61	1030.47	200.104	273.41	191.321	Down
BnaC04G0381800ZS	-4.59504	1.86035e-16	196.204	134.306	356.923	10.797	12.2684	5.42206	Down
BnaC09G0619400ZS	-2.25356	2.04072e-16	4517.96	3926.67	3982.28	1117.85	826.366	661.491	Down
BnaC06G0369300ZS	-2.87624	2.14795e-16	3007.4	7591.8	5349.53	754.348	708.939	708.74	Down
BnaC09G0128100ZS	-2.0079	2.13949e-16	1208.87	1393.72	1213.25	301.595	282.174	364.827	Down
BnaC02G0105300ZS	-2.50064	2.44286e-16	1897.69	2641.34	1881.04	312.392	321.608	500.378	Down
BnaA10G0028700ZS	-2.19161	2.64544e-16	1070.68	1168.69	1023.28	242.572	283.05	188.997	Down
BnaC03G0013200ZS	-5.38059	3.15156e-16	107.596	783.45	864.962	17.995	14.0211	10.0695	Down
BnaA09G0018900ZS	-2.38698	3.4587e-16	1825.96	1338.34	1164.32	264.166	327.742	236.247	Down
BnaC01G0404300ZS	-2.29923	4.0675e-16	1286.93	2058.18	1627.74	385.092	325.989	298.988	Down
BnaC08G0153500ZS	-2.75262	4.09368e-16	321.732	451.22	349.727	44.6275	57.8368	64.2901	Down
BnaA07G0317300ZS	-2.82505	4.17375e-16	3265.84	7657.78	5617.22	891.11	644.092	798.592	Down
BnaA09G0413900ZS	-2.04281	4.23458e-16	1085.45	1426.7	1339.9	280.721	345.268	309.057	Down
BnaA08G0205900ZS	-5.13438	4.8555e-16	291.141	2496.44	2383.32	33.1107	42.0632	72.0359	Down
BnaA07G0242500ZS	-4.10138	5.09552e-16	179.326	320.449	423.126	25.9127	9.63947	17.8153	Down
BnaA07G0349100ZS	-4.00339	8.24206e-16	1463.09	3006.56	2556.03	218.819	49.0737	169.633	Down
BnaC02G0534600ZS	-4.50941	8.37806e-16	1494.73	1102.72	1417.62	71.9798	92.8895	11.6187	Down
BnaA03G0001800ZS	-3.13591	1.03414e-15	233.124	263.899	392.903	40.3087	28.0421	32.5323	Down
BnaC09G0131700ZS	-2.37116	1.0959e-15	539.032	490.098	600.149	128.124	90.2605	96.0479	Down
BnaA08G0088500ZS	-2.59447	1.33193e-15	778.485	1158.09	1185.91	146.839	143.716	226.177	Down
BnaA09G0143400ZS	-2.90679	1.42003e-15	690.932	581.991	466.303	96.4529	86.7553	48.7985	Down
BnaC08G0415800ZS	-1.75875	1.74182e-15	2650.86	3413.01	3195.04	927.1	900.853	907.807	Down
BnaA02G0389600ZS	-3.09236	1.89661e-15	395.572	364.039	251.861	50.3859	40.3105	27.8849	Down
BnaA01G0035600ZS	-1.6369	2.05223e-15	4052.76	3807.68	3589.38	1134.4	1268.91	1278.83	Down
BnaC01G0148000ZS	-1.85154	2.95405e-15	21205.8	28836.8	26397.9	7983.28	6647.73	6549.85	Down
BnaC05G0218300ZS	-2.48515	3.30719e-15	602.324	728.078	493.647	128.844	85.8789	110.765	Down
BnaC02G0071800ZS	-2.12438	3.34441e-15	1996.85	1344.23	1407.54	344.063	396.971	348.561	Down
BnaC03G0400200ZS	-1.93794	3.52741e-15	1079.12	1147.49	1131.22	259.847	272.534	343.913	Down
BnaC05G0462600ZS	-2.19314	3.79372e-15	988.402	1257.05	1334.14	269.204	208.563	304.41	Down
BnaA02G0298800ZS	-2.82578	3.84463e-15	301.689	233.268	224.516	40.3087	35.0526	31.7578	Down
BnaC03G0334700ZS	-1.74738	3.84444e-15	9004.27	7614.19	7246.4	2552.4	2453.68	2102.21	Down
BnaC09G0092800ZS	-3.17752	4.18401e-15	1020.05	2204.26	1383.08	104.371	235.729	169.633	Down
BnaA05G0162700ZS	-2.74365	5.00084e-15	1537.98	1967.46	1711.22	385.092	170.005	223.079	Down
BnaA04G0080900ZS	-1.81962	5.42136e-15	2525.33	2342.1	1905.51	670.132	602.029	646.774	Down
BnaA02G0145400ZS	-2.79775	6.72144e-15	370.255	299.242	277.767	45.3473	34.1763	56.5443	Down
BnaA07G0249300ZS	-3.91439	6.83255e-15	1376.59	2339.75	2828.04	231.775	49.0737	152.592	Down
BnaC04G0601900ZS	-4.36169	7.01557e-15	283.757	830.575	1149.93	37.4295	16.65	55.7697	Down
BnaA10G0220200ZS	-2.06924	7.18153e-15	3091.79	3100.81	2990.67	744.271	544.192	899.287	Down
BnaC04G0438600ZS	-2.83181	9.28226e-15	1170.89	1559.83	2060.94	257.688	135.829	278.849	Down
BnaC01G0394800ZS	-3.88743	1.45051e-14	605.489	1617.56	1665.16	84.2164	40.3105	137.875	Down
BnaC05G0523000ZS	-2.01244	1.45087e-14	686.713	652.678	764.218	193.626	149.85	177.379	Down
BnaC01G0510800ZS	-1.85065	1.47954e-14	954.647	1100.36	880.794	272.803	258.513	282.722	Down
BnaC06G0324200ZS	-4.13226	1.51686e-14	161.393	319.27	335.335	24.4731	14.8974	6.97122	Down
BnaA06G0378700ZS	-2.18121	1.52105e-14	932.495	753.997	660.595	145.399	187.532	185.125	Down
BnaA08G0030400ZS	-2.06095	1.51936e-14	10951.5	15941.1	11948.3	3109.53	2532.55	3666.09	Down
BnaA02G0103500ZS	-2.72528	2.1526e-14	367.091	254.474	349.727	60.463	41.1868	44.9256	Down
BnaC07G0312700ZS	-3.89712	2.20661e-14	985.237	2861.65	2426.5	118.047	65.7237	237.021	Down
BnaC03G0158800ZS	-4.49188	2.37678e-14	197.258	990.799	1256.43	46.7869	23.6605	37.9544	Down
BnaA01G0017000ZS	-5.06084	2.52758e-14	147.68	539.579	919.652	20.1543	5.25789	22.4628	Down
BnaA01G0338800ZS	-3.99209	2.71358e-14	409.285	2148.89	1603.27	104.371	63.971	92.9496	Down
BnaC04G0067500ZS	-2.95893	2.78135e-14	1266.88	1288.86	1239.16	141.08	90.2605	256.386	Down
BnaC03G0325600ZS	-3.49439	2.97224e-14	160.338	421.767	351.166	30.2315	24.5368	27.8849	Down
BnaC09G0087900ZS	-2.27214	2.98853e-14	563.294	431.192	476.377	112.288	108.663	83.6546	Down
BnaC06G0217200ZS	-3.49487	3.38737e-14	270.044	446.507	872.159	51.1057	44.6921	44.9256	Down
BnaC03G0533000ZS	-3.59367	3.57612e-14	599.159	2548.27	1973.15	121.646	136.705	165.76	Down
BnaC05G0521700ZS	-2.55441	3.61474e-14	1493.68	2558.88	1905.51	454.193	248.874	310.606	Down
BnaC01G0103800ZS	-4.56945	3.93645e-14	119.199	299.242	564.169	13.6762	19.2789	8.52038	Down
BnaC06G0076100ZS	-2.0146	4.21114e-14	3413.52	3560.28	3248.29	709.001	724.713	1096.03	Down
BnaC01G0418400ZS	-3.36514	4.35839e-14	243.672	666.816	551.216	46.0671	58.7132	37.1798	Down
BnaA07G0371700ZS	-1.87448	5.19872e-14	2953.6	3046.62	3431.07	1042.27	714.197	814.858	Down
BnaC06G0133700ZS	-4.08073	5.33789e-14	284.812	629.116	509.479	32.3909	8.76316	42.6019	Down
BnaC03G0379100ZS	-2.28135	5.54416e-14	367.091	355.792	395.781	88.5352	77.1158	64.2901	Down
BnaA05G0453300ZS	-3.27877	6.06752e-14	1618.15	1866.14	1416.18	283.6	141.963	79.0071	Down
BnaC05G0023100ZS	-3.36852	6.1095e-14	321.732	704.516	348.288	46.7869	57.8368	28.6594	Down
BnaC06G0274800ZS	-4.05877	6.38303e-14	556.965	850.603	1185.91	69.1006	14.0211	72.0359	Down
BnaC02G0102600ZS	-2.6317	6.53037e-14	10822.8	14661.7	9003.67	1409.36	2747.25	1408.96	Down
BnaC05G0161100ZS	-5.03131	6.90971e-14	161.393	842.356	1006	30.2315	6.13421	24.7865	Down
BnaA10G0040700ZS	-1.8493	7.06659e-14	8862.92	9133.96	8350.27	2098.93	2156.61	3056.49	Down
BnaC03G0382000ZS	-1.72882	8.70079e-14	1686.72	1974.53	1675.24	503.139	604.658	502.702	Down
BnaC02G0391100ZS	-3.4158	8.97869e-14	241.563	647.966	522.432	50.3859	28.9184	52.6714	Down
BnaC03G0100200ZS	-6.82362	9.64447e-14	75.9498	172.006	106.501	1.4396	0.876316	0.77458	Down
BnaC07G0317400ZS	-2.64686	1.00477e-13	1604.44	2379.8	2511.41	360.619	211.192	464.748	Down
BnaA03G0122400ZS	-2.39978	1.07783e-13	336.5	524.263	430.322	89.255	83.25	72.0359	Down
BnaC09G0190000ZS	-2.8281	1.16616e-13	437.766	611.444	774.293	95.0133	54.3316	106.892	Down
BnaA07G0071800ZS	-1.93782	1.30426e-13	828.064	1132.17	1103.87	263.446	246.245	289.693	Down
BnaA06G0021900ZS	-5.49765	1.43499e-13	133.967	1017.9	1929.97	9.35737	20.1553	38.729	Down
BnaC05G0266700ZS	-4.69931	1.51308e-13	82.2789	440.617	467.742	16.5554	11.3921	10.0695	Down
BnaA03G0187700ZS	-3.89233	1.51264e-13	435.656	913.043	964.268	84.9362	18.4026	51.8968	Down
BnaC09G0342400ZS	-3.50506	1.6691e-13	179.326	193.212	135.285	10.797	21.9079	12.3933	Down
BnaC09G0444600ZS	-2.73369	1.75024e-13	599.159	454.754	433.201	87.8154	90.2605	45.7002	Down
BnaC01G0040800ZS	-1.64495	1.81725e-13	3278.5	2719.1	2805.01	843.603	956.06	1015.47	Down
BnaA09G0636500ZS	-4.12584	1.86367e-13	86.4984	177.896	133.846	8.63758	8.76316	5.42206	Down
BnaC01G0075000ZS	-2.03971	1.88193e-13	674.054	1027.32	817.469	200.104	203.305	209.136	Down
BnaC01G0407600ZS	-2.23752	1.92415e-13	3732.09	7426.87	6243.27	1292.04	1218.96	1178.91	Down
BnaA09G0574700ZS	-2.30025	2.04324e-13	979.963	938.962	867.841	148.278	260.266	158.014	Down
BnaA08G0080700ZS	-2.092	2.05489e-13	636.079	605.554	600.149	174.191	114.797	142.523	Down
BnaA08G0059700ZS	-2.07348	2.08159e-13	2440.94	2071.13	1957.32	446.275	421.508	669.237	Down
BnaA07G0056300ZS	-1.95416	2.46136e-13	1507.39	2181.88	2099.8	490.182	566.976	436.863	Down
BnaA06G0293400ZS	-3.82741	2.59232e-13	506.332	2424.57	1373	147.559	77.1158	78.2325	Down
BnaC09G0238900ZS	-1.92344	2.70494e-13	815.405	1095.65	998.809	282.881	223.46	260.259	Down
BnaA10G0117800ZS	-2.1401	2.7525e-13	691.987	825.862	664.913	159.795	204.182	131.679	Down
BnaA03G0137200ZS	-4.39444	2.79063e-13	162.448	655.035	787.245	19.4345	14.8974	41.8273	Down
BnaA06G0289300ZS	-1.60698	2.87514e-13	1631.87	1548.05	1393.15	488.743	483.726	529.038	Down
BnaC05G0140400ZS	-2.01518	3.10328e-13	500.003	508.948	639.007	128.124	130.571	148.719	Down
BnaA09G0592600ZS	-3.91742	3.11573e-13	140.296	541.935	369.876	20.1543	18.4026	30.9832	Down
BnaC04G0515200ZS	-3.2488	3.17834e-13	4090.74	8184.4	7312.6	948.694	291.813	819.505	Down
BnaC01G0019600ZS	-5.51514	3.30802e-13	47.4686	217.952	420.248	4.31879	5.25789	5.42206	Down
BnaA01G0353200ZS	-4.25066	3.42839e-13	140.296	209.705	426.005	22.3137	9.63947	8.52038	Down
BnaC01G0080000ZS	-1.63406	3.43164e-13	2729.97	3319.94	2911.51	1076.1	905.234	905.484	Down
BnaC08G0357800ZS	-3.43941	3.63754e-13	808.021	1194.61	946.997	138.201	32.4237	100.695	Down
BnaC08G0020700ZS	-1.77203	3.64666e-13	3397.7	3511.98	3298.66	792.498	1028.79	1168.07	Down
BnaA04G0187100ZS	-2.43085	3.9138e-13	1104.44	1750.69	1357.17	268.485	335.629	177.379	Down
BnaA06G0068800ZS	-3.70051	4.1777e-13	845.996	799.943	423.126	46.7869	91.1368	21.6882	Down
BnaC08G0121200ZS	-2.2613	4.5012e-13	12427.3	12729.6	12177.1	2596.31	3538.56	1652.95	Down
BnaC08G0426100ZS	-2.16127	4.7538e-13	1184.61	1714.16	1142.73	236.814	321.608	345.463	Down
BnaA08G0309500ZS	-1.73369	5.1555e-13	4563.32	5081.23	4579.55	1143.04	1497.62	1636.69	Down
BnaC03G0229200ZS	-2.7537	5.30951e-13	3583.35	6126.22	6528.24	834.246	463.571	1109.2	Down
BnaC02G0332600ZS	-2.1663	5.32523e-13	1925.12	2413.97	2325.76	390.131	420.632	673.884	Down
BnaC03G0370200ZS	-3.35109	5.4791e-13	376.584	1235.85	898.064	101.492	54.3316	89.8512	Down
BnaA06G0378000ZS	-3.17023	5.63337e-13	2036.93	4681.85	4471.61	426.12	214.697	601.848	Down
BnaA04G0146800ZS	-2.74821	5.90578e-13	1231.02	2351.53	2465.36	271.364	208.563	419.822	Down
BnaC03G0670700ZS	-2.31726	6.12239e-13	15257.5	25501.6	14212.2	3121.76	4692.67	3216.05	Down
BnaA07G0026000ZS	-2.04602	6.14534e-13	589.666	666.816	549.776	166.993	117.426	152.592	Down
BnaC04G0531600ZS	-2.01315	6.44123e-13	1502.12	2253.74	2063.82	500.26	391.713	549.177	Down
BnaA01G0360200ZS	-1.71201	6.5101e-13	2061.19	1781.32	1796.13	493.062	573.11	655.294	Down
BnaC03G0538200ZS	-1.92636	6.82297e-13	1181.44	1168.69	862.084	244.012	298.824	302.861	Down
BnaC05G0177400ZS	-4.0946	6.96466e-13	247.892	127.237	135.285	15.8356	5.25789	8.52038	Down
BnaA04G0283700ZS	-4.03685	7.8635e-13	428.272	1757.75	2098.36	118.767	41.1868	100.695	Down
BnaA02G0086600ZS	-2.57406	8.0676e-13	8338.65	9528.63	5899.3	904.786	1992.74	1094.48	Down
BnaC06G0127100ZS	-2.809	8.30609e-13	660.341	1377.22	1309.68	123.805	130.571	223.079	Down
BnaA01G0349400ZS	-3.16104	9.50347e-13	229.959	233.268	305.112	39.5889	30.671	15.4916	Down
BnaA02G0402400ZS	-2.3314	9.83736e-13	1045.36	966.058	738.312	123.805	201.553	221.53	Down
BnaA03G0389500ZS	-4.49619	1.05364e-12	665.615	5875.28	6889.48	209.461	124.437	261.033	Down
BnaA03G0308600ZS	-2.23517	1.08217e-12	4592.85	6364.2	4916.33	1076.82	1515.15	780.002	Down
BnaC08G0212900ZS	-1.9904	1.11185e-12	7067.55	5729.2	4477.37	1649.78	1157.61	1539.86	Down
BnaC07G0256200ZS	-3.67466	1.16547e-12	782.705	372.286	1413.3	38.8691	99.0237	63.5155	Down
BnaA01G0062000ZS	-1.76994	1.1934e-12	991.567	1041.46	797.32	261.287	284.803	284.271	Down
BnaA06G0351900ZS	-2.15543	1.20177e-12	518.99	655.035	808.833	152.597	126.189	165.76	Down
BnaA03G0404800ZS	-1.62978	1.28066e-12	959.921	993.155	890.868	297.277	327.742	294.34	Down
BnaA09G0120200ZS	-2.99823	1.31618e-12	285.867	379.355	437.518	66.2214	26.2895	44.9256	Down
BnaC03G0059600ZS	-2.64179	1.34677e-12	273.208	475.96	485.012	63.3422	54.3316	79.7817	Down
BnaA03G0339400ZS	-2.59646	1.39739e-12	315.403	331.052	388.585	48.9463	42.9395	79.0071	Down
BnaA09G0510700ZS	-9.59877	1.45989e-12	62.2366	88.359	187.097	0	0	0	Down
BnaA06G0175700ZS	-3.57031	1.50027e-12	152.954	108.387	141.042	12.9564	14.0211	6.97122	Down
BnaA01G0233700ZS	-1.85328	1.57115e-12	1880.81	1570.43	1544.27	382.933	439.91	560.021	Down
BnaC01G0138800ZS	-1.75973	1.5987e-12	1103.38	1350.13	1138.41	355.58	306.71	398.134	Down
BnaA07G0333300ZS	-1.91112	1.6085e-12	545.362	756.353	693.697	180.669	169.129	180.477	Down
BnaA08G0232000ZS	-1.77972	1.82077e-12	1555.92	1973.35	1804.76	467.869	468.829	616.565	Down
BnaA05G0012800ZS	-1.94158	1.84498e-12	1562.24	1614.02	1750.07	458.511	312.845	510.448	Down
BnaA09G0122200ZS	-2.03381	1.92487e-12	1049.58	1380.76	1008.88	242.572	247.997	349.335	Down
BnaC07G0484800ZS	-3.01414	1.94074e-12	743.675	413.52	544.02	93.5737	80.621	36.4052	Down
BnaA10G0259000ZS	-4.33273	1.94832e-12	825.954	6014.3	6620.35	159.795	153.355	354.757	Down
BnaA06G0264600ZS	-3.38559	2.03173e-12	132.912	288.639	182.779	18.7147	24.5368	14.717	Down
BnaC02G0053300ZS	-2.28999	2.15359e-12	511.606	645.61	469.181	105.091	141.963	85.9783	Down
BnaA02G0169200ZS	-1.7567	2.1691e-12	2881.87	2902.89	2225.01	829.927	664.247	876.05	Down
BnaC03G0616600ZS	-2.78434	2.31621e-12	400.846	830.575	836.178	107.97	70.1053	121.609	Down
BnaA09G0139800ZS	-2.35622	2.37959e-12	1706.76	864.74	1539.95	297.996	286.555	218.431	Down
BnaC08G0320400ZS	-2.85162	2.61489e-12	196.204	274.502	214.442	33.1107	40.3105	21.6882	Down
BnaC08G0344200ZS	-2.2275	2.77469e-12	1381.86	1856.72	1243.47	381.493	354.908	220.755	Down
BnaC01G0442200ZS	-2.27159	2.80309e-12	3149.81	2680.22	2079.65	593.114	358.413	686.278	Down
BnaC06G0182600ZS	-3.39088	2.99789e-12	214.136	219.13	102.184	17.2752	18.4026	15.4916	Down
BnaA03G0353600ZS	-2.83749	3.10226e-12	479.96	803.478	726.799	113.008	49.95	117.736	Down
BnaC08G0476800ZS	-3.95466	3.12871e-12	167.722	335.764	729.677	16.5554	36.8053	26.3357	Down
BnaA01G0138200ZS	-2.39561	3.17487e-12	9593.93	14842	10532.1	1649.06	1750	3246.26	Down
BnaC03G0115600ZS	-2.42928	3.18783e-12	323.841	265.077	276.327	52.5453	66.6	41.8273	Down
BnaC01G0433800ZS	-2.09888	3.38132e-12	544.307	718.653	801.637	187.867	132.324	161.113	Down
BnaA09G0610100ZS	-3.58836	3.46468e-12	486.29	884.768	1092.36	78.458	23.6605	102.245	Down
BnaA05G0061400ZS	-3.42264	3.48811e-12	850.216	541.935	1198.86	136.762	37.6816	66.6138	Down
BnaA03G0089500ZS	-2.42921	3.56493e-12	8654.06	8713.37	7180.2	1317.23	2291.57	949.635	Down
BnaC05G0277800ZS	-1.90411	3.70473e-12	2535.88	3061.93	2799.25	550.645	786.931	906.258	Down
BnaC07G0221400ZS	-5.9491	3.80656e-12	41.1395	640.897	854.888	2.15939	9.63947	13.1679	Down
BnaC09G0459300ZS	-2.88698	3.81679e-12	12963.2	18923	12603.1	1107.77	3365.93	1541.41	Down
BnaC03G0118200ZS	-2.69579	3.81064e-12	494.728	755.175	611.662	107.97	125.313	54.2206	Down
BnaC04G0128200ZS	-1.93774	3.84374e-12	1728.91	2161.85	1637.82	406.686	427.642	608.82	Down
BnaA08G0028200ZS	-1.61089	3.87576e-12	2813.31	3212.73	3752.01	968.848	1119.93	1112.3	Down
BnaA03G0271000ZS	-6.12185	4.0129e-12	43.2492	181.43	362.68	5.75838	1.75263	0.77458	Down
BnaC09G0548000ZS	-1.83627	4.05834e-12	1150.85	1479.72	1509.73	413.164	429.395	316.803	Down
BnaC06G0439300ZS	-4.38084	4.11324e-12	523.21	5160.17	6135.33	187.147	157.737	222.304	Down
BnaA06G0443700ZS	-2.05515	4.47544e-12	3531.66	2185.41	2671.17	626.224	555.584	836.546	Down
BnaC02G0345100ZS	-2.42217	4.48878e-12	686.713	702.159	603.027	111.569	177.016	83.6546	Down
BnaC03G0328000ZS	-3.88174	4.52031e-12	97.0469	135.484	87.7915	9.35737	5.25789	6.97122	Down
BnaC03G0028700ZS	-2.99033	4.67624e-12	1078.06	3428.33	2596.33	268.485	226.966	398.134	Down
BnaC08G0177600ZS	-3.24	4.95327e-12	258.44	187.321	256.179	23.7533	37.6816	13.1679	Down
BnaC07G0538500ZS	-2.88821	5.00918e-12	283.757	430.014	444.714	32.3909	48.1974	75.9088	Down
BnaA09G0418100ZS	-2.10962	5.14608e-12	894.52	1487.97	1322.63	282.881	237.482	337.717	Down
BnaC02G0542300ZS	-3.51821	5.77407e-12	515.826	2127.68	2289.78	188.587	99.9	141.748	Down
BnaA05G0407000ZS	-4.17595	5.84935e-12	708.865	1086.23	1672.36	124.525	14.8974	51.8968	Down
BnaC05G0239000ZS	-1.96126	5.93466e-12	558.02	624.404	473.499	154.757	120.055	150.268	Down
BnaA06G0129400ZS	-4.32045	6.1611e-12	117.089	511.304	679.305	10.797	24.5368	30.2086	Down
BnaC07G0466000ZS	-1.74024	6.1602e-12	1495.79	1545.69	1302.48	395.169	383.826	521.292	Down
BnaA09G0651500ZS	-3.10474	6.27582e-12	1362.88	1943.9	1197.42	195.785	257.637	70.4867	Down
BnaA07G0373600ZS	-4.1533	6.53519e-12	413.504	3160.9	3687.24	120.206	110.416	177.379	Down
BnaC08G0359500ZS	-1.80027	6.6253e-12	2784.83	3183.28	3252.6	832.806	708.063	1106.1	Down
BnaC04G0125000ZS	-2.43955	6.7109e-12	132138	94029.3	96127.4	22973.8	25566.5	10872	Down
BnaA03G0195500ZS	-2.47589	6.78335e-12	2330.18	3244.54	3995.23	697.484	336.505	685.503	Down
BnaA05G0178600ZS	-2.00995	7.12079e-12	4056.98	2646.06	2675.48	809.773	903.481	615.791	Down
BnaC09G0106100ZS	-1.68549	7.62665e-12	1495.79	1569.26	1142.73	444.115	419.755	444.609	Down
BnaC06G0250200ZS	-3.99307	7.77634e-12	117.089	426.479	700.893	27.3523	22.7842	27.8849	Down
BnaC07G0377500ZS	-1.84856	8.04122e-12	705.7	964.88	736.873	200.824	240.987	226.952	Down
BnaA01G0424200ZS	-1.75811	8.46214e-12	1011.61	1044.99	839.057	272.803	254.132	329.196	Down
BnaC03G0462900ZS	-1.91275	8.72493e-12	2357.61	2352.71	1911.26	440.516	588.884	729.654	Down
BnaA01G0111000ZS	-3.45729	9.02426e-12	4330.19	20220.1	17185.6	1096.97	881.574	1821.04	Down
BnaC09G0076700ZS	-3.14302	9.63957e-12	1109.71	3772.34	2187.59	305.194	335.629	159.563	Down
BnaC02G0045000ZS	-1.80054	9.70761e-12	2947.27	3716.97	4000.99	1081.14	806.21	1173.49	Down
BnaA03G0520800ZS	-2.52174	9.94221e-12	225.74	242.693	296.476	43.1879	56.0842	34.0815	Down
BnaC02G0423900ZS	-1.48984	1.00362e-11	2141.36	2574.19	2494.14	859.439	910.492	797.042	Down
BnaC08G0248200ZS	-3.67166	1.01451e-11	597.05	2494.08	3357.67	168.433	110.416	226.952	Down
BnaA01G0280600ZS	-5.92904	1.0535e-11	44.304	103.675	138.164	1.4396	0.876316	2.32374	Down
BnaA02G0004300ZS	-2.77937	1.14705e-11	639.244	1022.61	1263.62	166.273	77.9921	181.252	Down
BnaC05G0511400ZS	-2.28865	1.17613e-11	1087.56	1895.59	1319.75	351.981	205.934	322.225	Down
BnaC01G0122700ZS	-1.81881	1.20823e-11	1835.45	1980.42	1432.01	450.594	439.91	597.201	Down
BnaC08G0336400ZS	-1.56805	1.21885e-11	7025.36	8020.64	6312.36	2412.04	2705.19	2086.72	Down
BnaC05G0517300ZS	-3.80473	1.24269e-11	1416.67	2518.82	2200.55	159.795	246.245	33.3069	Down
BnaC06G0391400ZS	-1.78812	1.34066e-11	550.636	672.706	522.432	166.273	167.376	171.957	Down
BnaA02G0002400ZS	-2.06793	1.36454e-11	575.953	426.479	482.134	111.569	99.9	142.523	Down
BnaA01G0300500ZS	-2.64827	1.42041e-11	366.036	424.123	286.402	82.057	42.0632	47.2494	Down
BnaA04G0074700ZS	-2.02388	1.41911e-11	1087.56	1398.43	1322.63	343.344	373.31	219.981	Down
BnaA05G0458500ZS	-3.25914	1.49585e-11	591.775	690.378	733.995	79.8976	106.911	24.012	Down
BnaA06G0019500ZS	-2.53405	1.50915e-11	280.592	226.199	246.104	42.4681	31.5474	55.7697	Down
BnaC03G0796600ZS	-1.92142	1.50858e-11	844.941	988.443	739.752	190.027	212.945	276.525	Down
BnaC09G0305000ZS	-1.92768	1.51649e-11	753.169	721.009	885.111	233.215	157.737	228.501	Down
BnaC05G0514700ZS	-2.31285	1.53157e-11	503.167	420.589	505.161	105.091	119.179	63.5155	Down
BnaC02G0280500ZS	-2.49251	1.59372e-11	1622.37	3282.24	3551.96	554.964	352.279	594.877	Down
BnaA10G0199900ZS	-4.07934	1.69071e-11	89.6629	150.799	74.8387	7.19798	4.38158	6.97122	Down
BnaA01G0085500ZS	-4.15485	1.70655e-11	126.583	647.966	654.838	39.5889	14.0211	26.3357	Down
BnaA05G0415700ZS	-2.64104	1.79178e-11	436.711	411.164	338.213	95.0133	49.0737	45.7002	Down
BnaA02G0248500ZS	-2.25775	1.85139e-11	1915.62	3132.62	2403.47	407.406	423.26	727.33	Down
BnaC06G0286200ZS	-4.42913	1.87786e-11	429.327	4999.94	6033.15	150.438	157.737	223.854	Down
BnaA04G0009000ZS	-2.65036	1.98489e-11	553.801	651.5	431.762	95.7331	116.55	48.7985	Down
BnaA10G0161600ZS	-2.57774	1.98004e-11	503.167	360.505	307.99	88.5352	59.5895	48.0239	Down
BnaA03G0227900ZS	-2.05849	1.98322e-11	3482.09	4250.66	3659.9	589.515	1010.39	1135.53	Down
BnaA04G0207600ZS	-2.79064	2.01322e-11	5949.4	13048.9	10619.9	1651.94	732.6	1895.4	Down
BnaA04G0216000ZS	-2.45791	2.02528e-11	1497.9	3239.83	3123.08	532.651	345.268	552.275	Down
BnaC07G0311900ZS	-1.9333	2.06727e-11	665.615	556.073	477.816	134.602	170.005	140.973	Down
BnaA03G0180800ZS	-2.44467	2.09698e-11	1531.65	2919.38	3183.52	621.186	351.403	429.117	Down
BnaA08G0059800ZS	-2.1332	2.29247e-11	503.167	551.36	418.809	129.564	123.561	82.88	Down
BnaC03G0294600ZS	-1.95889	2.32131e-11	915.617	1094.47	1269.38	279.282	218.203	345.463	Down
BnaA03G0377900ZS	-2.02463	2.41039e-11	2816.47	3191.53	2132.9	493.062	660.742	847.39	Down
BnaC03G0489400ZS	-3.26186	2.41511e-11	122.364	176.718	270.571	25.1929	19.2789	14.717	Down
BnaC01G0337200ZS	-1.57422	2.51643e-11	665.615	698.625	719.603	241.132	233.1	225.403	Down
BnaA01G0166900ZS	-4.45689	2.6807e-11	110.76	1121.57	1034.79	43.1879	21.9079	37.9544	Down
BnaA03G0101700ZS	-1.986	2.74275e-11	594.94	626.76	510.918	115.887	142.839	178.928	Down
BnaA07G0371800ZS	-1.68159	2.81578e-11	4570.7	6430.18	5625.85	1439.6	1904.23	1839.63	Down
BnaC09G0506200ZS	-2.49396	2.90578e-11	1003.17	736.325	641.886	116.607	207.687	99.1462	Down
BnaA09G0589100ZS	-2.55193	2.91992e-11	200.423	355.792	303.672	58.3036	44.6921	43.3765	Down
BnaA05G0045000ZS	-2.09368	2.92399e-11	793.253	785.806	864.962	249.77	132.324	189.772	Down
BnaA09G0071300ZS	-6.03285	2.95535e-11	58.0172	141.374	175.583	0.719798	5.25789	0	Down
BnaC01G0410200ZS	-1.63406	3.08586e-11	754.224	739.859	643.325	214.5	230.471	243.993	Down
BnaA03G0177800ZS	-2.22328	3.10776e-11	473.631	874.165	575.682	152.597	123.561	135.551	Down
BnaA07G0249100ZS	-3.06917	3.14763e-11	344.939	680.953	1023.28	89.9748	49.95	103.794	Down
BnaA01G0100500ZS	-1.52387	3.22841e-11	1113.93	1282.97	1180.15	381.493	410.116	452.354	Down
BnaC06G0437400ZS	-2.03515	3.29192e-11	1193.04	2204.26	1552.9	353.421	441.663	412.851	Down
BnaA09G0079800ZS	-2.28619	3.3219e-11	777.43	1066.2	921.091	220.258	230.471	116.187	Down
BnaC09G0342800ZS	-8.85432	3.46102e-11	180.381	926.002	1214.69	0	4.38158	0.77458	Down
BnaA05G0025500ZS	-3.83357	3.48554e-11	160.338	823.506	703.771	50.3859	22.7842	44.9256	Down
BnaA01G0053200ZS	-1.76471	3.48562e-11	1886.09	1644.66	1711.22	536.25	391.713	614.242	Down
BnaC09G0200300ZS	-4.30151	3.54042e-11	136.077	657.391	390.025	28.7919	6.13421	24.7865	Down
BnaA02G0360500ZS	-2.53268	3.6731e-11	411.395	270.968	279.206	66.2214	61.3421	38.729	Down
BnaC06G0392400ZS	-1.79565	3.79578e-11	38163.7	52283.8	37656.8	10141.2	15254	11504.8	Down
BnaA02G0054900ZS	-5.08107	3.81533e-11	44.304	689.2	808.833	19.4345	10.5158	15.4916	Down
BnaA01G0076500ZS	-2.02936	3.97449e-11	402.956	579.635	584.317	117.327	118.303	147.945	Down
BnaA09G0601100ZS	-1.79521	4.61023e-11	4073.86	3646.28	3351.91	773.783	1252.26	1164.97	Down
BnaA07G0316600ZS	-3.58297	4.74075e-11	553.801	1401.96	1357.17	111.569	28.9184	135.551	Down
BnaC07G0111600ZS	-1.60479	4.80917e-11	969.415	893.015	995.93	331.107	268.153	340.04	Down
BnaA03G0177600ZS	-1.90205	4.86767e-11	544.307	655.035	762.779	148.278	174.387	202.165	Down
BnaC03G0256800ZS	-3.88095	4.91106e-11	147.68	392.314	169.826	24.4731	16.65	6.97122	Down
BnaC02G0510400ZS	-2.39204	4.98131e-11	815.405	976.661	909.578	180.669	97.271	236.247	Down
BnaA01G0326600ZS	-1.72169	5.02019e-11	1059.08	1569.26	1511.17	416.043	418.879	419.822	Down
BnaA03G0517100ZS	-3.94115	5.14078e-11	200.423	1095.65	741.191	21.5939	42.9395	68.163	Down
BnaA09G0527600ZS	-1.87678	5.22889e-11	392.407	402.917	500.843	122.366	122.684	107.667	Down
BnaC07G0208000ZS	-2.12287	5.34169e-11	438.821	545.47	628.933	104.371	158.613	107.667	Down
BnaC09G0220100ZS	-7.52147	5.37269e-11	105.486	2468.16	3041.04	11.5168	10.5158	8.52038	Down
BnaA08G0071100ZS	-1.95817	5.36945e-11	459.918	577.279	421.687	105.81	137.582	132.453	Down
BnaC04G0014600ZS	-3.78639	5.3813e-11	614.982	1793.1	1763.03	64.062	42.0632	195.969	Down
BnaA09G0103300ZS	-1.74172	5.46257e-11	1395.58	2110.01	2059.5	563.602	582.75	517.419	Down
BnaC01G0001700ZS	-2.26021	5.49904e-11	9073.89	19715.8	12519.6	3247.73	3219.58	2155.66	Down
BnaC02G0186200ZS	-1.9211	5.59785e-11	6011.64	4811.44	6803.12	1600.83	1115.55	1937.22	Down
BnaC03G0250100ZS	-2.73392	5.66753e-11	1536.93	1973.35	1423.37	416.043	143.716	181.252	Down
BnaC03G0534800ZS	-2.41481	5.66342e-11	469.412	867.096	520.992	139.641	122.684	85.9783	Down
BnaA01G0275400ZS	-1.5595	5.71174e-11	1212.03	1128.64	954.193	354.141	391.713	372.573	Down
BnaC01G0192200ZS	-2.26614	5.73241e-11	234.179	305.133	253.3	44.6275	63.0947	57.3189	Down
BnaA09G0512100ZS	-3.85427	5.85973e-11	506.332	3030.12	3383.57	233.934	149.85	94.4987	Down
BnaC06G0437000ZS	-1.66841	6.01783e-11	4325.97	5917.7	4107.49	1329.47	1513.4	1672.32	Down
BnaA03G0023700ZS	-3.38633	6.34637e-11	2001.07	7873.38	6650.57	508.177	265.524	806.337	Down
BnaA09G0159500ZS	-1.92474	6.43499e-11	1876.59	1506.82	1467.99	557.843	388.208	331.52	Down
BnaA08G0068800ZS	-2.10546	6.6242e-11	271.099	227.377	293.598	59.7432	63.0947	61.1918	Down
BnaA01G0090600ZS	-1.85144	6.62671e-11	1959.93	3361.18	2852.51	668.692	793.066	803.239	Down
BnaC04G0438200ZS	-4.2861	6.67633e-11	94.9372	854.137	934.044	26.6325	35.0526	34.8561	Down
BnaA10G0298800ZS	-1.89857	6.77123e-11	4180.4	2849.87	3500.15	1207.1	871.058	745.92	Down
BnaA01G0113800ZS	-2.05391	6.81372e-11	713.084	1079.16	699.454	195.065	164.747	240.12	Down
BnaC03G0370000ZS	-1.98698	6.89552e-11	3661.41	5047.07	3471.36	1171.11	1188.28	713.388	Down
BnaC01G0134600ZS	-3.10412	6.96731e-11	2693.05	10321.5	9233.94	695.325	657.237	1234.68	Down
BnaA08G0128600ZS	-4.52921	7.21066e-11	54.8526	486.564	402.978	10.797	12.2684	17.8153	Down
BnaA03G0196600ZS	-3.93191	7.21008e-11	118.144	65.9747	130.968	6.47818	9.63947	4.64748	Down
BnaA10G0006200ZS	-1.62041	7.37569e-11	1229.96	1306.53	1040.55	444.835	357.537	360.954	Down
BnaC03G0471300ZS	-1.8526	7.58099e-11	1141.36	1387.83	1516.92	313.112	332.124	474.817	Down
BnaA07G0252000ZS	-2.16184	7.66896e-11	923.001	1550.41	1675.24	278.562	258.513	389.614	Down
BnaC05G0271300ZS	-2.35578	7.82927e-11	584.391	837.643	706.65	155.476	83.25	176.604	Down
BnaC03G0200400ZS	-2.20814	8.06921e-11	339.664	440.617	571.365	79.1778	109.539	103.794	Down
BnaA08G0159400ZS	-1.76761	8.21078e-11	1657.18	1267.66	1208.93	429	454.808	330.745	Down
BnaA01G0205300ZS	-4.18211	8.39664e-11	620.257	5612.56	8384.81	329.667	212.068	263.357	Down
BnaA03G0476300ZS	-3.8773	8.58597e-11	91.7727	102.496	103.623	10.0772	7.01053	3.09832	Down
BnaA06G0306400ZS	-1.56657	8.92375e-11	1950.43	2085.27	2013.45	628.384	821.108	593.328	Down
BnaC06G0265500ZS	-3.71643	9.31275e-11	102.321	213.24	184.218	7.91778	21.9079	8.52038	Down
BnaC09G0200100ZS	-7.04425	9.78563e-11	13.7132	288.639	313.747	2.87919	1.75263	0	Down
BnaC05G0130900ZS	-1.46379	9.86753e-11	5379.78	4717.19	4044.17	1577.08	1785.93	1764.49	Down
BnaC03G0216300ZS	-3.01775	1.03504e-10	520.045	1652.9	1839.3	140.361	134.076	220.755	Down
BnaC04G0521600ZS	-1.78132	1.06324e-10	1127.64	1027.32	1275.14	346.223	256.76	394.261	Down
BnaA07G0287100ZS	-2.10083	1.10575e-10	385.023	551.36	449.032	120.206	81.4974	120.834	Down
BnaC02G0513600ZS	-3.42801	1.11738e-10	419.834	1760.11	2138.66	184.988	119.179	96.8225	Down
BnaC08G0530900ZS	-2.22452	1.1598e-10	4853.4	10015.2	7521.29	1931.22	1133.95	1724.99	Down
BnaC07G0328500ZS	-2.63317	1.21164e-10	1010.55	2217.22	2751.76	314.552	231.347	417.498	Down
BnaC09G0240900ZS	-1.91084	1.23146e-10	577.007	581.991	410.174	148.278	122.684	146.396	Down
BnaA08G0015600ZS	-2.08293	1.25821e-10	782.705	968.415	846.253	153.317	177.016	282.722	Down
BnaA10G0004200ZS	-4.92316	1.28335e-10	61.1818	126.059	139.603	7.19798	2.62895	0.77458	Down
BnaA02G0376900ZS	-2.51416	1.30471e-10	927.22	2120.62	938.362	260.567	188.408	248.64	Down
BnaA10G0119400ZS	-1.73579	1.34237e-10	926.165	1277.08	1132.65	321.75	288.308	391.163	Down
BnaA01G0286800ZS	-1.63601	1.34356e-10	1385.03	1352.48	1276.58	344.063	445.168	502.702	Down
BnaA03G0452500ZS	-1.69261	1.39835e-10	1665.62	2223.11	1991.86	690.286	484.603	643.676	Down
BnaC05G0466000ZS	-1.4808	1.40287e-10	2757.4	2143	2389.08	955.892	804.458	851.263	Down
BnaC07G0275100ZS	-1.58765	1.40736e-10	778.485	894.193	883.672	267.765	260.266	322.225	Down
BnaC03G0760100ZS	-1.38113	1.41052e-10	1537.98	1564.54	1429.13	594.553	606.41	539.107	Down
BnaA03G0139300ZS	-1.48325	1.41251e-10	2862.88	2814.53	2485.51	918.462	1132.2	869.853	Down
BnaA09G0232000ZS	-3.78705	1.42882e-10	268.989	136.662	155.434	15.1158	4.38158	20.9136	Down
BnaA02G0146000ZS	-1.85793	1.42746e-10	9507.44	9666.47	13977.6	3616.27	2289.81	3238.52	Down
BnaA01G0177600ZS	-2.40905	1.45107e-10	262.66	194.39	221.638	44.6275	50.8263	32.5323	Down
BnaA10G0150000ZS	-4.63366	1.50901e-10	58.0172	159.046	218.759	10.797	2.62895	3.8729	Down
BnaC03G0529400ZS	-2.21865	1.51698e-10	1279.54	2476.41	2305.61	483.704	313.721	504.251	Down
BnaC01G0172600ZS	-2.35703	1.5238e-10	474.686	507.77	490.769	108.689	55.2079	123.158	Down
BnaA08G0123600ZS	-2.22448	1.54242e-10	310.128	571.388	477.816	102.931	103.405	84.4292	Down
BnaA07G0003500ZS	-2.0798	1.54314e-10	818.57	1417.28	1525.56	307.354	247.997	333.844	Down
BnaC03G0538400ZS	-1.59587	1.54567e-10	1794.31	1546.87	1573.05	569.36	616.05	440.736	Down
BnaA01G0265100ZS	-2.9722	1.75891e-10	136.077	188.499	184.218	31.6711	15.7737	17.0408	Down
BnaC08G0431600ZS	-2.98752	1.79763e-10	2141.36	5189.62	6238.96	808.333	283.926	618.115	Down
BnaC01G0465000ZS	-2.47756	1.80566e-10	279.537	285.105	253.3	69.8204	40.3105	36.4052	Down
BnaC03G0751400ZS	-2.20688	1.8087e-10	467.302	381.711	689.379	130.283	95.5184	106.892	Down
BnaC09G0433100ZS	-1.96737	1.83762e-10	279.537	289.817	361.241	77.7382	77.1158	82.88	Down
BnaC09G0175400ZS	-3.41645	1.92122e-10	2542.21	14251.7	16939.4	1125.04	901.729	1132.44	Down
BnaC08G0291300ZS	-2.62159	1.93292e-10	2199.38	2847.52	2235.09	665.813	289.184	227.726	Down
BnaC09G0096900ZS	-5.39507	2.09249e-10	34.8103	131.949	129.528	3.59899	2.62895	0.77458	Down
BnaA06G0373900ZS	-2.46083	2.11863e-10	2137.14	2190.12	1758.71	419.642	178.768	506.575	Down
BnaA06G0121800ZS	-4.00498	2.14683e-10	803.802	7338.51	6764.27	459.231	176.139	292.791	Down
BnaC03G0460100ZS	-1.71751	2.22299e-10	582.282	836.465	682.183	213.78	218.203	206.813	Down
BnaA03G0333300ZS	-1.84143	2.23779e-10	789.034	620.869	548.337	171.312	163.871	211.46	Down
BnaA02G0217100ZS	-1.82348	2.29537e-10	1000.01	1417.28	1041.98	258.407	365.424	353.983	Down
BnaC03G0190900ZS	-1.73656	2.35017e-10	969.415	1384.29	1193.1	303.755	346.145	414.4	Down
BnaA03G0543500ZS	-4.35751	2.41043e-10	126.583	74.2216	73.3995	5.75838	6.13421	1.54916	Down
BnaC07G0530500ZS	-1.47586	2.4619e-10	1273.21	1459.69	1185.91	437.637	461.818	509.673	Down
BnaC06G0154100ZS	-3.31605	2.53448e-10	184.6	438.261	401.538	52.5453	15.7737	34.0815	Down
BnaA04G0063700ZS	-2.17726	2.57653e-10	411.395	646.788	598.709	94.2935	157.737	114.638	Down
BnaC04G0372400ZS	-1.57093	2.64339e-10	965.195	984.908	1063.57	369.256	280.421	364.052	Down
BnaA06G0399700ZS	-1.66571	2.66568e-10	471.522	493.632	495.087	151.158	138.458	170.408	Down
BnaA05G0472300ZS	-3.66817	2.70432e-10	396.627	2221.93	532.506	67.661	92.0131	88.3021	Down
BnaA01G0329500ZS	-2.44959	2.7051e-10	1684.61	4857.39	4038.41	658.615	573.11	704.867	Down
BnaA03G0484900ZS	-2.43684	2.85141e-10	766.882	1888.53	1655.09	251.929	331.247	213.009	Down
BnaA03G0233600ZS	-3.2876	2.87968e-10	2475.75	12545.8	11447.4	1010.6	569.605	1130.11	Down
BnaC03G0141800ZS	-2.76155	2.90269e-10	291.141	842.356	887.99	101.492	97.271	99.1462	Down
BnaA07G0041300ZS	-2.87967	2.96663e-10	203.588	308.667	351.166	38.8691	56.9605	21.6882	Down
BnaC09G0004000ZS	-2.43947	3.04165e-10	169.832	268.611	220.198	46.7869	33.3	41.0527	Down
BnaA03G0546300ZS	-1.34965	3.04461e-10	1299.59	1426.7	1308.24	527.612	510.892	544.529	Down
BnaA02G0078200ZS	-2.38271	3.073e-10	1217.31	1156.91	1018.96	188.587	127.942	333.844	Down
BnaA06G0296500ZS	-2.29485	3.19394e-10	1659.29	2852.23	2933.1	559.283	311.968	645.225	Down
BnaC08G0195900ZS	-1.76146	3.30608e-10	1336.51	1268.84	1246.35	402.367	458.313	275.75	Down
BnaC03G0049100ZS	-1.67786	3.35177e-10	937.769	856.493	808.833	273.523	219.955	319.901	Down
BnaA06G0083700ZS	-1.55554	3.36898e-10	1451.48	2099.41	1741.44	613.988	576.616	609.594	Down
BnaA03G0270900ZS	-2.41665	3.39152e-10	387.133	417.054	379.95	98.6123	42.0632	80.5563	Down
BnaA10G0087300ZS	-1.91775	3.41362e-10	520.045	778.737	641.886	198.664	176.139	138.65	Down
BnaA08G0199700ZS	-2.08643	3.43365e-10	21888.3	43286.5	23676.4	5528.77	7755.39	7637.36	Down
BnaC05G0008200ZS	-1.87376	3.44329e-10	1780.6	2003.98	1488.14	369.256	632.7	437.637	Down
BnaA05G0162200ZS	-1.86636	3.44897e-10	612.873	544.291	415.93	150.438	126.189	154.916	Down
BnaC03G0156500ZS	-7.09809	3.47305e-10	26.3715	89.5371	447.593	0	3.50526	0.77458	Down
BnaA06G0133600ZS	-4.34344	3.56099e-10	47.4686	194.39	322.382	7.91778	11.3921	8.52038	Down
BnaA02G0360800ZS	-3.36043	3.56412e-10	1070.68	4209.42	3785.11	435.478	131.447	315.254	Down
BnaA10G0034100ZS	-4.46084	3.6798e-10	166.668	240.336	135.285	15.8356	7.88684	0.77458	Down
BnaC05G0555800ZS	-1.92157	3.74995e-10	771.101	679.775	522.432	193.626	135.829	191.321	Down
BnaC05G0287900ZS	-2.94689	3.78493e-10	476.796	1477.36	1437.77	203.703	95.5184	140.199	Down
BnaC09G0584800ZS	-2.3789	3.80033e-10	7857.64	18412.8	15000.8	2734.51	1773.66	3425.97	Down
BnaA08G0204400ZS	-2.27124	3.84255e-10	1107.6	1695.31	2400.59	288.639	317.226	471.719	Down
BnaC08G0400400ZS	-1.52042	3.955e-10	959.921	1126.28	967.146	395.889	317.226	350.885	Down
BnaC07G0171700ZS	-2.34704	4.00235e-10	851.27	1357.19	1780.3	343.344	179.645	260.259	Down
BnaC08G0038900ZS	-2.28716	4.05755e-10	902.959	1457.33	1683.87	280.001	183.15	364.827	Down
BnaA09G0482800ZS	-1.9229	4.11676e-10	2709.93	4361.4	4058.56	1039.39	718.579	1176.59	Down
BnaC08G0191300ZS	-2.39856	4.27708e-10	404.011	341.655	277.767	90.6945	47.321	55.7697	Down
BnaA02G0287800ZS	-5.75157	4.40647e-10	35.8652	135.484	133.846	0	3.50526	2.32374	Down
BnaA06G0023100ZS	-1.92807	4.41978e-10	339.664	315.736	296.476	75.5788	76.2395	98.3716	Down
BnaC04G0100000ZS	-1.57874	4.57196e-10	1295.37	1493.86	1121.14	426.84	387.332	494.956	Down
BnaC03G0749300ZS	-1.35269	4.59491e-10	7905.11	6573.91	6129.58	2778.42	2578.12	2713.35	Down
BnaA07G0184000ZS	-4.90888	4.60544e-10	34.8103	485.385	846.253	15.8356	14.8974	14.717	Down
BnaC07G0195900ZS	-4.97084	4.88387e-10	79.1144	717.475	535.384	8.63758	3.50526	30.2086	Down
BnaA07G0283200ZS	-3.32807	4.95966e-10	641.354	929.537	887.99	118.767	105.158	20.9136	Down
BnaC01G0009400ZS	-2.63557	4.97032e-10	638.189	1930.94	1567.29	277.842	174.387	213.009	Down
BnaC08G0101700ZS	-1.80186	4.98168e-10	733.126	511.304	649.082	208.022	176.139	158.789	Down
BnaA10G0241400ZS	-1.91305	5.04851e-10	738.401	759.887	749.826	163.394	163.871	269.554	Down
BnaC09G0573100ZS	-4.08015	5.18133e-10	424.053	2317.36	2491.26	82.7768	35.0526	191.321	Down
BnaA01G0061800ZS	-1.56575	5.2371e-10	594.94	611.444	614.541	216.659	179.645	218.431	Down
BnaC04G0205600ZS	-5.73545	5.49068e-10	39.0298	82.4684	125.211	2.15939	0	2.32374	Down
BnaC07G0186400ZS	-1.35489	5.51806e-10	5447.29	5239.1	4431.31	1801.65	2132.95	1976.73	Down
BnaA08G0050500ZS	-1.67456	5.55855e-10	593.885	762.244	821.786	241.132	205.058	235.472	Down
BnaA09G0551100ZS	-1.88405	5.57732e-10	493.674	417.054	513.796	151.877	133.2	100.695	Down
BnaA09G0644600ZS	-1.39551	5.79517e-10	20401	21190.8	15670.1	7290.83	7548.58	6927.07	Down
BnaC03G0417000ZS	-2.44487	5.81464e-10	1520.05	938.962	1027.59	178.51	327.742	134.777	Down
BnaA06G0364500ZS	-2.8579	5.89612e-10	1776.38	4333.13	4917.77	680.209	252.379	587.906	Down
BnaC06G0391900ZS	-2.28509	5.91456e-10	560.13	1214.64	1201.74	174.191	195.418	240.894	Down
BnaA02G0051700ZS	-1.82622	5.91523e-10	672.999	794.053	647.642	163.394	180.521	252.513	Down
BnaA09G0655900ZS	-1.53361	5.95498e-10	709.92	765.778	651.96	259.127	220.832	254.837	Down
BnaA01G0191500ZS	-2.59522	6.09723e-10	373.42	1087.4	921.091	113.728	133.2	147.17	Down
BnaA09G0058000ZS	-1.59592	6.3645e-10	2302.76	2368.02	1801.89	624.785	853.531	663.815	Down
BnaA07G0210800ZS	-2.15986	6.37441e-10	263.715	361.683	421.687	64.062	92.8895	77.458	Down
BnaA09G0579400ZS	-3.40671	6.4272e-10	1591.78	4724.26	5762.58	549.206	131.447	457.777	Down
BnaC03G0779100ZS	-1.6804	6.50342e-10	1195.15	1026.14	1421.93	426.84	400.476	309.057	Down
BnaC02G0098800ZS	-3.25053	6.54621e-10	89.6629	88.359	89.2307	10.797	7.88684	9.29496	Down
BnaA01G0125300ZS	-4.05591	6.57667e-10	99.1567	770.49	1036.23	28.7919	45.5684	40.2781	Down
BnaC04G0210800ZS	-1.9857	6.58833e-10	479.96	798.765	571.365	167.713	170.882	128.58	Down
BnaA09G0426400ZS	-4.34088	6.61044e-10	125.528	792.875	886.551	15.1158	15.7737	58.0935	Down
BnaA09G0446100ZS	-3.15957	6.77857e-10	275.318	431.192	615.98	65.5016	63.0947	19.3645	Down
BnaC08G0352200ZS	-8.87665	7.09255e-10	66.4561	25.9186	112.258	0	0	0	Down
BnaC09G0341300ZS	-4.14944	7.07893e-10	212.026	1515.06	895.186	41.7483	17.5263	88.3021	Down
BnaA07G0332600ZS	-1.38866	7.27646e-10	1649.8	1973.35	1673.8	682.369	721.208	619.664	Down
BnaC08G0084100ZS	-1.97318	7.36649e-10	497.893	433.548	538.263	133.882	150.726	89.8512	Down
BnaC09G0466700ZS	-1.52531	7.37549e-10	1137.14	1518.6	1152.8	418.203	450.426	454.678	Down
BnaC03G0662600ZS	-4.55149	7.4681e-10	52.7429	726.9	864.962	22.3137	17.5263	30.2086	Down
BnaC01G0494100ZS	-1.71562	7.5357e-10	759.498	521.907	646.203	198.664	181.397	206.813	Down
BnaC08G0083800ZS	-1.91935	7.69813e-10	2175.12	1890.88	1706.9	432.599	385.579	707.966	Down
BnaA07G0311400ZS	-1.32159	7.73679e-10	1766.89	1573.97	1683.87	677.33	708.939	624.311	Down
BnaA06G0292000ZS	-2.19791	7.83183e-10	507.387	1079.16	654.838	171.312	141.963	175.055	Down
BnaC07G0347100ZS	-1.51229	7.8648e-10	2861.83	2821.6	2124.27	835.685	1026.17	876.05	Down
BnaC02G0509000ZS	-2.28476	8.05063e-10	981.018	1538.62	1377.32	190.746	206.811	402.007	Down
BnaA01G0082700ZS	-2.9245	8.21201e-10	1277.43	2448.13	1516.92	251.21	350.526	89.0767	Down
BnaC06G0217300ZS	-2.9671	8.33225e-10	205.697	624.404	765.657	77.0184	57.8368	68.9376	Down
BnaC08G0317800ZS	-1.79465	8.58584e-10	4661.42	7486.95	4657.27	1743.35	1777.17	1323.76	Down
BnaA10G0234500ZS	-1.72163	8.70851e-10	1534.82	1894.42	1221.89	423.961	431.147	555.374	Down
BnaA07G0208700ZS	-1.74151	8.81455e-10	375.529	414.698	431.762	111.569	140.211	113.863	Down
BnaA07G0062600ZS	-1.84423	8.94172e-10	1116.04	1175.76	1085.16	232.495	288.308	419.822	Down
BnaA07G0011600ZS	-1.61935	8.97386e-10	1618.15	1854.36	2004.81	740.672	516.15	525.165	Down
BnaA07G0141800ZS	-2.55825	9.11315e-10	268.989	182.609	178.461	40.3087	42.0632	24.7865	Down
BnaA04G0177100ZS	-2.11697	9.21098e-10	238.398	302.777	400.099	69.8204	70.9816	75.9088	Down
BnaC02G0105200ZS	-1.65662	9.76547e-10	1510.56	2137.11	1598.96	538.409	474.087	651.421	Down
BnaA09G0165100ZS	-2.05754	9.78077e-10	473.631	334.586	417.37	74.859	98.1474	121.609	Down
BnaC07G0452000ZS	-1.38529	9.9465e-10	1066.46	1019.07	1050.62	436.198	397.847	366.376	Down
BnaC09G0618700ZS	-2.58702	9.96459e-10	501.058	242.693	375.633	84.9362	57.8368	43.3765	Down
BnaC08G0487700ZS	-1.86265	1.00818e-09	527.429	586.704	551.216	187.147	112.168	158.014	Down
BnaA05G0364000ZS	-2.74951	1.04624e-09	345.993	589.06	682.183	76.2986	42.9395	120.834	Down
BnaA10G0158800ZS	-1.6349	1.05331e-09	1436.72	1577.5	1519.8	380.053	475.839	604.172	Down
BnaC02G0064400ZS	-3.62544	1.06037e-09	237.343	1548.05	1482.38	129.564	68.3526	66.6138	Down
BnaA04G0207500ZS	-2.91586	1.06602e-09	5902.99	15876.3	14020.7	1947.77	673.887	2121.57	Down
BnaA04G0255800ZS	-4.04334	1.06784e-09	360.761	2317.36	4448.58	205.142	78.8684	147.945	Down
BnaC02G0288200ZS	-2.09076	1.07186e-09	306.964	328.695	356.923	83.4966	94.6421	54.9952	Down
BnaC09G0337100ZS	-1.83253	1.07808e-09	562.239	684.488	618.858	197.225	198.047	128.58	Down
BnaC01G0176600ZS	-1.93948	1.08058e-09	7140.33	11611.5	7617.71	1751.27	2106.66	3016.99	Down
BnaA08G0021300ZS	-1.66925	1.09955e-09	1336.51	1582.22	1154.24	355.58	515.274	410.527	Down
BnaC09G0524800ZS	-1.74865	1.16158e-09	3516.9	2984.18	2845.31	883.192	688.784	1209.12	Down
BnaA05G0441100ZS	-1.86916	1.19812e-09	864.984	646.788	703.771	241.852	148.097	216.108	Down
BnaA07G0216300ZS	-1.95589	1.20814e-09	261.605	347.545	261.935	79.8976	70.9816	73.5851	Down
BnaA09G0223100ZS	-1.79399	1.20839e-09	459.918	447.686	388.585	141.08	100.776	131.679	Down
BnaA03G0236700ZS	-1.59968	1.25161e-09	1053.8	1161.63	814.59	366.377	312.845	320.676	Down
BnaC03G0142700ZS	-3.09062	1.27284e-09	1071.74	3264.57	3195.04	449.154	132.324	302.086	Down
BnaC07G0143100ZS	-1.50704	1.33699e-09	1219.42	1341.88	1233.4	500.26	472.334	362.503	Down
BnaA08G0012800ZS	-2.61401	1.38319e-09	290.086	427.658	456.228	50.3859	41.1868	99.9208	Down
BnaC08G0349900ZS	-1.86161	1.38397e-09	1169.84	1562.19	1237.72	307.354	295.318	489.534	Down
BnaC07G0322800ZS	-1.78887	1.39473e-09	392.407	470.07	464.863	151.877	107.787	123.933	Down
BnaC02G0378800ZS	-1.70934	1.41862e-09	522.155	539.579	600.149	173.471	136.705	197.518	Down
BnaA03G0517500ZS	-2.44725	1.42286e-09	610.763	1603.42	1489.58	282.881	186.655	209.136	Down
BnaA07G0258500ZS	-1.81878	1.46262e-09	12558.1	19281.1	13999.2	3380.89	5656.62	3956.55	Down
BnaC01G0184800ZS	-3.31474	1.47216e-09	313.293	1311.25	1184.47	151.158	58.7132	72.0359	Down
BnaC04G0260500ZS	-2.26128	1.47168e-09	595.995	1385.47	791.563	209.461	160.366	208.362	Down
BnaA07G0088700ZS	-2.63119	1.48073e-09	1856.55	4878.59	2678.36	534.09	696.671	288.918	Down
BnaC03G0716200ZS	-2.19146	1.51423e-09	628.695	559.607	456.228	114.448	78.8684	166.535	Down
BnaA03G0554000ZS	-1.68198	1.52329e-09	803.802	964.88	690.819	215.22	262.018	289.693	Down
BnaC09G0037000ZS	-1.83981	1.54073e-09	735.236	692.735	548.337	233.934	156.861	161.113	Down
BnaA09G0080500ZS	-2.22092	1.54607e-09	477.851	1029.68	982.977	208.741	171.758	153.367	Down
BnaC08G0335900ZS	-1.82471	1.5557e-09	635.025	991.977	739.752	184.268	254.132	230.05	Down
BnaA03G0567100ZS	-3.84533	1.55832e-09	158.229	144.909	178.461	14.396	1.75263	17.0408	Down
BnaA06G0443600ZS	-5.13224	1.57629e-09	68.5658	54.1935	99.3052	2.87919	3.50526	0	Down
BnaC02G0345200ZS	-1.82987	1.58508e-09	650.847	839.999	676.427	156.916	198.047	254.837	Down
BnaA01G0054400ZS	-1.71526	1.58772e-09	1431.44	1208.75	1121.14	305.914	355.784	484.112	Down
BnaC01G0351900ZS	-1.7488	1.59398e-09	1302.75	1569.26	1244.91	298.716	498.624	428.343	Down
BnaC07G0471700ZS	-1.48952	1.59272e-09	1193.04	947.208	1059.26	336.865	383.826	419.048	Down
BnaA05G0346400ZS	-3.13629	1.59551e-09	322.787	366.395	400.099	69.8204	14.0211	39.5036	Down
BnaA10G0206800ZS	-2.42901	1.61936e-09	1245.79	1261.77	1092.36	166.273	368.929	134.002	Down
BnaA09G0215400ZS	-1.69327	1.63138e-09	580.172	770.49	778.61	228.176	184.903	244.767	Down
BnaC03G0769800ZS	-2.04084	1.74997e-09	545.362	604.376	444.714	110.849	100.776	175.83	Down
BnaA02G0407800ZS	-3.15037	1.75656e-09	819.625	4666.53	2774.79	317.431	220.832	391.937	Down
BnaC09G0536900ZS	-2.20703	1.77324e-09	473.631	834.109	946.997	131.723	147.221	209.136	Down
BnaC05G0091400ZS	-2.72048	1.78938e-09	396.627	373.464	260.496	79.1778	49.95	27.1103	Down
BnaA09G0422300ZS	-4.856	1.8091e-09	35.8652	273.324	328.139	12.9564	2.62895	6.19664	Down
BnaA04G0280800ZS	-1.45811	1.835e-09	734.181	876.521	909.578	297.996	322.484	296.664	Down
BnaC07G0522800ZS	-1.43373	1.86917e-09	9478.95	7729.64	7417.66	2676.21	2898.85	3541.38	Down
BnaC01G0476300ZS	-2.39327	1.87912e-09	803.802	995.511	768.536	80.6174	190.161	218.431	Down
BnaA08G0273500ZS	-1.65372	1.89187e-09	349.158	346.367	345.409	114.448	108.663	107.667	Down
BnaC01G0017800ZS	-6.18903	1.91477e-09	15.8229	254.474	260.496	0	3.50526	3.8729	Down
BnaC07G0175700ZS	-2.23386	1.92468e-09	439.876	617.335	482.134	146.119	67.4763	113.089	Down
BnaA03G0123200ZS	-3.28937	2.10755e-09	242.617	1280.62	695.136	100.772	49.95	75.9088	Down
BnaC08G0483100ZS	-1.60017	2.12738e-09	10897.7	10572.4	8469.72	2471.07	3858.42	3546.8	Down
BnaA06G0412400ZS	-2.61949	2.1295e-09	332.28	464.179	689.379	122.366	56.0842	62.7409	Down
BnaA08G0299100ZS	-1.6892	2.18652e-09	528.484	470.07	574.243	158.356	138.458	190.547	Down
BnaC02G0438000ZS	-2.21426	2.28616e-09	435.656	684.488	859.206	105.81	139.334	181.252	Down
BnaA02G0406800ZS	-1.30531	2.28648e-09	1389.25	1383.11	1388.83	556.404	612.545	515.095	Down
BnaC06G0225800ZS	-2.24234	2.31939e-09	689.877	409.986	408.734	139.641	80.621	98.3716	Down
BnaC04G0593200ZS	-1.96006	2.3349e-09	1356.55	2874.61	2533	595.993	537.182	604.947	Down
BnaC04G0527100ZS	-2.46612	2.38663e-09	3910.36	10864.6	9682.97	1495.74	1006.89	1923.28	Down
BnaC07G0264800ZS	-2.77112	2.44949e-09	611.818	1268.84	1498.21	218.099	77.9921	198.292	Down
BnaA09G0159000ZS	-3.67517	2.50529e-09	786.924	6716.46	9127.44	432.599	461.818	407.429	Down
BnaA06G0305100ZS	-2.06104	2.52804e-09	261.605	262.721	322.382	85.656	58.7132	58.0935	Down
BnaA10G0240100ZS	-1.60082	2.60038e-09	3248.96	3238.65	3072.7	1097.69	1285.56	769.158	Down
BnaA08G0116500ZS	-1.70173	2.65851e-09	540.087	528.976	496.526	131.003	156.861	193.645	Down
BnaA09G0099200ZS	-1.42965	2.75367e-09	1703.6	1758.93	1433.45	531.211	602.029	684.728	Down
BnaA03G0418600ZS	-1.6092	2.86731e-09	645.573	592.594	480.695	201.543	176.139	185.899	Down
BnaA07G0111900ZS	-3.16256	2.88275e-09	111.815	235.624	428.883	30.9513	24.5368	30.9832	Down
BnaA04G0029100ZS	-2.47536	2.88484e-09	476.796	761.065	854.888	161.235	65.7237	148.719	Down
BnaA07G0274500ZS	-2.6915	2.92333e-09	139.241	128.415	241.787	23.0335	26.2895	29.434	Down
BnaA01G0416300ZS	-1.52561	2.95408e-09	1148.74	1628.16	1387.39	433.318	479.345	533.685	Down
BnaC05G0020700ZS	-2.40219	2.98307e-09	388.188	844.712	587.196	156.916	82.3737	104.568	Down
BnaA06G0013300ZS	-1.76109	3.00618e-09	2391.36	3067.82	2990.67	744.271	633.576	1114.62	Down
BnaC04G0543300ZS	-1.86957	3.02102e-09	327.006	415.876	355.484	97.8925	82.3737	120.06	Down
BnaA10G0051300ZS	-6.23071	3.03719e-09	34.8103	129.593	66.2035	2.15939	0	0.77458	Down
BnaA02G0254900ZS	-1.6659	3.33595e-09	763.717	1004.94	846.253	220.258	278.668	325.323	Down
BnaA07G0316200ZS	-3.3476	3.3415e-09	237.343	1066.2	1290.97	109.409	49.0737	96.0479	Down
BnaA01G0086200ZS	-1.83058	3.35056e-09	1061.19	1386.65	1552.9	433.318	264.647	426.019	Down
BnaC09G0255700ZS	-1.65677	3.37912e-09	361.816	372.286	320.943	111.569	114.797	108.441	Down
BnaC06G0374000ZS	-3.69004	3.46941e-09	522.155	200.28	156.873	40.3087	10.5158	17.0408	Down
BnaA04G0272000ZS	-3.35145	3.51077e-09	2564.36	9677.08	10640	423.961	438.158	1379.53	Down
BnaC03G0652800ZS	-1.77902	3.54546e-09	871.313	1373.69	1571.61	358.459	355.784	397.359	Down
BnaC04G0325100ZS	-2.41347	3.56953e-09	3520.06	5190.8	3305.85	1010.6	896.471	348.561	Down
BnaA09G0252400ZS	-1.51999	3.60653e-09	871.313	798.765	728.238	272.084	242.739	321.451	Down
BnaA09G0406300ZS	-3.36811	3.62236e-09	114.98	499.523	628.933	47.5067	32.4237	40.2781	Down
BnaC04G0134400ZS	-2.26977	3.61861e-09	622.366	1596.35	1325.51	271.364	262.018	201.391	Down
BnaA03G0248700ZS	-1.53836	3.62471e-09	1137.14	1255.88	1052.06	336.865	370.682	478.69	Down
BnaC08G0432800ZS	-1.60216	3.65377e-09	1435.66	1638.76	1432.01	597.432	375.063	511.223	Down
BnaC03G0795800ZS	-2.72061	3.67569e-09	355.487	841.178	964.268	120.206	63.0947	144.072	Down
BnaA09G0119400ZS	-1.79254	3.70801e-09	2638.2	2406.9	2055.19	460.671	857.037	732.752	Down
BnaC09G0385400ZS	-2.65824	3.76503e-09	419.834	342.833	263.375	82.057	51.7026	28.6594	Down
BnaA09G0419500ZS	-3.15953	3.81259e-09	476.796	2229	2197.67	254.089	113.045	181.252	Down
BnaC03G0608100ZS	-3.34848	3.90852e-09	129.748	94.2496	133.846	11.5168	18.4026	5.42206	Down
BnaA09G0050800ZS	-1.92342	3.98074e-09	753.169	1041.46	1121.14	293.678	175.263	298.988	Down
BnaA03G0092400ZS	-4.87026	4.0147e-09	113.925	670.35	518.114	30.9513	0.876316	12.3933	Down
BnaC05G0140300ZS	-2.76617	4.01167e-09	223.63	633.829	408.734	43.1879	56.9605	85.9783	Down
BnaA01G0337200ZS	-4.58131	4.0339e-09	109.705	1555.12	218.759	30.9513	16.65	30.9832	Down
BnaA03G0210600ZS	-2.09127	4.06237e-09	923.001	2236.07	1761.59	355.58	390.837	408.203	Down
BnaA07G0126800ZS	-1.23357	4.06205e-09	1914.57	1764.82	1683.87	745.711	783.426	752.117	Down
BnaC06G0186600ZS	-1.99168	4.13021e-09	448.315	465.357	365.558	114.448	74.4868	132.453	Down
BnaA03G0381700ZS	-1.26759	4.15132e-09	1079.12	1148.67	1077.96	457.792	465.324	450.031	Down
BnaC08G0464100ZS	-2.49021	4.27921e-09	965.195	2033.43	2511.41	327.508	204.182	448.482	Down
BnaA05G0456000ZS	-1.91075	4.30516e-09	511.606	448.864	388.585	151.158	91.1368	116.187	Down
BnaC08G0104600ZS	-2.46897	4.50275e-09	2338.62	5147.21	5476.18	1005.56	430.271	904.709	Down
BnaC01G0324200ZS	-2.91232	4.51503e-09	112.87	184.965	174.144	30.9513	17.5263	13.9424	Down
BnaC02G0173500ZS	-2.46956	4.51708e-09	189.874	295.708	326.7	64.7818	49.0737	32.5323	Down
BnaC03G0003300ZS	-2.54844	4.71331e-09	1966.26	5249.7	5378.31	828.487	427.642	896.189	Down
BnaC04G0346500ZS	-1.87631	4.7645e-09	624.476	948.387	840.496	161.235	266.4	230.05	Down
BnaA07G0355200ZS	-1.79507	4.80011e-09	496.838	430.014	618.858	144.679	124.437	175.83	Down
BnaC08G0060200ZS	-3.25768	4.94738e-09	98.1018	122.524	71.9603	7.91778	8.76316	13.9424	Down
BnaC04G0427700ZS	-1.51721	4.94844e-09	1739.46	1943.9	1403.23	515.375	576.616	685.503	Down
BnaA09G0401700ZS	-1.88239	5.1213e-09	931.44	1002.58	1062.13	300.876	172.634	338.491	Down
BnaA02G0058300ZS	-1.4237	5.19964e-09	2296.43	1979.24	1938.61	742.832	910.492	663.815	Down
BnaC09G0026700ZS	-1.86003	5.21029e-09	3822.81	5785.75	4462.98	1236.61	909.616	1729.64	Down
BnaA09G0617900ZS	-4.3598	5.37357e-09	44.304	149.621	253.3	5.75838	3.50526	12.3933	Down
BnaC09G0157700ZS	-2.17302	5.4013e-09	352.323	448.864	312.308	80.6174	56.0842	109.99	Down
BnaC03G0561900ZS	-1.95068	5.41417e-09	2805.92	4130.49	3212.31	597.432	795.695	1232.36	Down
BnaC08G0039600ZS	-1.96039	5.52248e-09	334.39	567.854	469.181	136.762	99.0237	116.187	Down
BnaC03G0268100ZS	-1.74655	5.56886e-09	2708.88	3521.4	2885.61	611.828	1041.06	1064.27	Down
BnaA02G0279100ZS	-2.94654	5.60132e-09	745.785	1478.54	2717.22	153.317	141.963	345.463	Down
BnaA05G0374500ZS	-2.18466	5.60784e-09	3303.82	3724.04	2402.03	819.85	366.3	887.668	Down
BnaC09G0149400ZS	-1.95341	5.6416e-09	1064.35	735.147	1283.77	346.943	227.842	220.755	Down
BnaA09G0615600ZS	-2.30259	5.6506e-09	177.216	196.746	248.983	53.9849	39.4342	32.5323	Down
BnaC03G0100400ZS	-1.35182	5.66074e-09	3337.57	3523.76	2684.12	1142.32	1358.29	1240.1	Down
BnaA02G0222400ZS	-2.52235	5.70676e-09	646.628	1310.07	925.409	261.287	97.271	142.523	Down
BnaA09G0447700ZS	-2.8278	5.83745e-09	470.467	1477.36	1396.03	196.505	85.0026	188.997	Down
BnaA03G0495900ZS	-1.78747	5.92284e-09	854.435	937.783	568.486	200.104	262.895	221.53	Down
BnaC09G0554300ZS	-1.30556	5.9812e-09	1866.04	1970.99	1932.85	708.281	892.966	733.527	Down
BnaC01G0225800ZS	-4.9919	5.99932e-09	48.5235	51.8373	77.7171	1.4396	3.50526	0.77458	Down
BnaA08G0234000ZS	-3.64327	6.02374e-09	176.161	299.242	228.834	38.8691	7.01053	10.0695	Down
BnaC03G0794600ZS	-2.50992	6.15231e-09	233.124	438.261	528.188	95.7331	50.8263	63.5155	Down
BnaA04G0163200ZS	-3.37444	6.18441e-09	263.715	1200.5	1332.7	118.047	42.0632	109.216	Down
BnaC08G0079800ZS	-1.62537	6.32853e-09	773.211	708.05	754.144	287.919	250.626	185.899	Down
BnaA07G0315200ZS	-5.26183	6.34844e-09	34.8103	110.743	145.36	5.03859	0	2.32374	Down
BnaA01G0284100ZS	-3.44556	6.57943e-09	1341.78	8185.58	11807.2	789.618	409.239	759.088	Down
BnaA03G0470600ZS	-2.37059	6.67239e-09	164.558	172.006	198.61	30.9513	46.4447	26.3357	Down
BnaA10G0130800ZS	-3.16015	6.69321e-09	89.6629	80.1122	93.5484	12.9564	7.01053	9.29496	Down
BnaC01G0063700ZS	-1.74905	6.72203e-09	1007.39	1074.45	689.379	246.171	246.245	332.295	Down
BnaA06G0271100ZS	-1.83878	6.73582e-09	4800.66	6664.62	4783.92	1050.91	1455.56	2036.37	Down
BnaA06G0124700ZS	-1.88652	6.76653e-09	565.404	627.938	592.953	182.109	106.034	194.419	Down
BnaC06G0059900ZS	-2.8946	6.81642e-09	300.635	308.667	451.911	43.1879	20.1553	79.0071	Down
BnaC06G0178900ZS	-1.47838	6.81407e-09	1586.51	1424.35	1335.58	476.506	452.179	631.282	Down
BnaC07G0282000ZS	-1.83588	6.87023e-09	619.202	713.941	1036.23	244.731	179.645	238.571	Down
BnaA07G0320500ZS	-2.14663	6.89774e-09	189.874	303.955	267.692	56.1442	48.1974	67.3884	Down
BnaC06G0350800ZS	-2.28201	7.00145e-09	631.86	929.537	479.255	151.877	180.521	87.5275	Down
BnaA02G0228500ZS	-7.20647	7.16923e-09	99.1567	93.0715	38.8585	0	0	1.54916	Down
BnaA02G0287500ZS	-4.23641	7.17257e-09	82.2789	180.252	198.61	8.63758	0.876316	14.717	Down
BnaA06G0129600ZS	-2.51677	7.23924e-09	3311.2	8927.79	9458.46	961.65	985.855	1843.5	Down
BnaA09G0472400ZS	-4.25433	7.26052e-09	282.702	106.031	61.8858	11.5168	2.62895	9.29496	Down
BnaA01G0412400ZS	-1.97538	7.29659e-09	388.188	732.791	628.933	133.882	171.758	139.424	Down
BnaC03G0537100ZS	-1.92701	7.4612e-09	761.608	711.584	508.04	152.597	138.458	230.05	Down
BnaC05G0288000ZS	-2.38468	7.47931e-09	144.516	222.665	221.638	41.0285	43.8158	27.8849	Down
BnaA10G0095000ZS	-2.32009	7.79456e-09	205.697	189.677	153.995	47.5067	29.7947	32.5323	Down
BnaC03G0782500ZS	-1.53804	7.82287e-09	1054.86	1234.67	965.707	313.832	362.795	444.609	Down
BnaA03G0100300ZS	-2.38766	7.87989e-09	524.264	346.367	415.93	74.859	122.684	48.7985	Down
BnaA10G0131400ZS	-1.49481	7.92752e-09	568.569	688.022	601.588	220.258	197.171	241.669	Down
BnaA05G0137100ZS	-1.6066	7.93686e-09	2664.57	1988.67	1659.4	606.79	684.403	782.325	Down
BnaC08G0226400ZS	-2.68104	7.97414e-09	97.0469	177.896	177.022	23.0335	20.1553	27.1103	Down
BnaC06G0424000ZS	-2.20371	8.10134e-09	231.014	314.558	202.928	51.1057	68.3526	43.3765	Down
BnaC04G0027200ZS	-3.41787	8.16378e-09	1332.29	8699.24	7098.16	423.241	297.071	882.246	Down
BnaC03G0659200ZS	-2.29333	8.33728e-09	141.351	221.487	208.685	38.1493	33.3	44.9256	Down
BnaC09G0205200ZS	-4.70579	8.45535e-09	137.132	418.233	356.923	11.5168	0	23.2374	Down
BnaA03G0375900ZS	-2.21746	8.47537e-09	608.653	1136.89	1062.13	187.147	134.953	281.172	Down
BnaA05G0376100ZS	-1.60493	8.50854e-09	693.042	713.941	532.506	208.022	242.739	187.448	Down
BnaC05G0106900ZS	-3.70368	8.76061e-09	237.343	1992.2	2865.46	155.476	140.211	95.2733	Down
BnaA10G0198000ZS	-2.93161	8.76467e-09	367.091	1379.58	1819.16	164.114	120.932	182.026	Down
BnaC06G0149300ZS	-1.30856	8.78987e-09	1319.63	1257.05	1126.9	455.632	526.666	513.546	Down
BnaC05G0035200ZS	-3.76828	8.87785e-09	121.309	1141.6	1282.33	82.057	53.4553	51.1223	Down
BnaC03G0333700ZS	-2.38402	8.88326e-09	311.183	541.935	666.352	126.684	63.0947	100.695	Down
BnaA02G0395000ZS	-1.84986	9.06148e-09	3918.8	5183.73	3941.98	816.971	1137.46	1664.57	Down
BnaA09G0515000ZS	-4.79379	9.18289e-09	83.3338	50.6592	100.744	2.87919	0	5.42206	Down
BnaC08G0509900ZS	-2.07711	9.20898e-09	2844.95	1682.36	1237.72	439.797	375.939	550.726	Down
BnaA07G0345600ZS	-2.61996	9.2532e-09	1072.79	3888.97	3587.94	498.82	340.887	550.726	Down
BnaA07G0037100ZS	-2.42007	9.35699e-09	206.752	126.059	227.394	40.3087	32.4237	31.7578	Down
BnaA05G0077300ZS	-2.78563	9.4021e-09	672.999	358.148	328.139	84.9362	29.7947	82.1054	Down
BnaC08G0353700ZS	-3.2695	9.44522e-09	966.25	7158.26	7305.41	473.627	528.418	597.975	Down
BnaA09G0624400ZS	-1.48233	9.43355e-09	738.401	700.981	634.69	280.721	247.121	214.559	Down
BnaA08G0085100ZS	-1.6814	9.53217e-09	2418.79	2696.72	2527.24	839.284	1002.51	541.431	Down
BnaA05G0023500ZS	-3.68361	9.59893e-09	194.094	97.784	69.0819	12.9564	10.5158	4.64748	Down
BnaA03G0090100ZS	-3.01642	9.61699e-09	209.917	95.4277	119.454	14.396	23.6605	14.717	Down
BnaC07G0538900ZS	-3.87671	9.70295e-09	261.605	2020.48	1787.49	133.163	28.9184	114.638	Down
BnaC09G0457300ZS	-5.27858	9.92316e-09	42.1943	103.675	64.7642	3.59899	1.75263	0	Down
BnaC09G0613000ZS	-2.08003	9.98297e-09	243.672	207.349	217.32	42.4681	49.0737	66.6138	Down
BnaC04G0489400ZS	-1.83936	1.00635e-08	3056.98	5948.33	5461.78	1461.91	1492.37	1088.28	Down
BnaC02G0416900ZS	-2.27075	1.00739e-08	913.507	2059.35	2355.98	390.85	269.029	443.834	Down
BnaC03G0787600ZS	-1.4882	1.02107e-08	779.54	922.468	718.164	256.968	325.113	281.172	Down
BnaA09G0427500ZS	-2.07567	1.0494e-08	920.891	2054.64	1551.46	336.865	452.179	285.045	Down
BnaA02G0102100ZS	-1.95255	1.05761e-08	525.319	844.712	607.345	151.877	134.953	223.854	Down
BnaA09G0481200ZS	-1.7672	1.05809e-08	2718.37	3745.24	2476.87	845.043	1132.2	649.872	Down
BnaC06G0278900ZS	-1.39128	1.05663e-08	979.963	1009.65	788.685	345.503	367.176	347.012	Down
BnaA06G0009600ZS	-2.84676	1.08084e-08	191.984	406.451	400.099	66.2214	49.95	22.4628	Down
BnaA01G0134100ZS	-2.74531	1.10827e-08	98.1018	114.278	103.623	17.995	17.5263	11.6187	Down
BnaC06G0183200ZS	-1.7097	1.11604e-08	2129.76	1848.47	1558.66	505.298	748.374	439.961	Down
BnaA09G0447000ZS	-1.6814	1.12067e-08	1194.1	991.977	1224.76	354.86	261.142	446.932	Down
BnaC04G0316700ZS	-1.5869	1.1482e-08	541.142	705.694	516.675	215.22	186.655	185.125	Down
BnaA06G0284300ZS	-1.54785	1.17255e-08	1763.72	2695.54	2436.57	780.981	680.021	896.963	Down
BnaC09G0144600ZS	-2.48959	1.17572e-08	612.873	1452.62	1065.01	259.127	102.529	195.194	Down
BnaC05G0209500ZS	-2.33928	1.17887e-08	152.954	308.667	259.057	41.7483	53.4553	47.2494	Down
BnaC06G0063300ZS	-1.30756	1.18411e-08	2858.67	2372.73	2856.82	1042.99	1231.22	993.786	Down
BnaA02G0409200ZS	-1.86524	1.19864e-08	1185.66	900.084	954.193	318.151	179.645	336.168	Down
BnaA02G0381300ZS	-2.42968	1.20473e-08	688.822	721.009	617.419	99.3321	68.3526	208.362	Down
BnaA01G0404500ZS	-1.66044	1.20939e-08	703.59	751.64	860.645	226.017	196.295	309.832	Down
BnaA07G0336400ZS	-2.10065	1.21101e-08	215.191	222.665	341.092	60.463	68.3526	52.6714	Down
BnaA05G0313400ZS	-2.28184	1.21384e-08	2452.55	3279.89	2849.63	907.665	290.937	565.443	Down
BnaA02G0348300ZS	-2.08865	1.23297e-08	1041.14	1917.98	2222.13	430.439	287.432	499.604	Down
BnaA09G0041800ZS	-1.95833	1.23251e-08	232.069	295.708	231.712	69.8204	52.5789	72.8105	Down
BnaA05G0158000ZS	-3.22356	1.24543e-08	209.917	250.94	143.921	39.5889	14.0211	10.8441	Down
BnaA07G0146400ZS	-1.9797	1.25457e-08	318.567	289.817	251.861	68.3808	92.8895	57.3189	Down
BnaA06G0417600ZS	-2.84276	1.26868e-08	527.429	1394.89	2170.32	182.829	120.055	267.23	Down
BnaC04G0410800ZS	-1.96905	1.29313e-08	263.715	272.146	356.923	85.656	84.1263	58.0935	Down
BnaA05G0113300ZS	-1.45756	1.29588e-08	1041.14	792.875	781.489	329.667	301.453	321.451	Down
BnaC07G0148900ZS	-2.55035	1.30158e-08	410.34	578.457	641.886	115.887	40.3105	121.609	Down
BnaA07G0024700ZS	-2.57308	1.31964e-08	439.876	606.732	1180.15	164.114	76.2395	133.228	Down
BnaA01G0256600ZS	-1.76821	1.34401e-08	793.253	1384.29	913.895	274.963	284.803	347.786	Down
BnaC03G0049000ZS	-2.1996	1.35705e-08	324.896	814.081	569.925	128.844	118.303	124.707	Down
BnaA05G0474400ZS	-2.39239	1.38513e-08	502.112	1270.01	1185.91	169.872	137.582	255.611	Down
BnaC03G0234300ZS	-5.91147	1.38688e-08	91.7727	35.3436	57.5682	2.15939	0	0.77458	Down
BnaC05G0033200ZS	-1.34036	1.4383e-08	2912.46	3038.37	2476.87	1027.87	1008.64	1292	Down
BnaC03G0410900ZS	-2.30262	1.44212e-08	1766.89	3164.43	3138.91	731.315	278.668	625.086	Down
BnaC09G0439000ZS	-1.45188	1.46167e-08	8920.94	8334.02	6594.44	2352.3	2983.85	3382.59	Down
BnaC08G0508200ZS	-3.02269	1.47274e-08	578.062	253.296	876.476	112.288	59.5895	37.9544	Down
BnaC03G0477200ZS	-1.93696	1.47799e-08	366.036	386.423	411.613	88.5352	138.458	77.458	Down
BnaC01G0402800ZS	-3.09833	1.52199e-08	297.47	134.306	413.052	52.5453	20.1553	25.5611	Down
BnaC09G0546700ZS	-1.91561	1.52373e-08	816.46	1314.78	1784.61	381.493	318.103	337.717	Down
BnaA07G0252100ZS	-4.04853	1.53124e-08	77.0046	143.731	177.022	1.4396	8.76316	13.9424	Down
BnaA01G0070100ZS	-2.57243	1.56528e-08	151.9	328.695	430.322	47.5067	47.321	58.0935	Down
BnaC07G0345500ZS	-3.73823	1.57865e-08	416.669	2909.96	4444.27	268.485	85.0026	228.501	Down
BnaC04G0006800ZS	-3.01155	1.57817e-08	84.3886	197.924	133.846	16.5554	22.7842	12.3933	Down
BnaA06G0449900ZS	-1.58011	1.61986e-08	523.21	567.854	633.25	164.114	183.15	229.276	Down
BnaC03G0533400ZS	-2.46112	1.64298e-08	1195.15	3615.65	2196.23	301.595	369.805	601.074	Down
BnaC01G0347200ZS	-3.1612	1.64761e-08	2434.61	14190.5	17759.8	1394.25	906.987	1542.19	Down
BnaC03G0309900ZS	-1.86233	1.64876e-08	985.237	1187.54	912.456	190.027	381.197	278.074	Down
BnaC04G0558800ZS	-3.23354	1.65418e-08	156.119	712.763	687.94	74.859	30.671	59.6426	Down
BnaC04G0607200ZS	-2.55095	1.65495e-08	299.58	649.144	377.072	99.3321	42.0632	84.4292	Down
BnaC03G0102400ZS	-4.26494	1.67118e-08	63.2915	63.6185	74.8387	2.15939	7.01053	1.54916	Down
BnaA01G0399300ZS	-2.52341	1.68843e-08	430.382	730.434	984.417	148.998	63.971	159.563	Down
BnaA09G0519600ZS	-1.85165	1.69841e-08	619.202	1212.29	856.327	226.736	279.545	238.571	Down
BnaC06G0081900ZS	-3.96281	1.73474e-08	70.6755	411.164	287.841	14.396	6.13421	28.6594	Down
BnaC07G0357800ZS	-2.43748	1.73766e-08	3207.82	6990.96	4860.2	752.909	531.047	1495.71	Down
BnaC03G0651000ZS	-2.6312	1.7728e-08	1558.03	4501.6	4271.56	543.447	304.958	818.731	Down
BnaA09G0594300ZS	-2.7248	1.82227e-08	202.533	226.199	316.625	20.1543	60.4658	32.5323	Down
BnaA10G0240200ZS	-1.76267	1.83589e-08	5194.12	8401.17	5601.39	1597.95	1572.11	2487.18	Down
BnaA01G0040900ZS	-1.57331	1.84607e-08	1048.53	1638.76	1613.35	439.077	483.726	522.067	Down
BnaA09G0561800ZS	-2.03141	1.86021e-08	377.639	334.586	223.077	64.7818	74.4868	89.8512	Down
BnaC03G0462000ZS	-1.47673	1.88312e-08	2357.61	3013.63	2389.08	865.197	784.303	1138.63	Down
BnaC09G0552100ZS	-1.64979	1.90577e-08	907.178	759.887	709.528	188.587	281.297	288.144	Down
BnaA09G0660000ZS	-4.1659	1.91741e-08	69.6206	195.568	313.747	10.797	19.2789	2.32374	Down
BnaA02G0084600ZS	-3.34466	1.93076e-08	67.5109	288.639	319.504	22.3137	19.2789	24.7865	Down
BnaC02G0260500ZS	-3.2839	1.94816e-08	199.368	126.059	125.211	25.9127	14.0211	6.19664	Down
BnaC01G0080700ZS	-3.06289	1.95174e-08	625.531	3015.99	3802.38	310.953	201.553	377.995	Down
BnaA09G0076900ZS	-2.02731	1.96641e-08	2878.71	4139.91	2944.61	524.733	701.053	1218.41	Down
BnaA09G0503600ZS	-1.68309	1.97217e-08	1577.01	1691.78	1229.08	602.471	443.416	354.757	Down
BnaA07G0106000ZS	-7.10082	1.98031e-08	47.4686	40.0561	130.968	0	0.876316	0.77458	Down
BnaA06G0297700ZS	-2.78461	1.98662e-08	5060.15	3845.38	3115.88	860.159	175.263	708.74	Down
BnaC01G0464400ZS	-4.14359	1.99851e-08	42.1943	220.308	332.456	16.5554	5.25789	11.6187	Down
BnaC03G0299900ZS	-1.34414	2.00195e-08	2166.68	2272.59	1911.26	843.603	954.308	704.093	Down
BnaA05G0025700ZS	-2.80802	2.01089e-08	2813.31	10557.1	9172.06	1022.11	584.503	1611.9	Down
BnaA09G0224400ZS	-1.95086	2.03097e-08	245.782	254.474	246.104	74.859	47.321	70.4867	Down
BnaA07G0086800ZS	-2.79383	2.03708e-08	10992.7	7214.81	5563.97	1242.37	1808.72	377.22	Down
BnaA09G0431800ZS	-3.93357	2.04378e-08	40.0846	220.308	132.407	8.63758	6.13421	10.8441	Down
BnaA07G0104400ZS	-3.4237	2.05597e-08	78.0595	233.268	94.9876	16.5554	8.76316	12.3933	Down
BnaC05G0482900ZS	-2.13336	2.08914e-08	348.103	362.861	486.451	114.448	102.529	55.7697	Down
BnaC08G0400300ZS	-1.69453	2.08824e-08	566.459	614.979	709.528	248.33	179.645	155.691	Down
BnaC02G0088200ZS	-1.7363	2.10748e-08	532.703	609.088	496.526	120.206	174.387	197.518	Down
BnaA09G0411700ZS	-8.64754	2.12448e-08	118.144	14.1374	41.737	0	0	0	Down
BnaA03G0345300ZS	-1.96436	2.14885e-08	2650.86	1513.88	1770.22	466.429	694.918	360.18	Down
BnaA01G0390200ZS	-1.38541	2.15294e-08	742.62	756.353	739.752	248.33	322.484	286.594	Down
BnaA02G0317300ZS	-1.77156	2.16542e-08	526.374	744.572	499.404	185.708	135.829	196.743	Down
BnaA05G0004100ZS	-1.592	2.23832e-08	611.818	647.966	472.059	164.834	211.192	199.067	Down
BnaA03G0562900ZS	-2.04423	2.25834e-08	409.285	829.396	584.317	144.679	116.55	180.477	Down
BnaC09G0476100ZS	-1.44458	2.29172e-08	1650.85	2392.76	2197.67	727.716	866.676	698.671	Down
BnaC06G0393800ZS	-4.78302	2.31254e-08	34.8103	268.611	172.705	8.63758	7.88684	0.77458	Down
BnaC03G0065800ZS	-3.30652	2.33103e-08	360.761	1075.62	965.707	85.656	22.7842	134.002	Down
BnaC09G0114500ZS	-1.69403	2.32907e-08	485.235	700.981	738.312	223.137	166.5	204.489	Down
BnaC08G0489700ZS	-2.75239	2.33696e-08	143.461	253.296	152.556	24.4731	40.3105	17.0408	Down
BnaA08G0128500ZS	-4.40788	2.35883e-08	54.8526	202.637	178.461	14.396	4.38158	1.54916	Down
BnaA02G0101700ZS	-1.83418	2.36012e-08	426.163	495.988	493.647	162.674	142.839	91.4004	Down
BnaA02G0302200ZS	-3.39768	2.38144e-08	90.7178	81.2903	61.8858	7.19798	10.5158	4.64748	Down
BnaA08G0174400ZS	-2.41874	2.39089e-08	1229.96	2173.63	1570.17	521.134	182.274	226.177	Down
BnaC04G0003500ZS	-1.33187	2.41229e-08	1171.95	1254.7	1086.6	521.854	467.953	405.88	Down
BnaA09G0529700ZS	-2.72099	2.42496e-08	625.531	2425.75	2864.02	331.107	242.739	323	Down
BnaA07G0304400ZS	-2.55541	2.43438e-08	127.638	167.293	142.481	16.5554	34.1763	24.012	Down
BnaC02G0383700ZS	-1.78979	2.48116e-08	1581.23	1538.62	1080.84	322.47	549.45	343.913	Down
BnaA09G0403000ZS	-2.91273	2.48729e-08	111.815	147.265	94.9876	19.4345	8.76316	18.5899	Down
BnaC02G0541900ZS	-2.75923	2.48875e-08	2446.22	10171.9	7414.79	1030.75	566.1	1361.71	Down
BnaA09G0414200ZS	-2.45318	2.48653e-08	131619	99910.5	77912.8	20625.8	28237.5	7643.55	Down
BnaA09G0207100ZS	-1.67182	2.5653e-08	266.879	299.242	300.794	100.052	85.0026	86.7529	Down
BnaC03G0109900ZS	-2.68944	2.57371e-08	219.41	167.293	240.347	43.9077	14.8974	37.9544	Down
BnaA07G0333700ZS	-2.37067	2.64935e-08	988.402	3310.52	2533	357.02	436.405	527.489	Down
BnaC05G0055800ZS	-1.77552	2.65198e-08	273.208	222.665	240.347	75.5788	66.6	72.8105	Down
BnaA08G0197900ZS	-1.52292	2.67877e-08	1823.85	1823.73	1650.77	508.897	536.305	798.592	Down
BnaC03G0518100ZS	-1.60496	2.69002e-08	1282.71	1371.33	1021.84	313.112	500.376	395.81	Down
BnaC08G0252400ZS	-3.12275	2.77209e-08	299.58	1082.69	1095.24	87.8154	42.9395	153.367	Down
BnaA08G0276400ZS	-1.8466	2.77226e-08	1017.94	1718.88	1313.99	375.735	269.905	480.239	Down
BnaC09G0445700ZS	-1.38792	2.78651e-08	1021.1	1172.23	998.809	340.464	432.024	447.707	Down
BnaC08G0289600ZS	-5.32197	2.79204e-08	14.768	157.868	286.402	5.03859	0.876316	5.42206	Down
BnaC08G0227200ZS	-3.56724	2.83571e-08	53.7978	100.14	100.744	7.19798	10.5158	3.8729	Down
BnaC05G0107000ZS	-3.04939	2.8851e-08	225.74	524.263	952.754	107.97	43.8158	53.446	Down
BnaC07G0371100ZS	-2.5303	2.89162e-08	421.943	518.373	316.625	116.607	38.5579	61.9664	Down
BnaC07G0454300ZS	-1.95988	2.9051e-08	719.413	1046.17	1134.09	210.901	183.15	350.885	Down
BnaA03G0374000ZS	-1.78116	2.9039e-08	447.26	439.439	401.538	107.25	102.529	164.985	Down
BnaA03G0056700ZS	-1.52765	2.90225e-08	562.239	644.432	674.987	181.389	215.574	255.611	Down
BnaA09G0051800ZS	-1.96793	2.91492e-08	278.483	494.81	326.7	104.371	94.6421	82.1054	Down
BnaC04G0598900ZS	-1.94648	2.92137e-08	263.715	497.167	371.315	102.211	93.7658	97.597	Down
BnaA08G0247200ZS	-3.0603	2.97042e-08	1319.63	5849.37	7596.13	728.436	315.474	725.781	Down
BnaC03G0682400ZS	-2.86931	2.98024e-08	132.912	241.515	284.963	46.7869	16.65	26.3357	Down
BnaC07G0082800ZS	-1.54929	3.01498e-08	1203.59	1612.85	981.538	458.511	418.003	421.371	Down
BnaC09G0018500ZS	-1.66275	3.08285e-08	666.67	1168.69	946.997	309.513	269.905	298.988	Down
BnaC06G0288600ZS	-1.43824	3.13744e-08	11913.6	15051.7	14038	4335.34	6384.84	4411.23	Down
BnaA09G0170200ZS	-2.72192	3.18975e-08	221.52	682.131	417.37	78.458	38.5579	82.88	Down
BnaC01G0172000ZS	-1.64216	3.20618e-08	405.066	463.001	341.092	124.525	146.345	116.962	Down
BnaC09G0462100ZS	-1.33226	3.22084e-08	2236.3	2492.9	1859.45	777.382	957.813	882.246	Down
BnaC04G0372100ZS	-1.42972	3.28227e-08	520.045	649.144	595.831	214.5	204.182	236.247	Down
BnaC02G0379200ZS	-2.80391	3.30899e-08	936.714	2812.17	3415.23	224.577	241.863	559.246	Down
BnaC02G0063100ZS	-1.78591	3.31757e-08	464.138	745.75	821.786	169.153	206.811	213.009	Down
BnaC08G0444300ZS	-2.97839	3.32864e-08	684.603	3204.49	3340.4	300.876	183.15	432.99	Down
BnaA07G0324100ZS	-2.34546	3.34122e-08	129.748	252.118	205.806	33.8305	36.8053	44.9256	Down
BnaC07G0539200ZS	-2.46578	3.3562e-08	344.939	395.848	306.551	97.8925	31.5474	59.6426	Down
BnaA10G0131500ZS	-1.39214	3.3597e-08	1744.74	1718.88	1647.89	534.09	792.189	621.987	Down
BnaC06G0219500ZS	-1.43419	3.45448e-08	765.827	838.821	696.575	288.639	322.484	240.894	Down
BnaA02G0306700ZS	-3.06746	3.48799e-08	424.053	1902.66	2047.99	139.641	107.787	274.201	Down
BnaC03G0167800ZS	-2.84423	3.54299e-08	1649.8	4064.51	4994.04	526.892	195.418	768.383	Down
BnaA07G0269400ZS	-3.42851	3.67381e-08	129.748	609.088	634.69	70.5402	21.0316	35.6307	Down
BnaC07G0169100ZS	-3.06808	3.67439e-08	117.089	200.28	279.206	29.5117	31.5474	10.0695	Down
BnaC04G0014700ZS	-2.29035	3.68456e-08	185.655	348.723	372.754	47.5067	59.5895	78.2325	Down
BnaA03G0042500ZS	-1.50264	3.6895e-08	1084.39	895.371	929.727	349.102	270.782	406.654	Down
BnaA08G0179700ZS	-2.67145	3.70164e-08	413.504	265.077	171.265	48.2265	25.4132	59.6426	Down
BnaA01G0331800ZS	-1.67698	3.75902e-08	905.068	996.689	991.613	208.741	313.721	382.642	Down
BnaC03G0332000ZS	-2.58668	3.7671e-08	268.989	123.703	156.873	37.4295	24.5368	29.434	Down
BnaC08G0240500ZS	-5.66835	3.8443e-08	408.23	5868.22	7203.22	102.211	54.3316	108.441	Down
BnaA01G0008100ZS	-2.46864	3.86439e-08	741.565	2410.43	1676.67	389.411	192.789	289.693	Down
BnaC08G0230200ZS	-1.9562	3.89986e-08	340.719	534.866	343.97	81.3372	128.818	104.568	Down
BnaC02G0527800ZS	-1.92355	3.90441e-08	3952.55	5801.06	4293.15	905.506	949.05	1848.15	Down
BnaC08G0384400ZS	-1.64855	3.93887e-08	1085.45	686.844	1047.74	318.871	331.247	249.415	Down
BnaC05G0003800ZS	-1.57019	3.93295e-08	361.816	388.78	466.303	124.525	148.097	137.101	Down
BnaC07G0391200ZS	-1.35965	3.93536e-08	604.434	753.997	667.791	254.089	269.029	266.455	Down
BnaA01G0411800ZS	-4.44931	3.95794e-08	58.0172	55.3716	61.8858	2.15939	5.25789	0.77458	Down
BnaC05G0353500ZS	-1.6296	3.97935e-08	1199.37	1013.18	785.806	272.084	302.329	395.036	Down
BnaA03G0216300ZS	-1.62735	4.02706e-08	388.188	341.655	427.444	140.361	105.158	128.58	Down
BnaA05G0180300ZS	-3.00527	4.04924e-08	80.1692	70.6872	132.407	12.2366	10.5158	12.3933	Down
BnaA07G0237900ZS	-2.70769	4.05884e-08	498.948	212.062	159.752	43.1879	43.8158	46.4748	Down
BnaC08G0207900ZS	-1.69481	4.10088e-08	3127.65	4010.32	3025.21	1414.4	748.374	975.97	Down
BnaC07G0491700ZS	-2.82991	4.14519e-08	1348.11	3941.99	4654.39	616.867	197.171	584.033	Down
BnaA06G0322900ZS	-2.25611	4.16785e-08	1754.23	2256.1	1596.08	645.659	219.079	308.283	Down
BnaA08G0011700ZS	-1.6358	4.31355e-08	1043.25	1229.96	1115.38	300.156	300.576	489.534	Down
BnaC01G0258300ZS	-3.55308	4.33055e-08	459.918	4092.79	6758.51	346.223	286.555	330.745	Down
BnaC01G0181500ZS	-2.18284	4.36432e-08	313.293	213.24	224.516	75.5788	44.6921	44.9256	Down
BnaA04G0041400ZS	-1.36291	4.36629e-08	1819.63	2602.47	2171.76	768.024	916.626	879.148	Down
BnaC08G0096400ZS	-2.29176	4.38981e-08	179.326	187.321	151.117	47.5067	25.4132	32.5323	Down
BnaC02G0204300ZS	-2.01378	4.4054e-08	255.276	356.97	260.496	56.864	94.6421	65.0647	Down
BnaC09G0226500ZS	-2.97457	4.40987e-08	131.857	169.649	92.1091	22.3137	19.2789	8.52038	Down
BnaC08G0260600ZS	-3.01575	4.42069e-08	938.824	5167.23	6539.75	514.656	412.745	635.93	Down
BnaC03G0637500ZS	-2.73301	4.42002e-08	347.048	905.974	847.692	103.651	50.8263	161.113	Down
BnaA03G0060900ZS	-1.75495	4.44298e-08	462.028	533.688	548.337	156.196	108.663	192.096	Down
BnaA01G0397300ZS	-1.27375	4.45399e-08	3994.75	3587.38	3639.75	1344.58	1835.01	1462.41	Down
BnaA06G0027500ZS	-2.11111	4.60109e-08	536.923	901.262	1184.47	262.006	143.716	200.616	Down
BnaC09G0099200ZS	-2.06067	4.69943e-08	157.174	199.102	205.806	41.7483	38.5579	54.2206	Down
BnaA03G0184300ZS	-1.93914	4.76785e-08	314.348	371.108	519.553	78.458	115.674	120.06	Down
BnaC01G0514100ZS	-1.84791	4.84401e-08	327.006	359.327	320.943	123.805	79.7447	75.9088	Down
BnaC03G0660800ZS	-2.20178	4.8935e-08	131447	98843.1	105212	24706.3	36997.2	11224.4	Down
BnaC08G0143100ZS	-3.01745	4.90092e-08	2277.44	11117.9	10116.2	685.967	605.534	1611.9	Down
BnaC01G0502800ZS	-2.12733	4.93401e-08	507.387	1319.49	923.97	208.741	173.511	247.091	Down
BnaA09G0037900ZS	-2.48494	4.93702e-08	1064.35	422.945	485.012	142.52	70.9816	138.65	Down
BnaC02G0526100ZS	-2.11787	4.95473e-08	460.973	504.235	348.288	107.97	59.5895	134.777	Down
BnaC02G0087800ZS	-1.52972	4.97539e-08	1369.21	1992.2	1466.55	461.391	658.989	552.275	Down
BnaC09G0010300ZS	-3.57401	5.08202e-08	51.688	181.43	198.61	14.396	6.13421	15.4916	Down
BnaA02G0006600ZS	-4.232	5.14312e-08	52.7429	77.7559	73.3995	2.87919	0.876316	6.97122	Down
BnaC03G0408900ZS	-1.58543	5.31682e-08	405.066	411.164	497.965	148.998	166.5	122.384	Down
BnaA07G0169300ZS	-2.0566	5.3538e-08	225.74	334.586	188.536	59.0234	55.2079	65.8393	Down
BnaA03G0576700ZS	-2.15173	5.46094e-08	2055.92	1827.26	2066.7	374.295	722.084	243.218	Down
BnaA09G0185100ZS	-2.52665	5.49787e-08	415.614	523.085	633.25	93.5737	38.5579	140.199	Down
BnaC08G0077100ZS	-1.64794	5.57755e-08	283.757	387.601	384.268	118.047	106.911	111.539	Down
BnaC01G0104800ZS	-1.54222	5.67379e-08	1500.01	1938.01	2288.34	715.479	517.026	732.752	Down
BnaC04G0457900ZS	-3.431	5.68397e-08	175.106	276.858	421.687	28.0721	6.13421	46.4748	Down
BnaA06G0284000ZS	-2.35687	5.81897e-08	2265.84	4923.36	3513.1	726.996	340.887	1020.9	Down
BnaA06G0293000ZS	-3.32101	5.84311e-08	306.964	2252.57	1011.76	150.438	58.7132	147.945	Down
BnaA10G0018500ZS	-1.94695	6.15925e-08	463.083	497.167	293.598	125.965	80.621	118.511	Down
BnaA07G0001300ZS	-2.68027	6.17697e-08	324.896	984.908	1411.86	125.965	114.797	183.575	Down
BnaA01G0101300ZS	-2.41826	6.34322e-08	394.517	1087.4	1459.35	187.147	176.139	186.674	Down
BnaC04G0323800ZS	-2.65175	6.36085e-08	179.326	221.487	145.36	33.1107	14.0211	39.5036	Down
BnaC02G0469500ZS	-1.8446	6.49756e-08	1358.66	2312.65	2600.64	626.944	421.508	697.122	Down
BnaC03G0541100ZS	-1.37893	6.53604e-08	1554.86	1680	1542.83	477.226	661.618	698.671	Down
BnaC02G0251100ZS	-1.61506	6.55807e-08	550.636	510.126	545.459	138.921	222.584	163.436	Down
BnaA06G0388100ZS	-1.39516	6.66868e-08	2765.84	2218.4	1875.28	816.251	806.21	986.04	Down
BnaC01G0259200ZS	-1.92143	6.75672e-08	2263.73	4695.99	3147.54	947.974	1101.53	618.889	Down
BnaA03G0393800ZS	-1.44496	6.76702e-08	762.662	1037.92	915.335	313.112	386.455	298.213	Down
BnaC03G0093800ZS	-2.0671	6.83374e-08	516.88	1000.22	824.665	141.08	154.232	263.357	Down
BnaA09G0672400ZS	-2.67494	6.8472e-08	301.689	442.973	250.422	59.0234	75.3631	21.6882	Down
BnaC02G0001700ZS	-2.57787	6.88873e-08	322.787	233.268	312.308	59.0234	20.1553	65.8393	Down
BnaA03G0564100ZS	-2.32144	6.90892e-08	175.106	299.242	329.578	66.2214	59.5895	34.8561	Down
BnaA08G0100000ZS	-3.10962	6.97755e-08	2055.92	10221.4	10396.8	563.602	537.182	1525.92	Down
BnaC02G0202000ZS	-1.29537	7.0201e-08	843.886	896.549	785.806	303.755	361.918	364.052	Down
BnaC03G0725300ZS	-1.65969	7.14042e-08	453.589	692.735	565.608	208.022	184.903	148.719	Down
BnaC06G0180800ZS	-1.32954	7.21525e-08	1743.68	1906.2	1475.19	651.417	785.179	603.398	Down
BnaA09G0580500ZS	-1.47301	7.27063e-08	1417.73	1635.23	1098.11	446.995	583.626	465.522	Down
BnaC05G0073800ZS	-1.24539	7.33165e-08	3287.99	3409.48	2766.15	1162.47	1486.23	1343.9	Down
BnaA05G0420400ZS	-3.18137	7.43969e-08	129.748	62.4404	97.866	7.91778	15.7737	8.52038	Down
BnaA01G0424000ZS	-1.44792	7.46752e-08	1175.11	1456.16	1362.93	387.251	488.984	587.906	Down
BnaA04G0090200ZS	-2.78788	7.49438e-08	2829.13	8164.37	8243.77	1420.16	360.166	1004.63	Down
BnaA07G0293200ZS	-2.16693	7.75356e-08	164.558	248.583	247.543	64.062	37.6816	44.9256	Down
BnaA09G0417400ZS	-2.33221	7.8173e-08	1630.81	3015.99	3066.95	694.605	233.1	603.398	Down
BnaA03G0485600ZS	-1.88964	7.96763e-08	262.66	280.393	228.834	71.9798	51.7026	84.4292	Down
BnaC08G0112200ZS	-1.16261	7.96481e-08	1746.85	1793.1	1611.91	708.281	761.518	831.899	Down
BnaC01G0110600ZS	-1.72651	7.98457e-08	2304.86	4397.92	3222.38	846.482	900.853	1251.72	Down
BnaA09G0587600ZS	-1.64964	8.02269e-08	1224.69	1524.49	1711.22	467.149	342.639	611.143	Down
BnaC03G0294000ZS	-1.38332	8.04428e-08	887.136	1208.75	1016.08	349.822	410.992	432.215	Down
BnaA08G0207100ZS	-2.22461	8.14343e-08	105484	73991.8	72504.3	17600.5	27979	8333.7	Down
BnaC09G0044700ZS	-2.37589	8.30588e-08	344.939	181.43	171.265	46.7869	34.1763	53.446	Down
BnaA07G0097300ZS	-2.0981	8.31452e-08	312.238	664.46	500.843	105.091	90.2605	149.494	Down
BnaA08G0037900ZS	-1.82195	8.34166e-08	677.219	591.416	366.997	161.235	171.758	130.129	Down
BnaA05G0314100ZS	-1.35398	8.37692e-08	937.769	715.119	775.732	319.59	294.442	336.168	Down
BnaC09G0160800ZS	-1.68614	8.42818e-08	238.398	288.639	257.618	84.2164	87.6316	72.0359	Down
BnaA01G0125100ZS	-1.90672	8.48125e-08	233.124	323.983	320.943	60.463	97.271	76.6834	Down
BnaA10G0275900ZS	-3.98223	8.63405e-08	81.2241	174.362	90.6699	12.2366	0.876316	8.52038	Down
BnaC08G0358400ZS	-3.0487	8.63117e-08	285.867	1632.87	1878.16	203.703	134.076	120.834	Down
BnaA06G0064200ZS	-1.26097	8.64489e-08	815.405	914.221	807.394	335.426	338.258	384.966	Down
BnaC03G0775600ZS	-2.61338	8.68344e-08	266.879	635.007	687.94	108.689	42.9395	107.667	Down
BnaC09G0001600ZS	-1.66744	8.81591e-08	1245.79	956.633	1024.71	322.47	447.797	246.316	Down
BnaC09G0548100ZS	-3.26598	8.87225e-08	114.98	812.903	846.253	60.463	73.6105	50.3477	Down
BnaA03G0270700ZS	-1.54814	8.90523e-08	383.968	351.08	368.437	118.767	111.292	147.17	Down
BnaA03G0487500ZS	-1.64103	9.05555e-08	1044.31	981.374	722.481	223.857	295.318	362.503	Down
BnaA06G0296100ZS	-2.69373	9.25641e-08	332.28	326.339	390.025	99.3321	28.9184	33.3069	Down
BnaC08G0533400ZS	-1.27826	9.34072e-08	4656.14	3986.76	3284.27	1554.76	1575.62	1787.73	Down
BnaA07G0164100ZS	-1.72686	9.36065e-08	401.901	265.077	333.896	90.6945	111.292	100.695	Down
BnaC09G0366300ZS	-1.23148	9.35635e-08	885.026	830.575	782.928	375.015	352.279	336.942	Down
BnaA10G0051400ZS	-2.78641	9.46223e-08	227.849	570.21	843.374	115.168	45.5684	76.6834	Down
BnaC08G0068500ZS	-1.42475	9.50561e-08	825.954	949.565	791.563	331.107	257.637	367.151	Down
BnaC09G0387100ZS	-1.6508	9.51772e-08	1278.49	1123.93	1270.82	377.174	271.658	520.518	Down
BnaA09G0188300ZS	-1.45293	9.51455e-08	1627.65	1480.9	1531.31	529.771	720.331	445.383	Down
BnaA10G0205600ZS	-1.26353	9.54137e-08	934.604	1077.98	1181.59	413.884	453.055	463.199	Down
BnaA02G0119000ZS	-1.43656	9.66875e-08	1715.2	1695.31	1499.65	468.588	748.374	597.975	Down
BnaC09G0428900ZS	-2.21789	9.71947e-08	1163.51	2405.72	2589.13	535.53	245.368	542.206	Down
BnaA08G0271000ZS	-1.98532	9.81563e-08	238.398	464.179	310.868	78.458	80.621	96.8225	Down
BnaC06G0241300ZS	-3.05357	9.84692e-08	112.87	87.1809	70.5211	10.0772	15.7737	6.97122	Down
BnaC01G0320000ZS	-1.6674	9.84936e-08	1226.8	1883.81	1447.84	367.097	446.045	621.987	Down
BnaA09G0553900ZS	-1.46419	9.88159e-08	1183.55	1053.24	772.853	332.547	365.424	393.486	Down
BnaA09G0439200ZS	-1.69503	9.89774e-08	629.75	913.043	885.111	256.248	309.339	184.35	Down
BnaA09G0156100ZS	-3.57532	1.00189e-07	56.9623	387.601	447.593	34.5503	18.4026	21.6882	Down
BnaA01G0139500ZS	-3.03613	1.00114e-07	116.034	67.1528	153.995	19.4345	11.3921	10.0695	Down
BnaA06G0138700ZS	-2.04689	1.00176e-07	3320.69	6546.81	5726.6	1615.95	720.331	1436.85	Down
BnaC07G0049700ZS	-1.54872	1.00597e-07	645.573	645.61	510.918	242.572	208.563	164.985	Down
BnaA05G0329700ZS	-1.43422	1.00572e-07	798.528	835.287	680.744	341.184	268.153	247.091	Down
BnaC06G0007300ZS	-4.9166	1.01365e-07	36.92	71.8653	53.2506	2.87919	0	2.32374	Down
BnaC03G0114700ZS	-1.48677	1.01711e-07	1798.53	1305.36	1172.95	451.313	584.503	491.083	Down
BnaC03G0208200ZS	-6.7423	1.0195e-07	375.529	32.9874	10.0744	2.15939	1.75263	0	Down
BnaA09G0427700ZS	-1.65871	1.02501e-07	760.553	603.197	461.985	200.104	162.995	215.333	Down
BnaA04G0177900ZS	-2.86613	1.02882e-07	369.2	1384.29	1675.24	131.723	98.1474	240.12	Down
BnaA10G0089800ZS	-3.58992	1.0416e-07	308.019	2201.91	1554.34	79.1778	42.0632	216.108	Down
BnaC01G0095400ZS	-2.07671	1.05275e-07	273.208	531.332	398.66	84.9362	126.189	74.3596	Down
BnaA03G0042700ZS	-2.24143	1.06977e-07	962.031	1704.74	3138.91	495.221	367.176	364.827	Down
BnaC03G0287100ZS	-2.21944	1.08451e-07	160.338	312.202	191.414	41.7483	56.0842	44.9256	Down
BnaC08G0412800ZS	-1.45816	1.08486e-07	1096	1066.2	795.881	299.436	403.105	374.897	Down
Bnascaffold0026G0064800ZS	-1.23689	1.09636e-07	7028.52	5503	6322.43	2610.71	3046.95	2342.33	Down
BnaC03G0211800ZS	-1.666	1.09766e-07	1035.87	1568.08	1983.23	546.327	474.087	424.47	Down
BnaA06G0349000ZS	-3.14723	1.1083e-07	656.122	3089.03	5122.13	393.01	182.274	425.244	Down
BnaC05G0552800ZS	-1.79283	1.10804e-07	454.644	305.133	326.7	109.409	83.25	120.834	Down
BnaC05G0428900ZS	-3.08643	1.10958e-07	72.7852	80.1122	97.866	14.396	8.76316	6.19664	Down
BnaC07G0440400ZS	-2.55466	1.1169e-07	117.089	222.665	289.28	25.1929	37.6816	44.151	Down
BnaC07G0009500ZS	-2.47015	1.11836e-07	544.307	1366.62	2232.21	285.76	198.924	262.582	Down
BnaC06G0236000ZS	-1.74023	1.12567e-07	660.341	776.381	502.283	178.51	152.479	249.415	Down
BnaA03G0234000ZS	-2.39178	1.13183e-07	414.559	602.019	503.722	93.5737	44.6921	151.043	Down
BnaC07G0456700ZS	-1.87376	1.13499e-07	2024.27	3429.51	2066.7	500.979	597.647	953.508	Down
BnaC05G0112300ZS	-2.77694	1.13561e-07	86.4984	160.224	106.501	17.2752	22.7842	11.6187	Down
BnaA07G0093700ZS	-1.57279	1.14882e-07	1846	1311.25	1748.63	705.402	431.147	511.997	Down
BnaC07G0156400ZS	-4.66268	1.15101e-07	36.92	60.0841	87.7915	1.4396	5.25789	0.77458	Down
BnaA09G0537300ZS	-1.42372	1.15696e-07	1111.82	792.875	1060.69	341.904	420.632	343.139	Down
BnaA10G0231200ZS	-1.86729	1.17507e-07	805.912	1394.89	1206.05	262.006	239.234	432.215	Down
BnaA07G0113500ZS	-3.70109	1.17625e-07	95.9921	234.446	277.767	25.1929	2.62895	18.5899	Down
BnaC03G0746800ZS	-3.61948	1.18426e-07	349.158	2365.66	2613.6	88.5352	61.3421	283.496	Down
BnaC03G0755800ZS	-1.86155	1.18956e-07	2463.09	5973.07	3657.02	1048.03	1263.65	1016.25	Down
BnaC01G0514900ZS	-2.17279	1.19313e-07	1185.66	802.3	1100.99	289.359	107.787	287.369	Down
BnaA09G0413700ZS	-1.87321	1.19372e-07	590.721	627.938	362.68	118.767	128.818	184.35	Down
BnaA06G0050500ZS	-1.7942	1.1932e-07	1054.86	1131	965.707	192.186	420.632	296.664	Down
BnaA09G0673800ZS	-1.59921	1.204e-07	776.376	592.594	500.843	214.5	173.511	229.276	Down
BnaA07G0318400ZS	-3.33362	1.20717e-07	599.159	4353.15	7620.59	496.661	364.547	385.741	Down
BnaC05G0457600ZS	-2.51825	1.20988e-07	635.025	923.646	1440.64	291.518	91.1368	140.199	Down
BnaA06G0408000ZS	-1.53477	1.20957e-07	471.522	736.325	637.568	199.384	218.203	219.206	Down
BnaA06G0058100ZS	-3.1231	1.22066e-07	95.9921	345.189	464.863	42.4681	20.1553	41.0527	Down
BnaA09G0495900ZS	-1.93406	1.22429e-07	714.139	1225.24	886.551	198.664	353.155	188.223	Down
BnaA01G0003600ZS	-1.6591	1.22539e-07	4836.52	2871.08	2530.12	1047.31	984.103	1210.67	Down
BnaC09G0592500ZS	-1.43104	1.22962e-07	770.046	1148.67	1037.67	375.735	332.124	388.064	Down
BnaA06G0154300ZS	-1.58525	1.24056e-07	8094.98	6386.59	5959.75	1847.72	1866.55	3098.32	Down
BnaC04G0520500ZS	-1.85527	1.29313e-07	2840.73	5900.02	3409.48	905.506	1440.66	1012.38	Down
BnaA02G0184700ZS	-4.08455	1.29661e-07	32.7006	200.28	341.092	13.6762	5.25789	14.717	Down
BnaA09G0083500ZS	-1.56061	1.31863e-07	2421.95	1718.88	1593.2	501.699	767.653	675.433	Down
BnaC04G0589600ZS	-2.82368	1.32056e-07	3262.68	10143.6	11156.7	747.15	629.195	2092.91	Down
BnaC03G0238400ZS	-2.60465	1.33087e-07	208.862	137.84	346.849	52.5453	25.4132	35.6307	Down
BnaA05G0380600ZS	-3.5889	1.34033e-07	102.321	402.917	561.29	33.1107	8.76316	46.4748	Down
BnaA06G0347700ZS	-2.08264	1.34552e-07	233.124	255.652	141.042	52.5453	49.0737	47.2494	Down
BnaC02G0065900ZS	-1.28867	1.34911e-07	713.084	856.493	759.9	293.678	312.845	347.012	Down
BnaA01G0120500ZS	-1.58501	1.37399e-07	64802	82973.8	74535	22393.6	17775.2	33932	Down
BnaC02G0037100ZS	-2.23825	1.3756e-07	204.642	248.583	181.34	36.7097	65.7237	32.5323	Down
BnaC04G0370800ZS	-1.57407	1.38686e-07	319.622	344.011	323.821	100.772	99.9	130.904	Down
BnaA09G0490700ZS	-2.31345	1.40182e-07	1150.85	1528.02	1122.58	230.335	418.003	116.962	Down
BnaC02G0446200ZS	-1.56694	1.40341e-07	624.476	765.778	620.298	241.852	169.129	267.23	Down
BnaA06G0376000ZS	-1.58694	1.41506e-07	716.249	546.648	778.61	233.934	177.892	267.23	Down
BnaC03G0743600ZS	-1.57979	1.42887e-07	1680.39	1065.02	1227.64	382.213	398.724	548.402	Down
BnaA10G0172800ZS	-1.71979	1.45867e-07	254.221	233.268	217.32	67.661	82.3737	64.2901	Down
BnaA04G0022400ZS	-3.19754	1.46489e-07	3310.14	1678.82	893.747	319.59	52.5789	268.779	Down
BnaC03G0339500ZS	-1.4269	1.47948e-07	820.68	1087.4	1239.16	382.213	429.395	358.63	Down
BnaC03G0067800ZS	-1.27936	1.48775e-07	957.811	1252.34	1060.69	486.583	434.653	426.019	Down
BnaC01G0484100ZS	-1.83427	1.50039e-07	467.302	268.611	297.916	95.7331	100.776	93.7241	Down
BnaC02G0059400ZS	-1.38145	1.51509e-07	478.906	544.291	584.317	225.297	186.655	204.489	Down
BnaC09G0023200ZS	-2.16448	1.53422e-07	699.371	295.708	362.68	121.646	93.7658	87.5275	Down
BnaA09G0130200ZS	-2.2102	1.54576e-07	138.186	183.787	261.935	44.6275	47.321	34.0815	Down
BnaC03G0276100ZS	-2.79716	1.5586e-07	1828.07	9800.78	10119.1	1139.44	707.187	1281.93	Down
BnaA06G0201700ZS	-2.25533	1.56938e-07	800.637	1357.19	1280.89	336.865	271.658	111.539	Down
BnaC06G0311300ZS	-2.03908	1.57517e-07	1124.48	1140.42	733.995	156.916	370.682	202.94	Down
BnaC09G0035100ZS	-1.82743	1.57927e-07	406.12	491.276	559.851	92.8539	177.892	140.199	Down
BnaA01G0391900ZS	-1.83035	1.60126e-07	493.674	606.732	546.898	114.448	127.942	220.755	Down
BnaA09G0014600ZS	-1.75616	1.60512e-07	524.264	686.844	372.754	133.882	167.376	168.084	Down
BnaA03G0113700ZS	-2.96194	1.62643e-07	368.145	1691.78	2538.76	244.731	212.068	133.228	Down
BnaA03G0116700ZS	-1.27909	1.63163e-07	838.612	770.49	716.724	298.716	356.66	303.635	Down
BnaC03G0187300ZS	-2.25211	1.63602e-07	625.531	1761.29	2130.02	357.74	291.813	298.213	Down
BnaA10G0194600ZS	-2.78945	1.64194e-07	178.271	150.799	84.9131	28.0721	12.2684	19.3645	Down
BnaA01G0351400ZS	-1.5959	1.65424e-07	506.332	500.701	490.769	122.366	203.305	170.408	Down
BnaA09G0068300ZS	-2.76797	1.65627e-07	220.465	627.938	995.93	118.767	57.8368	93.7241	Down
BnaA03G0416800ZS	-2.41053	1.65694e-07	128.693	226.199	185.658	39.5889	41.1868	20.9136	Down
BnaC01G0041300ZS	-3.27513	1.68628e-07	133.967	1176.94	833.3	56.864	63.0947	101.47	Down
BnaC09G0200800ZS	-1.41145	1.68749e-07	547.471	570.21	515.236	169.153	225.213	219.981	Down
BnaA09G0191300ZS	-2.859	1.70018e-07	294.305	1008.47	1134.09	119.486	52.5789	163.436	Down
BnaC09G0061800ZS	-3.44447	1.70395e-07	74.8949	121.346	46.0546	5.03859	9.63947	7.7458	Down
BnaA09G0105000ZS	-1.42539	1.7133e-07	879.752	1154.56	778.61	316.711	379.445	351.659	Down
BnaC07G0137700ZS	-2.41874	1.73079e-07	1546.42	4556.97	3236.77	387.251	932.4	427.568	Down
BnaA10G0268800ZS	-2.05562	1.73644e-07	6527.46	16863.6	13800.5	2896.47	2100.53	3948.81	Down
BnaA06G0272300ZS	-3.8672	1.74957e-07	99.1567	883.59	1373	97.1727	37.6816	26.3357	Down
BnaA02G0373500ZS	-1.30169	1.7522e-07	3498.96	3431.86	3780.79	1312.19	1803.46	1230.03	Down
BnaA10G0149700ZS	-2.0001	1.75804e-07	1035.87	2086.45	1990.42	541.288	269.029	467.072	Down
BnaC03G0813600ZS	-2.30911	1.76289e-07	235.233	190.855	257.618	69.8204	28.9184	38.729	Down
BnaC01G0298100ZS	-1.78445	1.78722e-07	295.36	279.214	342.531	97.1727	63.971	104.568	Down
BnaA05G0413900ZS	-1.69576	1.7906e-07	5110.79	3800.61	4182.33	1772.14	1423.14	846.616	Down
BnaC02G0138000ZS	-1.75422	1.80082e-07	370.255	351.08	315.186	117.327	71.8579	117.736	Down
BnaA05G0076600ZS	-1.80243	1.80494e-07	2902.97	2041.68	2124.27	984.684	470.582	570.865	Down
BnaA03G0531700ZS	-1.51658	1.80983e-07	786.924	688.022	518.114	213.06	219.079	264.906	Down
BnaA07G0186000ZS	-1.32932	1.82235e-07	458.863	472.426	505.161	187.147	180.521	203.714	Down
BnaC02G0125500ZS	-2.75955	1.827e-07	469.412	276.858	259.057	71.9798	58.7132	17.8153	Down
BnaC08G0483900ZS	-1.99583	1.827e-07	804.857	1367.8	1488.14	391.57	183.15	342.364	Down
BnaA06G0135300ZS	-1.77418	1.82501e-07	724.688	837.643	461.985	152.597	219.079	220.755	Down
BnaC08G0036400ZS	-1.36207	1.82661e-07	10606.6	13659.1	10841.5	4112.21	3856.67	5688.51	Down
BnaA02G0283100ZS	-1.93386	1.83907e-07	747.894	532.51	400.099	128.844	196.295	115.412	Down
BnaA10G0171400ZS	-3.60821	1.85013e-07	128.693	155.512	115.136	12.9564	18.4026	1.54916	Down
BnaC01G0472900ZS	-1.5835	1.85273e-07	444.095	345.189	387.146	118.767	116.55	157.24	Down
BnaA04G0065700ZS	-1.32429	1.87126e-07	654.012	762.244	600.149	249.05	269.905	286.594	Down
BnaA06G0266300ZS	-1.92406	1.9023e-07	1799.59	1505.64	1455.04	651.417	271.658	330.745	Down
BnaC04G0473700ZS	-2.48597	1.90617e-07	1081.23	4461.54	3131.71	454.193	382.95	711.064	Down
BnaC08G0220600ZS	-1.66524	1.90722e-07	789.034	851.781	1093.8	227.456	247.121	387.29	Down
BnaA03G0092300ZS	-2.13647	1.90832e-07	1986.3	3597.98	3785.11	1131.52	495.995	502.702	Down
BnaC01G0503600ZS	-2.83885	1.9145e-07	67.5109	78.934	107.94	12.2366	14.0211	9.29496	Down
BnaA09G0685500ZS	-4.41312	1.94416e-07	75.9498	32.9874	142.481	5.75838	5.25789	0.77458	Down
BnaA05G0454200ZS	-2.04457	1.94378e-07	278.483	453.576	451.911	134.602	80.621	71.2613	Down
BnaA06G0290100ZS	-1.53293	1.94614e-07	1143.47	922.468	772.853	273.523	306.71	401.232	Down
BnaA06G0171200ZS	-2.36891	1.98298e-07	1391.36	5003.48	5438.76	896.868	688.784	704.867	Down
BnaA07G0149200ZS	-1.91316	2.00622e-07	414.559	632.65	490.769	133.163	184.903	90.6258	Down
BnaA09G0042100ZS	-1.36127	2.00854e-07	1012.66	784.628	774.293	351.261	292.689	357.081	Down
BnaA08G0025700ZS	-1.61232	2.01412e-07	1025.32	1476.18	1180.15	461.391	281.297	460.875	Down
BnaA01G0206200ZS	-1.71308	2.02757e-07	2025.33	3447.18	2318.56	701.803	1057.71	617.34	Down
BnaA08G0213700ZS	-2.56801	2.03381e-07	2312.25	5381.65	5407.09	729.875	296.195	1182.78	Down
BnaC04G0010600ZS	-1.59984	2.03977e-07	2149.8	1774.25	1701.14	827.048	437.282	591.004	Down
BnaA03G0319300ZS	-1.86189	2.0446e-07	604.434	950.743	1095.24	248.33	311.968	168.858	Down
BnaA02G0006300ZS	-2.19383	2.0459e-07	148.735	124.881	164.069	41.0285	28.0421	26.3357	Down
BnaA05G0459900ZS	-1.71492	2.05229e-07	210.972	260.364	244.665	61.9026	78.8684	77.458	Down
BnaC03G0058800ZS	-2.68438	2.07761e-07	222.575	422.945	569.925	46.0671	106.911	36.4052	Down
BnaA06G0101500ZS	-3.23284	2.08565e-07	631.86	3316.41	3818.21	509.617	147.221	168.858	Down
BnaC01G0440300ZS	-1.99595	2.13829e-07	1753.17	1303	1059.26	329.667	201.553	500.378	Down
BnaC05G0522000ZS	-1.21875	2.14089e-07	2202.54	2051.11	1666.6	914.863	788.684	840.419	Down
BnaA01G0107900ZS	-1.76029	2.14705e-07	295.36	455.932	469.181	139.641	122.684	97.597	Down
BnaA06G0179500ZS	-1.84579	2.15927e-07	1004.22	1842.58	2108.44	362.778	583.626	432.215	Down
BnaC02G0504100ZS	-2.40329	2.18704e-07	1228.91	1619.91	1414.74	300.876	96.3947	408.203	Down
BnaC01G0092500ZS	-1.39319	2.18687e-07	684.603	795.231	1006	318.871	295.318	331.52	Down
BnaC05G0260200ZS	-3.86035	2.19658e-07	176.161	64.7966	100.744	2.87919	4.38158	16.2662	Down
BnaC09G0466000ZS	-1.10387	2.20602e-07	2729.97	2662.55	2397.72	1107.77	1302.21	1215.32	Down
BnaC03G0599000ZS	-2.89586	2.22473e-07	71.7304	200.28	185.658	23.7533	24.5368	13.1679	Down
BnaA09G0151800ZS	-2.41839	2.25116e-07	164.558	190.855	155.434	46.0671	31.5474	17.8153	Down
BnaC05G0152900ZS	-1.84135	2.25738e-07	984.183	788.162	564.169	236.814	146.345	268.779	Down
BnaC07G0148300ZS	-1.82281	2.26972e-07	764.772	1093.3	664.913	177.79	209.439	326.098	Down
BnaA06G0298500ZS	-2.81538	2.27738e-07	183.545	369.93	436.079	83.4966	27.1658	29.434	Down
BnaC03G0287300ZS	-1.31157	2.30549e-07	2744.74	3852.45	3212.31	1118.57	1342.52	1491.07	Down
BnaA02G0046600ZS	-2.23704	2.31546e-07	351.268	422.945	505.161	63.3422	148.097	60.4172	Down
BnaC03G0073000ZS	-5.53632	2.33682e-07	354.432	51.8373	66.2035	0	0.876316	9.29496	Down
BnaC09G0125400ZS	-1.6259	2.34163e-07	825.954	1103.9	1103.87	414.604	231.347	336.168	Down
BnaA02G0393200ZS	-1.91834	2.35505e-07	416.669	600.841	438.958	86.3758	120.932	178.153	Down
BnaA07G0220100ZS	-1.44096	2.39687e-07	416.669	465.357	519.553	170.592	150.726	194.419	Down
BnaA03G0248800ZS	-1.58001	2.41191e-07	946.208	1409.03	1226.2	483.704	294.442	419.048	Down
BnaC08G0148600ZS	-1.90948	2.42101e-07	1751.06	3292.85	4061.44	971.727	577.492	873.726	Down
BnaC03G0673900ZS	-4.31747	2.43676e-07	92.8275	263.899	354.045	29.5117	3.50526	2.32374	Down
BnaA10G0033800ZS	-2.57235	2.43588e-07	101.266	167.293	89.2307	17.995	24.5368	17.8153	Down
BnaA03G0177700ZS	-5.43323	2.48437e-07	157.174	2325.61	3255.48	51.8255	29.7947	51.1223	Down
BnaA08G0252100ZS	-2.35036	2.48875e-07	345.993	891.837	663.474	82.7768	102.529	187.448	Down
BnaC05G0390800ZS	-3.82488	2.49762e-07	59.0721	446.507	457.667	17.995	8.76316	41.0527	Down
BnaA09G0074000ZS	-1.49846	2.49828e-07	359.707	406.451	474.938	128.124	149.85	161.113	Down
BnaC02G0429100ZS	-1.85347	2.54321e-07	389.243	438.261	333.896	148.278	94.6421	78.2325	Down
BnaA09G0508600ZS	-1.94451	2.56886e-07	598.105	928.358	728.238	193.626	118.303	273.427	Down
BnaC08G0413200ZS	-1.37992	2.56843e-07	1374.48	2121.79	2022.08	707.561	655.484	756.764	Down
BnaA03G0123600ZS	-2.62301	2.58541e-07	84.3886	169.649	107.94	15.1158	23.6605	20.1391	Down
BnaA02G0099100ZS	-1.24256	2.58584e-07	4065.42	3510.8	3229.58	1261.09	1626.44	1680.06	Down
BnaC05G0535300ZS	-3.1546	2.61328e-07	229.959	1902.66	1290.97	74.859	145.468	164.211	Down
BnaC04G0207500ZS	-2.18281	2.61447e-07	986.292	725.722	594.392	267.045	145.468	95.2733	Down
BnaC07G0495000ZS	-1.67433	2.62864e-07	214.136	259.186	292.159	74.859	77.9921	86.7529	Down
BnaA02G0279700ZS	-2.14094	2.6395e-07	1131.86	1292.4	876.476	342.624	114.797	290.467	Down
BnaA08G0253100ZS	-1.39883	2.64321e-07	1648.74	1879.1	2117.07	705.402	875.439	560.021	Down
BnaC07G0023000ZS	-2.90618	2.65341e-07	154.009	710.406	767.097	98.6123	48.1974	70.4867	Down
BnaC07G0466600ZS	-1.23683	2.65236e-07	912.452	849.424	1096.67	407.406	395.218	409.753	Down
BnaA06G0265500ZS	-2.56654	2.6818e-07	141.351	106.031	118.015	24.4731	11.3921	25.5611	Down
BnaC03G0774900ZS	-7.80818	2.68668e-07	18.9874	139.018	31.6625	0.719798	0	0	Down
BnaC05G0124200ZS	-3.58547	2.72512e-07	51.688	127.237	221.638	5.03859	10.5158	17.8153	Down
BnaA03G0440100ZS	-1.2358	2.73522e-07	1743.68	1787.21	1558.66	709.721	837.758	614.242	Down
BnaC02G0500000ZS	-1.18008	2.74059e-07	3141.37	3367.07	2901.44	1169.67	1441.54	1542.19	Down
BnaC08G0234200ZS	-1.56646	2.75723e-07	3198.33	3428.33	2538.76	698.204	1280.3	1116.94	Down
BnaA02G0347700ZS	-3.43176	2.76445e-07	54.8526	56.5498	56.129	6.47818	3.50526	5.42206	Down
BnaC09G0103500ZS	-1.9703	2.76109e-07	27521.2	33125.2	25429.3	5428	11994.1	4545.23	Down
BnaC04G0329000ZS	-1.63077	2.76374e-07	283.757	221.487	266.253	85.656	87.6316	75.9088	Down
BnaA08G0302500ZS	-1.24565	2.77823e-07	1423	1179.3	1220.45	562.882	588.008	461.649	Down
BnaC01G0370800ZS	-1.84099	2.80436e-07	445.15	531.332	400.099	82.057	137.582	164.985	Down
BnaC09G0414100ZS	-1.6123	2.81164e-07	235.233	293.352	236.03	84.9362	81.4974	83.6546	Down
BnaC06G0367700ZS	-1.24024	2.82411e-07	1312.24	1815.48	1570.17	648.538	638.834	700.995	Down
BnaA09G0476400ZS	-1.67104	2.86514e-07	263.715	281.571	205.806	82.057	78.8684	75.1342	Down
BnaC05G0098400ZS	-1.23427	2.90605e-07	29642.6	29974.9	25486.9	9804.37	14281.3	12089.6	Down
BnaA03G0250000ZS	-2.17618	2.90994e-07	234.179	655.035	415.93	89.9748	90.2605	108.441	Down
BnaA08G0261700ZS	-6.0497	2.96296e-07	243.672	5986.03	7075.13	95.7331	30.671	74.3596	Down
BnaC04G0430100ZS	-1.35069	2.96333e-07	1343.89	1153.38	955.632	390.131	503.005	461.649	Down
BnaA08G0093600ZS	-1.62272	2.97861e-07	313.293	320.449	243.226	92.1341	85.8789	106.892	Down
BnaC03G0208400ZS	-1.7164	2.98139e-07	354.432	438.261	325.26	115.168	140.211	85.2038	Down
BnaC05G0149900ZS	-5.65133	2.99665e-07	125.528	2635.45	3223.82	47.5067	28.9184	42.6019	Down
BnaC05G0422200ZS	-1.76802	3.03149e-07	1189.88	1288.86	1003.13	310.953	488.984	223.079	Down
BnaC07G0540700ZS	-2.30289	3.0776e-07	533.758	571.388	935.484	66.2214	205.934	141.748	Down
BnaA04G0210400ZS	-1.91855	3.10226e-07	3368.16	7260.75	3685.81	892.55	1580	1314.46	Down
BnaA08G0056900ZS	-1.46191	3.11775e-07	1318.57	1703.56	1421.93	685.967	504.758	422.146	Down
BnaA08G0213400ZS	-2.47601	3.1381e-07	298.525	1029.68	1041.98	177.07	99.0237	149.494	Down
BnaC02G0176500ZS	-1.6795	3.1691e-07	200.423	209.705	210.124	65.5016	70.1053	58.0935	Down
BnaC08G0357200ZS	-7.46325	3.17389e-07	18.9874	73.0434	57.5682	0	0	0.77458	Down
BnaA09G0187100ZS	-2.44688	3.17707e-07	121.309	239.158	153.995	43.9077	25.4132	24.7865	Down
BnaC09G0527400ZS	-2.33667	3.2245e-07	137.132	375.82	302.233	61.1828	54.3316	45.7002	Down
BnaC03G0365600ZS	-1.3624	3.23471e-07	449.37	519.551	538.263	213.06	173.511	199.067	Down
BnaC08G0401400ZS	-2.69727	3.2616e-07	89.6629	200.28	126.65	30.2315	17.5263	16.2662	Down
BnaC09G0216300ZS	-1.52994	3.26986e-07	450.424	440.617	372.754	146.119	173.511	118.511	Down
BnaA05G0025600ZS	-3.08587	3.27214e-07	258.44	1171.05	1581.69	192.186	61.3421	100.695	Down
BnaC07G0464400ZS	-2.79722	3.27822e-07	106.541	372.286	414.491	53.2651	46.4447	28.6594	Down
BnaA05G0349300ZS	-2.04575	3.28958e-07	5289.06	4313.1	3977.96	1363.3	490.737	1434.52	Down
BnaC09G0027500ZS	-1.66833	3.29051e-07	267.934	241.515	256.179	75.5788	68.3526	96.8225	Down
BnaC06G0278600ZS	-1.75057	3.35025e-07	893.465	1215.82	1301.04	236.094	303.205	474.043	Down
BnaA01G0075800ZS	-2.33238	3.36027e-07	3444.11	8927.79	9815.38	1757.03	756.26	1891.52	Down
BnaC09G0026200ZS	-1.52759	3.3773e-07	362.871	421.767	326.7	139.641	137.582	108.441	Down
BnaA03G0071100ZS	-3.88705	3.42403e-07	139.241	237.98	359.801	22.3137	0.876316	26.3357	Down
BnaA04G0179500ZS	-1.57818	3.42415e-07	3625.55	2386.87	2214.94	827.048	1165.5	763.736	Down
BnaA09G0216800ZS	-1.42914	3.46839e-07	1834.4	2014.59	1308.24	531.931	726.466	657.618	Down
BnaC03G0612000ZS	-1.9453	3.4766e-07	381.859	223.843	215.881	62.6224	73.6105	77.458	Down
BnaC01G0382200ZS	-1.68197	3.52191e-07	693.042	1348.95	885.111	290.798	350.526	271.103	Down
BnaC04G0346200ZS	-2.61109	3.5496e-07	762.662	2155.96	1731.36	341.184	96.3947	323	Down
BnaC09G0004500ZS	-1.9567	3.55836e-07	291.141	507.77	343.97	115.887	66.6	111.539	Down
BnaC04G0341600ZS	-1.4773	3.56081e-07	1857.61	2454.02	2363.18	919.182	568.729	908.582	Down
BnaA03G0462500ZS	-1.80238	3.57994e-07	202.533	346.367	331.017	84.9362	85.0026	82.1054	Down
BnaC04G0381200ZS	-1.1069	3.59367e-07	26681.6	35126.8	29957.1	13709.3	13804.6	15091.9	Down
BnaC09G0322400ZS	-1.45645	3.61557e-07	1714.14	1658.79	1362.93	478.666	495.118	752.117	Down
BnaC05G0126000ZS	-2.434	3.62548e-07	1377.64	2988.89	4012.5	835.685	280.421	433.765	Down
BnaA06G0059200ZS	-1.51794	3.68533e-07	589.666	825.862	649.082	217.379	297.947	206.038	Down
BnaA07G0068500ZS	-1.6541	3.68801e-07	518.99	523.085	326.7	125.245	149.85	160.338	Down
BnaA01G0428100ZS	-1.52228	3.69374e-07	862.874	1036.75	834.739	284.32	251.503	415.949	Down
BnaA03G0277600ZS	-1.53658	3.69885e-07	2207.82	2157.14	1863.77	739.233	922.76	485.661	Down
BnaC03G0088400ZS	-1.49233	3.70359e-07	2790.1	1861.43	1673.8	678.05	876.316	694.798	Down
BnaA06G0407600ZS	-1.21148	3.73674e-07	1364.99	1247.63	1257.87	525.453	495.995	649.872	Down
BnaA07G0165400ZS	-1.94337	3.75093e-07	924.056	1973.35	1819.16	429	523.16	274.201	Down
BnaA02G0313000ZS	-1.62899	3.75992e-07	1400.85	2161.85	2229.33	511.776	828.995	532.136	Down
BnaC07G0434400ZS	-1.68956	3.77217e-07	263.715	345.189	368.437	120.206	81.4974	100.695	Down
BnaA06G0377500ZS	-2.29925	3.7922e-07	421.943	1059.13	879.355	187.147	85.8789	206.038	Down
BnaA03G0235700ZS	-3.18079	3.8095e-07	136.077	263.899	217.32	7.19798	17.5263	43.3765	Down
BnaC05G0184800ZS	-2.37724	3.8226e-07	206.752	374.642	449.032	97.8925	61.3421	38.729	Down
BnaC06G0411700ZS	-1.25319	3.83743e-07	1554.86	1337.17	1259.3	500.979	575.739	665.364	Down
BnaC06G0160200ZS	-1.58018	3.85765e-07	685.658	576.101	572.804	144.679	226.966	242.443	Down
BnaA08G0301700ZS	-1.9725	3.88337e-07	303.799	289.817	214.442	76.2986	85.0026	44.9256	Down
BnaC06G0367500ZS	-3.29587	3.93218e-07	161.393	1055.6	1282.33	117.327	37.6816	99.1462	Down
BnaC06G0424200ZS	-2.90397	3.94755e-07	95.9921	94.2496	64.7642	11.5168	15.7737	6.97122	Down
BnaA04G0139200ZS	-4.91281	3.95166e-07	83.3338	41.2342	80.5955	5.75838	0.876316	0	Down
BnaA02G0332000ZS	-2.64848	3.97726e-07	273.208	756.353	964.268	158.356	56.0842	103.019	Down
BnaC01G0216100ZS	-2.06137	4.00339e-07	388.188	775.203	938.362	220.258	126.189	156.465	Down
BnaC02G0299800ZS	-2.26385	4.00729e-07	475.741	1337.17	1007.44	242.572	115.674	228.501	Down
BnaA08G0138100ZS	-1.06904	4.01651e-07	6986.33	5545.41	6349.77	3101.61	2979.47	2918.62	Down
BnaC09G0064600ZS	-1.33329	4.04127e-07	1300.64	1615.2	1079.4	580.877	509.139	495.731	Down
BnaA01G0382500ZS	-1.08164	4.07643e-07	1410.35	1544.52	1436.33	722.677	704.558	647.549	Down
BnaA03G0420900ZS	-1.77791	4.12481e-07	233.124	358.148	414.491	98.6123	106.911	87.5275	Down
BnaA09G0197800ZS	-2.38076	4.12708e-07	158.229	98.9621	105.062	27.3523	23.6605	18.5899	Down
BnaA02G0119600ZS	-3.0124	4.1473e-07	72.7852	239.158	149.677	10.797	20.1553	26.3357	Down
BnaC08G0440800ZS	-1.43438	4.15874e-07	335.445	349.902	319.504	113.728	137.582	120.834	Down
BnaA03G0387600ZS	-2.0938	4.2198e-07	466.247	454.754	351.166	74.1392	66.6	157.24	Down
BnaA01G0053700ZS	-5.66535	4.23961e-07	48.5235	87.1809	21.5881	0.719798	0	2.32374	Down
BnaA09G0444400ZS	-1.36838	4.31589e-07	481.015	642.075	623.176	216.659	213.821	245.542	Down
BnaA07G0229500ZS	-1.75868	4.38256e-07	206.752	296.886	272.01	81.3372	85.8789	61.9664	Down
BnaA02G0185900ZS	-1.77149	4.45976e-07	923.001	810.546	536.824	205.142	165.624	294.34	Down
BnaA07G0266800ZS	-1.6598	4.49241e-07	411.395	352.258	336.774	91.4143	149.85	107.667	Down
BnaC09G0032200ZS	-1.24717	4.53415e-07	1015.83	827.04	898.064	427.56	385.579	341.59	Down
BnaC03G0646100ZS	-1.88202	4.5613e-07	1084.39	2309.12	2135.78	606.07	342.639	550.726	Down
BnaC05G0155800ZS	-1.31622	4.56505e-07	1924.06	2062.89	1716.97	678.77	954.308	658.393	Down
BnaC03G0355500ZS	-1.19099	4.57883e-07	1198.32	1509.17	1295.28	533.37	635.329	584.808	Down
BnaC05G0071400ZS	-2.16569	4.60233e-07	181.436	252.118	128.089	50.3859	36.8053	37.9544	Down
BnaA05G0013200ZS	-2.16206	4.63244e-07	1685.66	3378.85	2718.66	723.397	269.905	745.146	Down
BnaA02G0285900ZS	-2.01603	4.66313e-07	122.364	146.087	132.407	34.5503	35.9289	28.6594	Down
BnaC09G0420700ZS	-2.50735	4.69284e-07	187.765	520.729	696.575	106.53	59.5895	80.5563	Down
BnaA03G0540900ZS	-3.29044	4.73701e-07	318.567	76.5778	115.136	24.4731	18.4026	9.29496	Down
BnaA08G0305000ZS	-2.16396	4.75772e-07	623.421	1649.37	1262.18	227.456	182.274	378.769	Down
BnaA06G0081400ZS	-1.34325	4.77494e-07	1008.44	1321.85	893.747	397.328	461.818	412.076	Down
BnaC07G0451100ZS	-2.24252	4.79658e-07	166.668	201.459	270.571	38.1493	30.671	65.8393	Down
BnaC09G0558000ZS	-2.08191	4.80056e-07	174.052	368.752	331.017	74.859	77.9921	53.446	Down
BnaA04G0037900ZS	-2.77428	4.8165e-07	284.812	1368.98	1262.18	139.641	84.1263	202.165	Down
BnaA10G0178000ZS	-1.68808	4.82521e-07	619.202	408.808	479.255	158.356	193.666	116.187	Down
BnaC07G0212800ZS	-1.93174	4.86332e-07	829.118	1304.18	978.66	333.266	147.221	334.618	Down
BnaC02G0484400ZS	-1.95047	4.89083e-07	413.504	240.336	248.983	66.9412	99.0237	68.163	Down
BnaA06G0044500ZS	-1.82306	4.9207e-07	760.553	686.844	559.851	201.543	252.379	113.863	Down
BnaC05G0163800ZS	-1.32303	4.92834e-07	584.391	571.388	693.697	277.122	218.203	243.218	Down
BnaC03G0335400ZS	-1.79157	4.94284e-07	227.849	182.609	205.806	48.9463	58.7132	70.4867	Down
BnaC08G0317500ZS	-2.00354	4.964e-07	1758.45	4351.97	3480	539.849	1082.25	769.932	Down
BnaA05G0461900ZS	-2.52052	5.08167e-07	2219.42	2934.7	1860.89	791.058	196.295	234.698	Down
BnaA01G0271000ZS	-1.38282	5.08917e-07	737.346	570.21	667.791	262.726	209.439	285.045	Down
BnaA04G0254500ZS	-1.72305	5.11758e-07	210.972	223.843	251.861	60.463	85.0026	62.7409	Down
BnaC06G0372800ZS	-1.83611	5.1336e-07	1782.71	1219.35	1211.81	409.565	538.058	233.148	Down
BnaA05G0477700ZS	-1.62258	5.21055e-07	416.669	263.899	354.045	120.926	111.292	103.794	Down
BnaC04G0288500ZS	-2.40747	5.23791e-07	2532.71	1773.07	1257.87	498.1	128.818	421.371	Down
BnaC09G0064400ZS	-3.4838	5.266e-07	75.9498	88.359	53.2506	10.0772	7.01053	2.32374	Down
BnaA02G0324900ZS	-2.11977	5.3422e-07	330.171	791.697	1017.52	148.278	171.758	171.957	Down
BnaA07G0081800ZS	-2.04849	5.36272e-07	378.694	320.449	251.861	48.2265	72.7342	109.216	Down
BnaC02G0447000ZS	-2.60206	5.40623e-07	308.019	1161.63	1429.13	210.901	110.416	155.691	Down
BnaC06G0445500ZS	-1.28188	5.44898e-07	1045.36	1265.3	1056.38	388.691	461.818	534.46	Down
BnaC04G0417400ZS	-2.71144	5.46099e-07	68.5658	86.0028	80.5955	15.1158	11.3921	9.29496	Down
BnaA07G0148900ZS	-1.34134	5.47747e-07	818.57	704.516	651.96	274.243	248.874	335.393	Down
BnaC01G0046900ZS	-1.54462	5.54504e-07	965.195	1557.47	1570.17	529.771	368.929	503.477	Down
BnaC09G0007100ZS	-2.55722	5.56683e-07	172.997	210.883	126.65	46.7869	21.9079	17.8153	Down
BnaC05G0088200ZS	-1.45181	5.62333e-07	860.764	841.178	653.399	244.012	358.413	259.484	Down
BnaA03G0410500ZS	-3.30984	5.66361e-07	180.381	136.662	120.893	17.2752	2.62895	24.012	Down
BnaC05G0042300ZS	-1.68319	5.66771e-07	7579.16	8259.8	6906.75	1692.96	1824.49	3565.39	Down
BnaA08G0142600ZS	-1.90045	5.77838e-07	2395.58	6744.74	3881.54	1042.27	1318.86	1127.01	Down
BnaC07G0530600ZS	-1.50619	5.80026e-07	407.175	322.805	335.335	111.569	145.468	118.511	Down
BnaC09G0094800ZS	-2.64065	5.80298e-07	298.525	302.777	115.136	36.7097	56.0842	22.4628	Down
BnaA03G0160900ZS	-1.9177	5.91666e-07	734.181	1391.36	1774.54	403.807	379.445	248.64	Down
BnaA08G0080000ZS	-1.54453	5.96658e-07	406.12	533.688	405.856	188.587	138.458	134.002	Down
BnaA08G0053200ZS	-1.48322	5.98024e-07	417.724	335.764	366.997	148.278	111.292	140.973	Down
BnaA06G0178000ZS	-2.53254	5.99411e-07	262.66	1267.66	1077.96	137.481	155.984	157.24	Down
BnaA06G0183700ZS	-3.23985	6.02631e-07	65.4012	70.6872	125.211	11.5168	12.2684	3.8729	Down
BnaA04G0241600ZS	-1.42053	6.09229e-07	1024.27	1129.82	1172.95	328.948	538.058	376.446	Down
BnaA04G0251100ZS	-3.34678	6.1394e-07	345.993	124.881	79.1563	30.2315	10.5158	13.1679	Down
BnaA09G0625800ZS	-1.49432	6.15752e-07	8535.91	8531.94	6404.46	1898.83	2979.47	3453.85	Down
BnaC04G0196900ZS	-2.43637	6.20247e-07	474.686	1113.32	692.258	63.3422	218.203	140.199	Down
BnaA10G0239100ZS	-1.53849	6.30112e-07	920.891	1393.72	1748.63	502.419	421.508	474.043	Down
BnaC05G0520100ZS	-1.22799	6.33836e-07	840.722	798.765	1020.4	397.328	347.897	389.614	Down
BnaC08G0001400ZS	-2.58065	6.34571e-07	495.783	1267.66	1558.66	176.351	85.0026	293.566	Down
BnaC01G0300300ZS	-1.75156	6.36778e-07	1350.22	1241.74	1154.24	328.948	235.729	547.628	Down
BnaC08G0534000ZS	-4.70715	6.38045e-07	16.8777	249.761	270.571	7.91778	0.876316	11.6187	Down
BnaC03G0083900ZS	-1.80474	6.42217e-07	1400.85	1859.07	1873.85	751.469	360.166	357.081	Down
BnaA04G0175400ZS	-2.28228	6.56211e-07	1135.03	4035.06	3039.6	472.187	419.755	795.493	Down
BnaC03G0270800ZS	-8.1167	6.56588e-07	89.6629	17.6718	12.9528	0	0	0	Down
BnaA03G0288100ZS	-1.5098	6.66079e-07	523.21	523.085	503.722	227.456	135.829	180.477	Down
BnaA02G0187900ZS	-2.431	6.71817e-07	90.7178	115.456	123.772	28.0721	15.7737	17.0408	Down
BnaC07G0328200ZS	-1.39375	6.71699e-07	1051.69	1065.02	985.856	477.946	290.937	411.302	Down
BnaA01G0023900ZS	-1.77185	6.82179e-07	435.656	742.216	496.526	161.235	208.563	120.834	Down
BnaA02G0253200ZS	-2.96224	6.84568e-07	123.418	118.99	155.434	31.6711	10.5158	8.52038	Down
BnaC01G0155600ZS	-2.28575	6.97327e-07	255.276	539.579	866.402	87.8154	135.829	116.962	Down
BnaA06G0057100ZS	-2.00621	7.01219e-07	190.929	376.998	417.37	95.0133	69.2289	80.5563	Down
BnaA02G0311200ZS	-1.40028	7.05904e-07	1213.09	1291.22	1016.08	340.464	543.316	450.805	Down
BnaC03G0580300ZS	-1.3794	7.08096e-07	664.561	666.816	627.494	290.798	193.666	268.005	Down
BnaA10G0168300ZS	-1.10209	7.08842e-07	1287.98	1235.85	1183.03	577.278	624.813	525.165	Down
BnaA06G0347400ZS	-1.37103	7.12005e-07	2670.9	2434	1870.97	705.402	1050.7	941.889	Down
BnaC07G0103600ZS	-2.12859	7.12965e-07	282.702	214.418	257.618	36.7097	87.6316	48.7985	Down
BnaA07G0368800ZS	-1.36223	7.13082e-07	1030.6	1204.04	1017.52	328.228	425.889	511.223	Down
BnaA02G0242900ZS	-2.14158	7.15631e-07	239.453	227.377	130.968	51.1057	32.4237	51.8968	Down
BnaA04G0272200ZS	-1.39387	7.16253e-07	387.133	387.601	474.938	167.713	167.376	140.199	Down
BnaA03G0181200ZS	-7.49991	7.17146e-07	35.8652	101.318	15.8313	0	0	0.77458	Down
BnaC08G0190500ZS	-1.9219	7.179e-07	1297.48	3316.41	3636.87	788.899	673.887	714.162	Down
BnaA06G0424200ZS	-1.25394	7.28071e-07	1150.85	1248.81	1411.86	485.864	635.329	477.141	Down
BnaA09G0565000ZS	-1.74397	7.34443e-07	1293.26	2064.07	1829.23	365.657	439.034	743.596	Down
BnaA02G0227900ZS	-2.56218	7.44569e-07	203.588	136.662	93.5484	15.8356	24.5368	33.3069	Down
BnaC05G0501100ZS	-2.00736	7.5769e-07	451.479	758.709	811.712	141.8	250.626	110.765	Down
BnaA02G0243600ZS	-2.243	7.62692e-07	377.639	667.994	1093.8	164.834	92.8895	193.645	Down
BnaA05G0170700ZS	-1.51957	7.64459e-07	967.305	1072.09	1088.04	251.21	368.053	471.719	Down
BnaA07G0374500ZS	-4.41271	7.69993e-07	29.536	53.0154	53.2506	0.719798	2.62895	3.09832	Down
BnaC04G0581900ZS	-1.73075	7.71753e-07	354.432	544.291	666.352	156.916	186.655	127.806	Down
BnaC03G0259500ZS	-1.88779	7.73685e-07	400.846	441.795	663.474	192.186	102.529	111.539	Down
BnaA03G0553300ZS	-1.88044	7.73621e-07	565.404	781.093	965.707	250.49	122.684	254.062	Down
BnaA03G0287200ZS	-1.60655	7.74015e-07	978.908	1180.48	1154.24	245.451	347.021	495.731	Down
BnaC02G0077100ZS	-2.1452	7.77295e-07	291.141	204.993	205.806	60.463	29.7947	68.163	Down
BnaA03G0155000ZS	-1.34033	7.85181e-07	678.274	635.007	529.628	236.814	278.668	213.009	Down
BnaA10G0187300ZS	-1.53428	7.90716e-07	544.307	581.991	544.02	134.602	229.595	213.009	Down
BnaC05G0467800ZS	-1.81307	7.93043e-07	373.42	696.269	424.566	172.752	110.416	141.748	Down
BnaA03G0366100ZS	-1.4632	7.96779e-07	875.532	1287.69	1008.88	419.642	292.689	437.637	Down
BnaA05G0434300ZS	-1.31868	8.03865e-07	3898.76	4766.67	5130.77	2247.93	1441.54	1840.4	Down
BnaA09G0660100ZS	-2.57236	8.1685e-07	491.564	2258.46	2781.98	351.981	320.732	257.16	Down
BnaA09G0103700ZS	-7.6949	8.18864e-07	31.6457	42.4123	15.8313	0	0	0	Down
BnaA10G0050300ZS	-1.66735	8.18939e-07	707.81	1213.46	909.578	249.77	246.245	395.036	Down
BnaA03G0102600ZS	-2.45601	8.20573e-07	319.622	527.798	483.573	103.651	109.539	29.434	Down
BnaC02G0484700ZS	-2.46921	8.23448e-07	1794.31	5948.33	5794.24	1263.25	423.26	757.539	Down
BnaC09G0067500ZS	-2.27479	8.25735e-07	554.855	557.251	485.012	193.626	77.1158	58.8681	Down
BnaC04G0370500ZS	-2.37933	8.31909e-07	1765.83	3622.72	4169.38	960.211	254.132	621.987	Down
BnaA05G0409000ZS	-2.05799	8.32255e-07	3412.47	4048.02	1455.04	547.766	595.895	997.659	Down
BnaC05G0453700ZS	-1.87294	8.35514e-07	1314.35	1634.05	2014.89	505.298	240.987	608.045	Down
BnaA03G0576800ZS	-1.98295	8.38269e-07	265.824	274.502	283.523	51.1057	105.158	52.6714	Down
BnaA06G0186100ZS	-2.07881	8.4033e-07	152.954	220.308	179.901	28.7919	55.2079	47.2494	Down
BnaA06G0110600ZS	-5.42022	8.49419e-07	36.92	57.7279	129.528	5.03859	0	0	Down
BnaC04G0103400ZS	-1.07835	8.5934e-07	1006.33	1000.22	1053.5	466.429	512.645	470.17	Down
BnaC06G0063800ZS	-1.37813	8.65137e-07	413.504	499.523	437.518	199.384	167.376	152.592	Down
BnaA09G0046600ZS	-3.74572	8.68295e-07	32.7006	78.934	66.2035	6.47818	4.38158	2.32374	Down
BnaC08G0269500ZS	-1.8861	8.68348e-07	191.984	270.968	177.022	70.5402	48.1974	54.2206	Down
BnaC03G0080300ZS	-3.06784	8.81374e-07	81.2241	332.23	395.781	25.9127	19.2789	51.1223	Down
BnaC05G0211300ZS	-2.22648	8.8393e-07	485.235	610.266	552.655	177.79	49.0737	124.707	Down
BnaC02G0510200ZS	-1.73492	8.91948e-07	301.689	242.693	364.119	115.168	80.621	76.6834	Down
BnaC06G0295800ZS	-1.22614	8.92475e-07	1077.01	883.59	1006	366.377	423.26	478.69	Down
BnaC08G0251900ZS	-2.38844	9.09313e-07	126.583	201.459	141.042	32.3909	16.65	40.2781	Down
BnaA03G0293600ZS	-1.56826	9.10016e-07	878.697	640.897	587.196	234.654	294.442	182.026	Down
BnaC08G0438500ZS	-1.75902	9.11815e-07	948.317	647.966	516.675	199.384	269.905	155.691	Down
BnaC03G0229000ZS	-1.6994	9.11922e-07	189.874	223.843	279.206	64.7818	70.1053	78.2325	Down
BnaC08G0504600ZS	-3.68752	9.13158e-07	24.2617	110.743	107.94	6.47818	6.13421	6.19664	Down
BnaC01G0401800ZS	-7.89375	9.19012e-07	17.9326	69.5091	15.8313	0	0	0	Down
BnaC03G0003800ZS	-2.06017	9.26465e-07	451.479	1363.08	1266.5	271.364	226.966	240.12	Down
BnaA09G0637700ZS	-1.85561	9.38005e-07	827.009	852.959	636.129	159.075	152.479	328.422	Down
BnaC07G0498000ZS	-4.22678	9.41907e-07	13.7132	243.871	169.826	8.63758	8.76316	5.42206	Down
BnaC01G0463300ZS	-1.26447	9.42178e-07	659.286	872.987	664.913	308.793	308.463	297.439	Down
BnaA07G0360700ZS	-3.6301	9.49323e-07	47.4686	55.3716	83.4739	2.15939	4.38158	8.52038	Down
BnaA06G0073800ZS	-2.50143	9.51338e-07	170.887	120.168	93.5484	29.5117	24.5368	13.9424	Down
BnaC02G0456400ZS	-1.69498	9.6061e-07	237.343	270.968	329.578	104.371	85.8789	68.163	Down
BnaC03G0568600ZS	-1.9192	9.61772e-07	1150.85	938.962	870.719	418.203	187.532	176.604	Down
BnaC09G0472300ZS	-1.56921	9.63171e-07	256.331	243.871	234.59	96.4529	72.7342	78.2325	Down
BnaA05G0018000ZS	-1.81957	9.64792e-07	704.645	455.932	493.647	211.621	102.529	154.141	Down
BnaA07G0181400ZS	-1.15841	9.65209e-07	1553.81	1579.86	1594.64	634.142	646.721	837.321	Down
BnaC09G0544100ZS	-1.64291	9.70104e-07	350.213	461.823	413.052	102.931	116.55	172.731	Down
BnaC07G0435700ZS	-1.52009	9.9254e-07	582.282	1072.09	887.99	294.397	279.545	312.156	Down
BnaA07G0245500ZS	-1.47655	9.9887e-07	301.689	272.146	316.625	122.366	98.1474	99.1462	Down
BnaC03G0200500ZS	-2.01661	9.99769e-07	750.004	1143.95	1053.5	227.456	127.942	372.573	Down
BnaA03G0577000ZS	-2.12374	1.00845e-06	127.638	149.621	174.144	37.4295	42.9395	23.2374	Down
BnaC05G0056100ZS	-1.93553	1.00857e-06	849.161	759.887	564.169	285.76	169.129	113.089	Down
BnaC08G0204900ZS	-1.63127	1.01548e-06	1722.58	2598.93	2075.33	972.447	503.882	587.906	Down
BnaC09G0466100ZS	-1.33449	1.01841e-06	602.324	465.357	568.486	215.939	240.987	192.096	Down
BnaA01G0282500ZS	-1.7584	1.02982e-06	351.268	346.367	407.295	138.201	69.2289	118.511	Down
BnaA09G0564200ZS	-1.30276	1.03077e-06	1409.29	1947.43	1432.01	719.798	542.439	678.532	Down
BnaA10G0156600ZS	-1.30773	1.03121e-06	6908.27	6289.98	4806.95	1940.58	2500.13	2833.41	Down
BnaC04G0598500ZS	-1.41101	1.03648e-06	887.136	640.897	640.446	258.407	320.732	237.021	Down
BnaA03G0549800ZS	-2.60138	1.03725e-06	440.931	1068.55	1219.01	231.055	56.0842	161.887	Down
BnaC03G0083800ZS	-3.2048	1.03974e-06	47.4686	65.9747	74.8387	5.03859	5.25789	10.0695	Down
BnaA06G0138600ZS	-1.77974	1.04405e-06	321.732	557.251	620.298	161.955	112.168	161.887	Down
BnaC09G0540700ZS	-1.39978	1.05685e-06	1175.11	909.509	709.528	335.426	346.145	377.995	Down
BnaC05G0503000ZS	-1.85321	1.06282e-06	437.766	369.93	272.01	70.5402	94.6421	134.002	Down
BnaA08G0242200ZS	-1.50028	1.08938e-06	4126.6	4159.94	3609.53	885.352	1659.74	1660.7	Down
BnaC05G0208900ZS	-3.75608	1.09238e-06	117.089	115.456	51.8114	14.396	1.75263	4.64748	Down
BnaC02G0439400ZS	-1.58504	1.09321e-06	462.028	471.248	361.241	182.829	111.292	137.101	Down
BnaC04G0594800ZS	-1.24639	1.09316e-06	1277.43	1307.71	1079.4	572.959	552.955	419.048	Down
BnaC01G0513600ZS	-1.25934	1.09964e-06	2053.81	2446.96	2012.01	752.189	1109.42	859.783	Down
BnaA07G0284000ZS	-3.44682	1.114e-06	169.832	298.064	208.685	35.9899	23.6605	2.32374	Down
BnaA05G0003000ZS	-2.33821	1.11414e-06	438.821	256.83	187.097	67.661	32.4237	74.3596	Down
BnaC06G0398800ZS	-5.07944	1.12425e-06	25.3166	120.168	90.6699	0.719798	0	6.19664	Down
BnaC07G0282500ZS	-1.95595	1.12608e-06	303.799	565.498	436.079	74.859	155.108	106.892	Down
BnaC05G0437600ZS	-4.69904	1.13661e-06	65.4012	42.4123	31.6625	2.15939	0	3.09832	Down
BnaA09G0682200ZS	-2.47932	1.14978e-06	103.376	126.059	136.725	19.4345	33.3	13.1679	Down
BnaA01G0022100ZS	-1.95638	1.15156e-06	640.299	655.035	998.809	273.523	106.911	209.911	Down
BnaC01G0359700ZS	-2.1943	1.16763e-06	131.857	154.334	175.583	34.5503	45.5684	20.9136	Down
BnaA02G0047700ZS	-1.69905	1.16945e-06	469.412	577.279	430.322	100.772	157.737	196.743	Down
BnaC04G0304400ZS	-2.32999	1.18752e-06	191.984	190.855	112.258	20.1543	44.6921	34.0815	Down
BnaA09G0668400ZS	-1.28149	1.1938e-06	4300.66	3985.58	2783.42	1356.1	1523.04	1675.42	Down
BnaC08G0514000ZS	-1.81169	1.21367e-06	5382.94	8665.07	6289.33	2401.25	1029.67	2361.69	Down
BnaA10G0153400ZS	-2.0004	1.21603e-06	248.947	153.156	248.983	52.5453	70.1053	40.2781	Down
BnaA09G0107700ZS	-3.67304	1.22536e-06	29.536	136.662	151.117	7.19798	4.38158	13.1679	Down
BnaC09G0394700ZS	-1.3117	1.22518e-06	877.642	1004.94	846.253	344.063	305.834	449.256	Down
BnaC09G0045300ZS	-1.32613	1.22651e-06	2269	2391.58	1829.23	688.847	1071.73	828.8	Down
BnaC04G0332700ZS	-1.23275	1.22674e-06	987.347	1040.28	906.699	361.339	391.713	495.731	Down
BnaA03G0062200ZS	-1.21119	1.23272e-06	2300.65	2383.34	1809.08	787.459	1014.77	1003.08	Down
BnaA09G0516800ZS	-1.15921	1.23257e-06	1339.67	1813.13	1465.11	716.919	658.113	692.474	Down
BnaA01G0376900ZS	-1.6152	1.24416e-06	389.243	605.554	644.764	156.196	158.613	219.981	Down
BnaA06G0061200ZS	-1.45264	1.24388e-06	580.172	642.075	544.02	164.834	211.192	269.554	Down
BnaA06G0128000ZS	-1.66502	1.24499e-06	229.959	217.952	175.583	69.1006	57.8368	69.7122	Down
BnaA07G0329500ZS	-4.35394	1.25103e-06	45.3589	122.524	50.3722	4.31879	0	6.19664	Down
BnaA08G0156900ZS	-2.17285	1.2609e-06	238.398	495.988	572.804	133.882	92.8895	62.7409	Down
BnaA01G0400600ZS	-1.50149	1.26064e-06	866.039	1022.61	936.923	277.122	456.56	264.906	Down
BnaC01G0218300ZS	-2.95434	1.26391e-06	202.533	1426.7	1371.56	112.288	84.1263	190.547	Down
BnaA01G0012500ZS	-1.4822	1.26981e-06	636.079	889.481	634.69	211.621	241.863	319.901	Down
BnaA09G0267500ZS	-2.56386	1.28523e-06	315.403	245.049	270.571	87.0956	22.7842	30.2086	Down
BnaC03G0109100ZS	-1.49836	1.28578e-06	562.239	481.851	449.032	188.587	209.439	130.904	Down
BnaC08G0161200ZS	-1.94682	1.31283e-06	710.974	618.513	621.737	269.204	135.829	100.695	Down
BnaA02G0326000ZS	-1.66801	1.31927e-06	430.382	313.38	318.064	143.24	102.529	88.3021	Down
BnaA07G0025000ZS	-1.61257	1.32376e-06	315.403	366.395	428.883	151.877	92.8895	117.736	Down
BnaA08G0286300ZS	-1.94208	1.32497e-06	273.208	269.789	191.414	89.255	48.1974	53.446	Down
BnaC06G0407600ZS	-1.41616	1.32712e-06	619.202	499.523	728.238	272.803	210.316	208.362	Down
BnaA06G0339700ZS	-3.18953	1.32938e-06	255.276	3044.26	2885.61	316.711	167.376	193.645	Down
BnaC06G0249800ZS	-4.94325	1.33278e-06	32.7006	48.3029	43.1762	0	2.62895	1.54916	Down
BnaA07G0302500ZS	-2.21382	1.33435e-06	512.661	1052.06	515.236	163.394	208.563	76.6834	Down
BnaA02G0074700ZS	-1.59261	1.34038e-06	610.763	579.635	575.682	125.965	226.966	233.148	Down
BnaC01G0329000ZS	-2.28564	1.34652e-06	642.409	1866.14	1947.24	431.159	176.139	305.959	Down
BnaA04G0042800ZS	-1.4269	1.34625e-06	1014.77	1132.17	1090.92	423.961	498.624	281.947	Down
BnaC01G0019200ZS	-1.72534	1.35329e-06	618.147	559.607	420.248	122.366	134.953	226.177	Down
BnaC02G0326300ZS	-2.09164	1.35422e-06	139.241	142.553	135.285	23.0335	31.5474	43.3765	Down
BnaA01G0107500ZS	-1.73149	1.36255e-06	277.428	348.723	257.618	93.5737	63.0947	109.216	Down
BnaC09G0010900ZS	-1.4576	1.36243e-06	1008.44	1009.65	1214.69	318.871	330.371	527.489	Down
BnaA02G0221800ZS	-2.08495	1.37121e-06	379.749	620.869	843.374	123.085	216.45	95.2733	Down
BnaA03G0316100ZS	-1.65529	1.38138e-06	419.834	236.802	346.849	103.651	111.292	103.794	Down
BnaA09G0497000ZS	-1.87255	1.39082e-06	298.525	241.515	175.583	52.5453	81.4974	61.9664	Down
BnaA06G0076900ZS	-1.83357	1.39592e-06	373.42	645.61	372.754	121.646	170.882	98.3716	Down
BnaC03G0070100ZS	-1.72546	1.39591e-06	362.871	344.011	228.834	77.7382	89.3842	116.187	Down
BnaC04G0466800ZS	-3.37551	1.39891e-06	30.5909	106.031	123.772	7.91778	7.01053	10.0695	Down
BnaC03G0011100ZS	-6.41945	1.40552e-06	33.7555	22.3843	79.1563	0.719798	0.876316	0	Down
BnaA03G0518400ZS	-1.93546	1.41323e-06	2555.92	6626.92	5228.63	911.264	1111.17	1745.13	Down
BnaA08G0256400ZS	-1.94309	1.46446e-06	368.145	454.754	414.491	102.931	60.4658	158.014	Down
BnaA07G0312300ZS	-1.21077	1.47156e-06	2734.19	2528.25	2079.65	892.55	1229.47	1051.1	Down
BnaA04G0104600ZS	-1.32212	1.47246e-06	1550.64	1492.68	1483.82	650.697	439.034	720.359	Down
BnaC07G0393600ZS	-2.14471	1.47336e-06	565.404	2160.67	1522.68	298.716	304.082	357.856	Down
BnaA01G0079700ZS	-2.07827	1.48474e-06	842.832	1770.71	2289.78	391.57	238.358	530.587	Down
BnaA03G0516300ZS	-1.68259	1.49704e-06	286.921	197.924	202.928	71.9798	65.7237	76.6834	Down
BnaC03G0290400ZS	-2.31868	1.50596e-06	1040.09	3884.26	4691.81	791.778	518.779	616.565	Down
BnaC03G0230500ZS	-2.0711	1.50546e-06	238.398	139.018	272.01	64.7818	50.8263	38.729	Down
BnaC03G0482200ZS	-3.14998	1.51845e-06	389.243	2669.62	3711.71	155.476	165.624	441.51	Down
BnaA02G0068100ZS	-1.44943	1.5193e-06	475.741	534.866	441.836	164.834	144.592	222.304	Down
BnaC03G0483100ZS	-1.41169	1.5268e-06	373.42	427.658	463.424	132.443	185.779	157.24	Down
BnaC09G0123000ZS	-2.62314	1.53616e-06	304.854	481.851	410.174	110.849	20.1553	62.7409	Down
BnaA07G0278600ZS	-3.08274	1.53884e-06	311.183	405.273	228.834	80.6174	16.65	13.9424	Down
BnaC01G0225200ZS	-2.58064	1.54937e-06	196.204	183.787	305.112	66.9412	18.4026	28.6594	Down
BnaA03G0309800ZS	-7.53758	1.56137e-06	32.7006	30.6311	17.2705	0	0	0	Down
BnaC08G0485900ZS	-1.70642	1.58573e-06	280.592	315.736	201.489	84.9362	66.6	92.9496	Down
BnaA10G0229300ZS	-1.62456	1.60303e-06	353.377	261.543	316.625	84.9362	89.3842	127.806	Down
BnaC03G0501900ZS	-2.70966	1.60917e-06	127.638	295.708	401.538	69.1006	34.1763	22.4628	Down
BnaA06G0219100ZS	-1.94186	1.61783e-06	241.563	246.227	282.084	63.3422	95.5184	41.8273	Down
BnaC08G0264000ZS	-1.42207	1.62695e-06	409.285	379.355	333.896	118.047	139.334	161.887	Down
BnaC02G0254100ZS	-2.32344	1.65128e-06	5808.05	4364.93	3995.23	1812.45	486.355	531.362	Down
BnaA07G0092600ZS	-2.81403	1.70226e-06	65.4012	108.387	60.4466	13.6762	7.88684	11.6187	Down
BnaA02G0120700ZS	-3.21898	1.72269e-06	263.715	3304.63	2338.71	139.641	157.737	336.942	Down
BnaC04G0080600ZS	-2.97746	1.72971e-06	353.377	1575.15	2253.8	313.112	85.0026	132.453	Down
BnaC08G0494000ZS	-3.30857	1.74522e-06	44.304	166.115	73.3995	13.6762	7.88684	6.97122	Down
BnaC09G0098200ZS	-3.0128	1.75346e-06	182.49	203.815	60.4466	21.5939	25.4132	8.52038	Down
BnaA02G0005700ZS	-1.76351	1.7564e-06	241.563	392.314	413.052	81.3372	99.0237	127.806	Down
BnaA07G0179100ZS	-1.34531	1.76697e-06	599.159	708.05	506.6	256.248	255.008	202.94	Down
BnaC01G0188300ZS	-7.59039	1.77691e-06	17.9326	20.028	46.0546	0	0	0	Down
BnaA10G0187900ZS	-1.59287	1.77896e-06	336.5	409.986	467.742	162.674	98.1474	140.973	Down
BnaC01G0100300ZS	-2.48592	1.79106e-06	408.23	1019.07	536.824	86.3758	205.058	59.6426	Down
BnaC07G0244000ZS	-4.1962	1.79515e-06	45.3589	81.2903	63.325	4.31879	6.13421	0	Down
BnaC02G0088800ZS	-4.95243	1.79671e-06	12.6583	184.965	129.528	5.75838	0	4.64748	Down
BnaC01G0326600ZS	-1.32749	1.80844e-06	930.385	1139.24	972.903	308.074	432.9	471.719	Down
BnaC05G0182300ZS	-3.29328	1.82176e-06	47.4686	55.3716	61.8858	4.31879	8.76316	3.8729	Down
BnaA07G0085500ZS	-1.09957	1.82102e-06	1156.12	1242.92	1285.21	611.828	499.5	607.27	Down
BnaA09G0074500ZS	-3.06644	1.82346e-06	183.545	68.331	70.5211	15.1158	7.01053	16.2662	Down
BnaA03G0024500ZS	-5.43348	1.83207e-06	13.7132	81.2903	69.0819	2.87919	0	0.77458	Down
BnaA07G0236600ZS	-1.68276	1.83919e-06	979.963	1539.8	1443.52	443.396	256.76	533.685	Down
BnaC06G0429600ZS	-3.41392	1.84074e-06	40.0846	82.4684	141.042	8.63758	12.2684	3.8729	Down
BnaC05G0527500ZS	-1.40393	1.85634e-06	842.832	798.765	687.94	226.736	282.174	371.798	Down
BnaA02G0187300ZS	-1.69149	1.85797e-06	421.943	321.627	263.375	85.656	95.5184	130.904	Down
BnaA03G0498300ZS	-2.10208	1.86344e-06	1578.07	2501.15	1400.35	229.616	336.505	710.29	Down
BnaC05G0410400ZS	-4.16248	1.86707e-06	31.6457	154.334	158.313	5.03859	0.876316	13.1679	Down
BnaA01G0110900ZS	-3.62123	1.86892e-06	26.3715	150.799	233.151	12.2366	7.01053	13.9424	Down
BnaA03G0333400ZS	-2.0608	1.87232e-06	164.558	122.524	126.65	38.1493	23.6605	37.1798	Down
BnaC05G0430800ZS	-1.87263	1.88057e-06	261.605	425.301	205.806	92.1341	71.8579	79.7817	Down
BnaA07G0005400ZS	-1.62997	1.88963e-06	1125.53	1140.42	791.563	208.741	385.579	394.261	Down
BnaA09G0195400ZS	-1.36122	1.89261e-06	2420.9	1451.44	1765.91	642.78	728.218	824.153	Down
BnaC06G0366900ZS	-2.52726	1.89622e-06	681.438	3341.15	2773.35	222.418	473.21	483.338	Down
BnaA04G0214400ZS	-2.045	1.90102e-06	685.658	2000.45	2373.25	430.439	418.003	377.22	Down
BnaC06G0304100ZS	-2.20451	1.91324e-06	144.516	372.286	447.593	71.9798	72.7342	64.2901	Down
BnaC06G0458600ZS	-3.9443	1.915e-06	26.3715	245.049	381.389	25.1929	6.13421	10.8441	Down
BnaA04G0239100ZS	-1.27151	1.91438e-06	569.623	680.953	495.087	236.094	233.976	253.288	Down
BnaA06G0098000ZS	-1.40483	1.92525e-06	481.015	523.085	351.166	169.153	180.521	162.662	Down
BnaC03G0140300ZS	-1.33327	1.94212e-06	435.656	494.81	441.836	158.356	171.758	214.559	Down
BnaC09G0457900ZS	-3.67423	1.94567e-06	79.1144	69.5091	69.0819	10.0772	6.13421	0.77458	Down
BnaC04G0311700ZS	-1.76698	1.95912e-06	514.771	300.421	408.734	127.404	83.25	148.719	Down
BnaA06G0123800ZS	-1.27791	1.96922e-06	1335.45	1174.59	981.538	405.966	567.853	467.072	Down
BnaA06G0267500ZS	-1.26946	1.97253e-06	1959.93	1816.66	1319.75	680.209	802.705	632.057	Down
BnaC07G0143000ZS	-1.4876	1.99033e-06	721.523	850.603	510.918	218.099	296.195	229.276	Down
BnaA10G0174700ZS	-1.24874	1.99788e-06	1989.46	2044.04	1411.86	703.962	865.8	722.683	Down
BnaC09G0046000ZS	-3.04374	2.00793e-06	119.199	471.248	597.27	51.8255	17.5263	74.3596	Down
BnaC06G0415100ZS	-2.87164	2.02163e-06	108.65	711.584	751.265	89.255	57.8368	67.3884	Down
BnaA03G0317500ZS	-2.48224	2.0425e-06	555.91	1621.09	505.161	133.163	248.874	98.3716	Down
BnaC07G0444200ZS	-1.66416	2.04712e-06	287.976	394.67	450.471	135.322	86.7553	134.777	Down
BnaC07G0270900ZS	-1.45048	2.05388e-06	505.277	791.697	604.466	252.649	190.161	252.513	Down
BnaA03G0340700ZS	-1.94478	2.06126e-06	1737.35	2942.94	3600.89	929.259	375.939	845.066	Down
BnaA07G0298300ZS	-1.71011	2.08489e-06	356.542	530.154	729.677	154.037	198.047	141.748	Down
BnaA09G0208400ZS	-1.30604	2.10379e-06	466.247	451.22	418.809	195.065	194.542	151.043	Down
BnaC06G0127500ZS	-1.17051	2.13988e-06	1072.79	1209.93	908.139	462.11	516.15	439.961	Down
BnaA07G0316100ZS	-4.32377	2.15754e-06	15.8229	276.858	280.645	17.2752	2.62895	8.52038	Down
BnaA06G0339100ZS	-1.72205	2.17249e-06	206.752	217.952	272.01	70.5402	53.4553	86.7529	Down
BnaC08G0124800ZS	-1.61173	2.17371e-06	433.547	481.851	495.087	191.466	170.005	99.9208	Down
BnaC08G0473200ZS	-2.72299	2.18012e-06	287.976	1568.08	2118.51	213.78	145.468	242.443	Down
BnaA10G0129400ZS	-1.36138	2.18878e-06	781.65	576.101	574.243	241.132	218.203	292.791	Down
BnaC05G0196500ZS	-1.46043	2.19259e-06	319.622	313.38	293.598	89.9748	120.055	127.031	Down
BnaC04G0542500ZS	-2.8496	2.20266e-06	130.802	756.353	624.615	82.7768	36.8053	89.8512	Down
BnaA10G0277000ZS	-3.15901	2.22901e-06	46.4138	259.186	309.429	26.6325	14.8974	27.1103	Down
BnaA05G0437400ZS	-3.63727	2.2335e-06	77.0046	32.9874	112.258	5.03859	2.62895	10.0695	Down
BnaC07G0067700ZS	-1.32517	2.25877e-06	2374.49	1780.14	1786.05	896.149	598.524	876.05	Down
BnaC01G0051600ZS	-1.31401	2.26351e-06	597.05	729.256	905.26	294.397	278.668	323.774	Down
BnaC03G0071400ZS	-1.2052	2.29219e-06	1624.48	1668.22	1351.41	558.563	790.437	666.138	Down
BnaA09G0013900ZS	-1.92889	2.29378e-06	140.296	229.733	202.928	55.4244	57.8368	37.1798	Down
BnaA03G0001400ZS	-1.82291	2.29706e-06	1109.71	2673.15	2533	619.026	439.034	726.556	Down
BnaC03G0036700ZS	-2.37729	2.3525e-06	137.132	86.0028	97.866	27.3523	14.8974	19.3645	Down
BnaC01G0512100ZS	-2.7788	2.35944e-06	268.989	86.0028	105.062	30.9513	16.65	19.3645	Down
BnaA07G0319900ZS	-1.31716	2.35901e-06	1611.82	1589.28	1551.46	595.273	825.489	487.211	Down
BnaC09G0058300ZS	-2.57869	2.36472e-06	331.225	987.264	1144.17	190.746	55.2079	165.76	Down
BnaA06G0413400ZS	-1.99209	2.39529e-06	618.147	1409.03	1593.2	256.968	224.337	428.343	Down
BnaC03G0114500ZS	-2.02818	2.40511e-06	273.208	142.553	155.434	48.2265	52.5789	39.5036	Down
BnaA05G0446000ZS	-1.90448	2.40423e-06	1519	1589.28	1354.29	473.627	178.768	539.107	Down
BnaA05G0460900ZS	-1.54277	2.40591e-06	539.032	544.291	338.213	182.829	169.129	136.326	Down
BnaA03G0398100ZS	-1.22536	2.41258e-06	1478.91	1379.58	1283.77	687.407	461.818	621.987	Down
BnaC08G0279100ZS	-2.63819	2.41821e-06	214.136	287.461	272.01	78.458	16.65	28.6594	Down
BnaC09G0251500ZS	-1.37566	2.43021e-06	1533.76	1789.56	1244.91	458.511	734.353	568.541	Down
BnaA03G0536700ZS	-2.28217	2.43127e-06	100.212	104.853	172.705	30.2315	18.4026	28.6594	Down
BnaA05G0037100ZS	-2.4798	2.46858e-06	510.551	418.233	366.997	148.278	46.4447	37.1798	Down
BnaA04G0131600ZS	-3.97484	2.47123e-06	235.233	380.533	329.578	0.719798	11.3921	48.0239	Down
BnaA08G0269800ZS	-2.76865	2.47752e-06	122.364	97.784	118.015	29.5117	10.5158	9.29496	Down
BnaC03G0345100ZS	-1.52515	2.48135e-06	509.496	698.625	591.513	151.158	208.563	265.681	Down
BnaA03G0240300ZS	-1.90764	2.48562e-06	2155.08	4990.52	4501.83	1296.36	609.039	1198.27	Down
BnaA09G0024600ZS	-1.79168	2.50691e-06	613.927	1303	653.399	204.423	231.347	306.734	Down
BnaC03G0732600ZS	-3.27757	2.52368e-06	183.545	761.065	958.511	131.723	18.4026	45.7002	Down
BnaC01G0409800ZS	-1.31914	2.52495e-06	771.101	1024.96	698.015	323.189	379.445	297.439	Down
BnaC05G0492600ZS	-1.97758	2.53871e-06	1003.17	1912.09	1781.74	334.706	233.976	623.537	Down
BnaA08G0007000ZS	-1.99809	2.54604e-06	264.769	556.073	577.121	131.003	143.716	75.1342	Down
BnaA03G0091900ZS	-1.3889	2.5581e-06	1490.51	2441.06	2674.04	821.29	782.55	917.877	Down
BnaC05G0385600ZS	-1.3515	2.56357e-06	1323.85	1060.31	1144.17	383.652	399.6	599.525	Down
BnaC08G0455100ZS	-1.36614	2.57108e-06	3686.73	3712.26	3626.8	985.403	1860.42	1432.2	Down
BnaC07G0495700ZS	-2.90593	2.57488e-06	819.625	7935.82	5556.77	489.463	461.818	958.155	Down
BnaA06G0408200ZS	-1.73658	2.57597e-06	407.175	536.045	436.079	159.075	82.3737	171.957	Down
BnaC09G0322100ZS	-1.77617	2.58859e-06	356.542	246.227	474.938	102.931	128.818	82.88	Down
BnaA07G0155700ZS	-2.51472	2.61623e-06	813.296	1413.74	1296.72	292.958	54.3316	268.779	Down
BnaA09G0180100ZS	-1.56278	2.61813e-06	380.804	419.411	348.288	143.24	90.2605	154.916	Down
BnaC04G0546200ZS	-1.10421	2.62255e-06	1162.45	1282.97	1413.3	536.25	597.647	660.716	Down
BnaA09G0212800ZS	-2.66833	2.62515e-06	163.503	388.78	548.337	76.2986	22.7842	73.5851	Down
BnaA03G0248500ZS	-1.45175	2.63357e-06	532.703	770.49	844.814	315.272	225.213	243.993	Down
BnaA09G0475000ZS	-2.046	2.64568e-06	1092.83	1505.64	1357.17	285.76	148.097	523.616	Down
BnaC09G0064300ZS	-2.91432	2.65125e-06	68.5658	57.7279	168.387	15.1158	11.3921	12.3933	Down
BnaC05G0556200ZS	-1.2337	2.65331e-06	3218.37	3131.44	2612.16	1050.19	1171.63	1589.44	Down
BnaA02G0347600ZS	-3.44068	2.65761e-06	46.4138	82.4684	56.129	9.35737	5.25789	2.32374	Down
BnaA09G0387600ZS	-1.38045	2.67198e-06	6105.52	4804.37	3844.12	1503.66	2371.31	1793.15	Down
BnaC08G0503100ZS	-1.03043	2.68316e-06	5868.18	6367.74	5300.59	2505.62	3082	2998.4	Down
BnaA03G0100600ZS	-1.7813	2.68549e-06	212.026	197.924	158.313	64.062	59.5895	41.8273	Down
BnaC03G0294300ZS	-1.33841	2.68533e-06	1867.1	1347.77	1813.4	541.288	616.05	831.124	Down
BnaC08G0214800ZS	-2.04001	2.70035e-06	1432.5	1237.03	1398.91	565.041	261.142	162.662	Down
BnaC03G0345300ZS	-1.43401	2.72023e-06	813.296	650.322	603.027	187.867	285.679	292.017	Down
BnaA03G0260400ZS	-1.88309	2.74709e-06	620.257	680.953	519.553	143.96	255.008	95.2733	Down
BnaA07G0257200ZS	-5.14069	2.8089e-06	220.465	4470.97	5415.73	62.6224	113.921	109.99	Down
Bnascaffold0027G0020800ZS	-1.65983	2.80809e-06	260.55	309.846	246.104	67.661	113.045	78.2325	Down
BnaC08G0361900ZS	-1.38116	2.90962e-06	733.126	750.462	754.144	226.736	255.884	376.446	Down
BnaA04G0005100ZS	-1.45143	2.93023e-06	902.959	836.465	788.685	262.006	240.987	421.371	Down
BnaA08G0308000ZS	-1.40505	2.93478e-06	492.619	521.907	461.985	231.055	182.274	144.072	Down
BnaA03G0425800ZS	-2.14013	2.94365e-06	163.503	219.13	424.566	72.6996	60.4658	49.5731	Down
BnaA05G0165400ZS	-2.01424	2.97647e-06	784.814	1214.64	1298.16	415.323	131.447	268.779	Down
BnaA01G0355800ZS	-2.60633	3.00591e-06	92.8275	298.064	362.68	52.5453	44.6921	26.3357	Down
BnaC08G0178400ZS	-3.70089	3.03159e-06	40.0846	61.2622	77.7171	6.47818	0.876316	6.19664	Down
BnaA02G0088800ZS	-2.82069	3.04406e-06	117.089	107.209	129.528	26.6325	5.25789	17.8153	Down
BnaA09G0482600ZS	-1.3932	3.04972e-06	1747.9	1318.32	1219.01	493.062	439.91	698.671	Down
BnaC03G0672800ZS	-1.25733	3.05281e-06	1239.46	1227.6	890.868	488.743	398.724	517.419	Down
BnaC09G0429400ZS	-6.89803	3.05996e-06	22.152	32.9874	46.0546	0.719798	0	0	Down
BnaC05G0189400ZS	-2.54386	3.07642e-06	123.418	491.276	410.174	80.6174	56.9605	37.9544	Down
BnaA09G0665700ZS	-1.18743	3.08828e-06	697.261	596.129	683.623	262.726	276.916	328.422	Down
BnaC08G0392100ZS	-1.88055	3.10371e-06	2970.48	6033.15	6538.31	1591.47	805.334	1823.36	Down
BnaC02G0499900ZS	-1.21155	3.12094e-06	2091.78	2395.12	1822.03	812.652	1107.66	804.788	Down
BnaC01G0428600ZS	-1.20715	3.1214e-06	555.91	627.938	531.067	218.819	252.379	271.877	Down
BnaC08G0490400ZS	-3.29567	3.13152e-06	58.0172	432.37	354.045	50.3859	17.5263	17.8153	Down
BnaA09G0423200ZS	-2.92351	3.13208e-06	191.984	1344.23	1731.36	187.147	86.7553	156.465	Down
BnaC08G0434700ZS	-2.76889	3.13956e-06	84.3886	124.881	94.9876	15.8356	22.7842	6.19664	Down
BnaC05G0100700ZS	-3.46542	3.17345e-06	64.3463	545.47	693.697	33.1107	15.7737	68.9376	Down
BnaC08G0281100ZS	-2.35109	3.1727e-06	198.313	234.446	325.26	42.4681	82.3737	24.012	Down
BnaA09G0598200ZS	-2.89334	3.18017e-06	483.125	2284.37	3207.99	327.508	99.9	376.446	Down
BnaC01G0045400ZS	-1.85561	3.20506e-06	164.558	142.553	184.218	56.864	43.8158	34.8561	Down
BnaA07G0264000ZS	-2.99452	3.21029e-06	49.5783	110.743	100.744	15.8356	11.3921	5.42206	Down
BnaA10G0031700ZS	-1.19156	3.24815e-06	2664.57	2251.39	2632.31	1097.69	879.821	1326.85	Down
BnaC04G0610800ZS	-1.71569	3.26337e-06	271.099	420.589	395.781	82.057	102.529	146.396	Down
BnaA04G0161700ZS	-1.65022	3.28683e-06	489.454	490.098	561.29	205.862	185.779	99.1462	Down
BnaA02G0086700ZS	-5.52523	3.30638e-06	10.5486	73.0434	64.7642	0	1.75263	1.54916	Down
BnaC07G0323200ZS	-1.28895	3.36075e-06	696.206	696.269	952.754	327.508	275.163	356.307	Down
BnaC02G0386100ZS	-1.35257	3.36389e-06	666.67	1009.65	764.218	268.485	364.547	323	Down
BnaC02G0248100ZS	-1.5572	3.4169e-06	388.188	341.655	388.585	108.689	100.776	170.408	Down
BnaC04G0208900ZS	-1.80662	3.43849e-06	251.056	236.802	185.658	79.1778	70.1053	43.3765	Down
BnaC01G0062500ZS	-1.28984	3.43823e-06	1693.05	1966.28	1345.66	548.486	703.681	795.493	Down
BnaA10G0021900ZS	-2.0521	3.46838e-06	323.841	373.464	214.442	79.1778	100.776	40.2781	Down
BnaA07G0282600ZS	-3.87442	3.47643e-06	59.0721	78.934	21.5881	5.03859	3.50526	2.32374	Down
BnaC09G0446200ZS	-2.38874	3.48552e-06	225.74	883.59	761.34	87.8154	97.271	171.957	Down
BnaA04G0031900ZS	-1.82439	3.48597e-06	486.29	849.424	1249.23	186.428	269.029	274.201	Down
BnaA09G0216400ZS	-2.55537	3.50348e-06	770.046	1968.64	1286.65	328.228	64.8474	291.242	Down
BnaC02G0119800ZS	-1.14579	3.50449e-06	2575.96	2413.97	2049.43	868.796	1159.37	1154.12	Down
BnaC06G0347300ZS	-2.92398	3.51502e-06	69.6206	184.965	316.625	31.6711	12.2684	30.9832	Down
BnaA09G0029700ZS	-1.9938	3.52713e-06	157.174	199.102	107.94	33.1107	40.3105	43.3765	Down
BnaC05G0414400ZS	-1.46686	3.5307e-06	2789.04	4525.16	3066.95	1060.98	1038.43	1656.05	Down
BnaA09G0499000ZS	-1.68657	3.56891e-06	371.31	636.185	699.454	224.577	138.458	166.535	Down
BnaC09G0124700ZS	-1.17458	3.62052e-06	2562.25	2979.47	2639.5	1097.69	1500.25	1027.09	Down
BnaC03G0131100ZS	-2.61183	3.63405e-06	263.715	1258.23	1777.42	197.225	213.821	128.58	Down
BnaA04G0048200ZS	-1.57938	3.69656e-06	3758.46	3899.58	2704.27	1241.65	1523.91	702.544	Down
BnaC05G0071600ZS	-2.59322	3.71814e-06	91.7727	84.8246	129.528	12.9564	27.1658	10.8441	Down
BnaA01G0133500ZS	-1.24886	3.72158e-06	438.821	553.716	502.283	198.664	195.418	234.698	Down
BnaA10G0233200ZS	-1.29595	3.73175e-06	5291.17	8494.24	6896.67	2536.57	3409.74	2477.11	Down
BnaA03G0506500ZS	-2.38279	3.74462e-06	324.896	236.802	287.841	92.8539	47.321	22.4628	Down
BnaA05G0440500ZS	-1.53101	3.76807e-06	4207.83	3152.65	1990.42	1172.55	1190.91	872.951	Down
BnaC08G0232100ZS	-1.58378	3.77046e-06	3208.88	2422.21	2355.98	691.726	1315.35	658.393	Down
BnaA09G0239900ZS	-1.30106	3.8084e-06	414.559	488.92	366.997	156.916	177.016	182.026	Down
BnaA02G0253600ZS	-1.77155	3.81257e-06	156.119	232.09	264.814	55.4244	60.4658	75.1342	Down
BnaC06G0110600ZS	-1.28385	3.82052e-06	4538	3984.4	3220.94	1370.5	2046.2	1407.41	Down
BnaA05G0345500ZS	-2.13896	3.82626e-06	140.296	151.977	213.002	38.8691	22.7842	52.6714	Down
BnaC02G0206900ZS	-7.49142	3.83525e-06	39.0298	11.7812	27.3449	0	0	0	Down
BnaA07G0279500ZS	-1.87708	3.86445e-06	207.807	156.69	136.725	55.4244	44.6921	36.4052	Down
BnaC02G0468300ZS	-3.19042	3.88392e-06	86.4984	1159.27	887.99	104.371	51.7026	77.458	Down
BnaC03G0391300ZS	-1.34376	3.89791e-06	535.868	400.561	372.754	167.713	173.511	175.055	Down
BnaA08G0293000ZS	-1.17173	3.89754e-06	1297.48	1376.04	1398.91	562.162	737.858	508.124	Down
BnaA07G0262900ZS	-1.54672	3.90535e-06	904.013	943.674	582.878	204.423	348.774	279.623	Down
BnaC08G0269000ZS	-1.57517	3.91389e-06	1799.59	2071.13	1198.86	398.048	555.584	748.244	Down
BnaA09G0423300ZS	-1.98887	3.9438e-06	381.859	636.185	952.754	218.099	103.405	174.28	Down
BnaC08G0374600ZS	-2.68425	3.95361e-06	993.676	3312.87	5181.14	816.971	208.563	450.031	Down
BnaC09G0420800ZS	-1.29969	4.00788e-06	1036.93	1148.67	1106.75	361.339	580.121	396.585	Down
BnaA07G0064300ZS	-1.30261	4.02131e-06	1602.33	1472.65	1377.32	544.887	786.055	474.817	Down
BnaC04G0208000ZS	-1.72229	4.02266e-06	169.832	212.062	210.124	48.2265	55.2079	75.9088	Down
BnaC03G0381300ZS	-1.66827	4.04317e-06	329.116	276.858	202.928	100.772	85.0026	68.9376	Down
BnaA10G0178500ZS	-1.41663	4.04562e-06	1272.16	2158.32	1283.77	507.458	614.297	644.45	Down
BnaA02G0336600ZS	-2.44731	4.05148e-06	164.558	314.558	744.069	74.859	63.0947	85.9783	Down
BnaA10G0163100ZS	-1.93422	4.05902e-06	652.957	1321.85	1542.83	290.798	194.542	434.539	Down
BnaA03G0363300ZS	-1.80345	4.07555e-06	221.52	255.652	151.117	53.9849	52.5789	73.5851	Down
BnaC07G0277900ZS	-2.60236	4.08559e-06	146.625	471.248	644.764	106.53	42.0632	58.8681	Down
BnaC07G0212500ZS	-1.26983	4.09293e-06	637.134	848.246	577.121	299.436	286.555	269.554	Down
BnaC02G0075100ZS	-1.89697	4.1143e-06	198.313	258.008	138.164	64.7818	49.95	44.9256	Down
BnaA05G0046200ZS	-1.92079	4.1433e-06	290.086	459.467	447.593	151.158	61.3421	103.019	Down
BnaA05G0118400ZS	-2.94267	4.15811e-06	50.6332	87.1809	100.744	10.0772	5.25789	15.4916	Down
BnaC08G0125200ZS	-1.11404	4.16126e-06	886.081	731.612	780.049	380.053	336.505	391.163	Down
BnaC05G0391400ZS	-1.69697	4.1653e-06	379.749	313.38	490.769	80.6174	143.716	140.973	Down
BnaA06G0279200ZS	-2.87578	4.18825e-06	189.874	1509.17	1741.44	214.5	119.179	134.777	Down
BnaA10G0294000ZS	-1.30359	4.20858e-06	374.475	409.986	426.005	136.762	170.882	182.801	Down
BnaC01G0155300ZS	-1.8407	4.25602e-06	260.55	431.192	269.131	64.062	121.808	82.88	Down
BnaC09G0093300ZS	-1.28339	4.27072e-06	372.365	491.276	401.538	184.268	166.5	168.858	Down
BnaC07G0258700ZS	-1.38954	4.29089e-06	1141.36	1381.93	1331.27	413.164	390.837	666.913	Down
BnaC05G0512900ZS	-2.38984	4.33668e-06	120.254	122.524	90.6699	30.9513	12.2684	20.1391	Down
BnaC04G0387700ZS	-1.70502	4.3558e-06	1554.86	3228.05	2740.25	980.365	503.005	823.378	Down
BnaA08G0296500ZS	-1.10288	4.36037e-06	2839.68	2399.83	2111.31	1271.88	1120.81	1030.19	Down
BnaC03G0443100ZS	-4.56038	4.36241e-06	18.9874	155.512	103.623	0.719798	1.75263	9.29496	Down
BnaC03G0672700ZS	-2.15363	4.38017e-06	131.857	117.812	93.5484	23.7533	19.2789	34.0815	Down
BnaA07G0249200ZS	-1.8968	4.45994e-06	168.777	252.118	346.849	87.0956	60.4658	58.0935	Down
BnaC01G0080800ZS	-2.17904	4.46503e-06	1133.97	3451.89	3714.59	494.501	410.116	927.946	Down
BnaA03G0228400ZS	-1.3343	4.4679e-06	733.126	995.511	1075.09	294.397	409.239	408.203	Down
BnaC04G0526800ZS	-2.33975	4.47551e-06	135.022	487.742	542.58	85.656	68.3526	75.9088	Down
BnaA01G0111500ZS	-2.21519	4.4788e-06	225.74	87.1809	205.806	35.9899	38.5579	37.1798	Down
BnaA01G0324900ZS	-1.31694	4.50516e-06	705.7	842.356	598.709	249.05	346.145	267.23	Down
BnaC09G0581500ZS	-1.73523	4.54365e-06	1666.68	4478.03	3681.49	822.729	993.742	1134.76	Down
BnaA03G0459700ZS	-1.37848	4.58552e-06	640.299	664.46	473.499	279.282	203.305	201.391	Down
BnaC09G0564100ZS	-2.07769	4.62053e-06	255.276	803.478	672.109	155.476	100.776	153.367	Down
BnaC08G0043100ZS	-2.1738	4.64207e-06	137.132	446.507	382.829	77.7382	65.7237	70.4867	Down
BnaA10G0064400ZS	-1.24217	4.64256e-06	985.237	851.781	1099.55	380.053	356.66	504.251	Down
BnaA09G0431600ZS	-1.31087	4.6467e-06	495.783	523.085	591.513	220.258	172.634	255.611	Down
BnaA01G0078900ZS	-2.35562	4.65142e-06	87.5532	76.5778	86.3523	21.5939	14.0211	13.1679	Down
BnaA03G0087900ZS	-1.32645	4.65075e-06	3119.22	3193.88	2399.16	965.249	1529.17	980.618	Down
BnaC09G0357300ZS	-1.34028	4.67377e-06	379.749	355.792	359.801	135.322	124.437	172.731	Down
BnaA03G0512700ZS	-2.57237	4.68929e-06	929.33	2965.33	3553.4	460.671	148.974	642.127	Down
BnaC01G0314000ZS	-1.39222	4.69723e-06	359.707	499.523	430.322	167.713	134.953	188.223	Down
BnaA07G0210200ZS	-4.87169	4.74158e-06	1224.69	2935.87	3651.26	210.181	39.4342	17.0408	Down
BnaC07G0466400ZS	-1.86061	4.76074e-06	218.356	345.189	263.375	78.458	48.1974	100.695	Down
BnaC05G0434300ZS	-1.66844	4.80161e-06	612.873	927.18	1157.12	331.827	186.655	329.196	Down
BnaA09G0589500ZS	-1.95795	4.83955e-06	483.125	821.15	1083.72	145.399	155.984	312.93	Down
BnaC01G0026100ZS	-2.29381	4.8816e-06	261.605	349.902	672.109	78.458	47.321	135.551	Down
BnaA01G0006500ZS	-1.52816	4.89987e-06	1154.01	1917.98	1259.3	490.902	364.547	645.999	Down
BnaA09G0085800ZS	-1.49833	4.91252e-06	303.799	282.749	440.397	133.882	111.292	117.736	Down
BnaC08G0455200ZS	-1.31669	4.91868e-06	1000.01	1228.78	1031.91	319.59	521.408	468.621	Down
BnaA01G0399200ZS	-1.68707	4.95279e-06	1718.36	4017.39	4222.63	1063.14	863.171	1165.74	Down
BnaC04G0193300ZS	-1.07238	5.00508e-06	1982.08	1907.38	2216.38	875.994	894.718	1132.44	Down
BnaC01G0147900ZS	-2.00258	5.00844e-06	179.326	364.039	515.236	79.8976	83.25	100.695	Down
BnaA02G0075300ZS	-2.72731	5.02357e-06	75.9498	62.4404	80.5955	15.8356	6.13421	10.8441	Down
BnaC03G0227000ZS	-1.71479	5.08519e-06	314.348	285.105	218.759	100.052	92.8895	56.5443	Down
BnaC07G0449500ZS	-1.80668	5.08903e-06	144.516	194.39	272.01	54.7046	56.0842	63.5155	Down
BnaC08G0125900ZS	-1.55678	5.10288e-06	1133.97	1440.84	1144.17	354.141	297.071	612.692	Down
BnaA10G0049900ZS	-2.07292	5.11457e-06	444.095	931.893	811.712	168.433	88.5079	262.582	Down
BnaC07G0065500ZS	-1.26583	5.11601e-06	778.485	1166.34	854.888	345.503	423.26	395.81	Down
BnaA08G0252000ZS	-1.63679	5.11844e-06	240.508	298.064	257.618	77.0184	65.7237	113.089	Down
BnaA01G0280200ZS	-3.17969	5.13362e-06	45.3589	103.675	151.117	18.7147	8.76316	5.42206	Down
BnaA03G0524400ZS	-2.48421	5.14228e-06	90.7178	71.8653	77.7171	12.2366	10.5158	20.1391	Down
BnaC05G0187700ZS	-1.16642	5.24815e-06	6042.23	4924.54	4274.44	1908.9	2255.64	2626.6	Down
BnaC07G0493400ZS	-1.08189	5.25762e-06	1119.2	1249.99	978.66	493.781	519.655	568.541	Down
BnaA03G0289900ZS	-2.40591	5.26451e-06	169.832	364.039	554.094	56.864	41.1868	106.892	Down
BnaC03G0555200ZS	-1.27475	5.27359e-06	4128.71	3555.57	3678.61	1093.37	1783.3	1820.26	Down
BnaC09G0010200ZS	-2.53458	5.28854e-06	523.21	1857.9	1511.17	267.045	79.7447	324.549	Down
BnaC02G0042300ZS	-1.06612	5.29249e-06	935.659	980.196	803.077	413.884	453.055	432.215	Down
BnaA03G0331700ZS	-1.46265	5.33819e-06	1159.29	807.012	722.481	414.604	268.153	292.791	Down
BnaA05G0102100ZS	-1.10065	5.33865e-06	3055.92	2565.95	2332.95	1360.42	1058.59	1290.45	Down
BnaC05G0514500ZS	-1.57009	5.34144e-06	310.128	294.53	325.26	112.288	71.8579	128.58	Down
BnaA01G0053800ZS	-4.46865	5.34368e-06	127.638	144.909	63.325	1.4396	14.0211	0	Down
BnaC03G0088100ZS	-1.14791	5.35435e-06	647.683	738.681	607.345	272.084	297.947	329.971	Down
BnaC03G0646500ZS	-2.88173	5.36367e-06	426.163	3510.8	3264.12	461.391	155.108	360.18	Down
BnaA05G0345800ZS	-2.79594	5.4342e-06	75.9498	100.14	201.489	10.797	14.0211	29.434	Down
BnaA04G0136900ZS	-2.45593	5.44716e-06	103.376	287.461	264.814	54.7046	42.9395	21.6882	Down
BnaC02G0492000ZS	-3.39449	5.5917e-06	1223.64	169.649	172.705	30.9513	28.9184	89.0767	Down
BnaA07G0085700ZS	-2.66645	5.59665e-06	141.351	53.0154	103.623	10.797	19.2789	17.0408	Down
BnaC03G0435100ZS	-3.31161	5.63597e-06	135.022	543.113	1067.89	25.1929	28.9184	121.609	Down
BnaA01G0024100ZS	-1.08161	5.63832e-06	666.67	729.256	732.556	335.426	362.795	307.508	Down
BnaC02G0245500ZS	-1.62817	5.69483e-06	688.822	625.582	581.439	179.95	134.953	298.213	Down
BnaC03G0779200ZS	-1.91083	5.70586e-06	487.344	803.478	371.315	144.679	203.305	94.4987	Down
BnaA05G0477800ZS	-1.69539	5.70853e-06	344.939	250.94	237.469	101.492	59.5895	96.0479	Down
BnaC06G0163900ZS	-1.65736	5.7096e-06	235.233	188.499	185.658	64.062	50.8263	78.2325	Down
BnaA03G0563700ZS	-3.16212	5.72026e-06	176.161	1603.42	1351.41	156.196	36.8053	156.465	Down
BnaA02G0380400ZS	-2.38949	5.72831e-06	571.733	1275.9	833.3	140.361	66.6	304.41	Down
BnaC01G0010200ZS	-1.94609	5.76685e-06	149.79	261.543	312.308	69.1006	73.6105	44.9256	Down
BnaA09G0409700ZS	-3.19594	5.77146e-06	65.4012	83.6465	40.2978	10.797	3.50526	6.19664	Down
BnaC08G0172000ZS	-1.05217	5.80637e-06	2338.62	1973.35	2043.67	930.699	1176.89	958.155	Down
BnaC06G0113100ZS	-1.35433	5.80901e-06	386.078	459.467	325.26	153.317	135.829	168.858	Down
BnaC08G0533300ZS	-1.24901	5.81387e-06	7054.89	5703.28	4343.52	2168.03	2203.06	2824.89	Down
BnaC08G0336800ZS	-1.77327	5.86335e-06	142.406	147.265	185.658	52.5453	49.95	36.4052	Down
BnaC06G0354400ZS	-5.04036	5.88516e-06	52.7429	57.7279	37.4193	4.31879	0	0	Down
BnaC02G0268800ZS	-1.91932	5.90384e-06	162.448	164.937	142.481	43.9077	53.4553	27.1103	Down
BnaA05G0004700ZS	-1.41935	5.91191e-06	3684.62	3486.06	2463.92	984.684	984.979	1632.81	Down
BnaC01G0452800ZS	-1.60104	5.92418e-06	473.631	777.559	872.159	286.48	171.758	240.894	Down
BnaC09G0171300ZS	-1.92198	5.97996e-06	2155.08	942.496	1702.58	618.306	243.616	404.331	Down
BnaA06G0181200ZS	-1.27476	5.98213e-06	1808.03	1872.03	1492.46	685.967	548.574	903.16	Down
BnaC06G0013100ZS	-1.07833	6.05385e-06	1424.06	1063.84	1229.08	576.558	611.668	572.414	Down
BnaC04G0575600ZS	-1.50026	6.07368e-06	2352.33	1737.73	1364.37	566.481	861.418	501.153	Down
BnaA09G0122700ZS	-1.24913	6.08167e-06	1733.13	1751.86	1420.5	572.239	879.821	612.692	Down
BnaA03G0252600ZS	-1.11156	6.08054e-06	2058.03	2112.37	1712.65	849.362	1071.73	802.464	Down
BnaA10G0064600ZS	-2.67822	6.11822e-06	197.258	83.6465	139.603	28.7919	8.76316	27.8849	Down
BnaC05G0326800ZS	-1.64403	6.1353e-06	529.539	329.874	365.558	99.3321	120.932	171.957	Down
BnaC07G0379100ZS	-1.78002	6.14561e-06	398.736	507.77	292.159	166.273	91.1368	91.4004	Down
BnaC09G0350000ZS	-2.65328	6.16017e-06	142.406	86.0028	57.5682	17.995	17.5263	10.0695	Down
BnaA01G0426300ZS	-1.47037	6.18717e-06	702.536	736.325	654.838	182.829	224.337	348.561	Down
BnaC08G0465700ZS	-2.65913	6.24472e-06	319.622	1819.02	2273.94	274.243	135.829	288.144	Down
BnaA03G0427700ZS	-1.85429	6.24497e-06	143.461	232.09	238.908	71.9798	53.4553	44.151	Down
BnaC09G0165000ZS	-1.55251	6.24626e-06	260.55	253.296	253.3	94.2935	63.0947	103.794	Down
BnaC03G0670800ZS	-1.33432	6.28523e-06	669.835	607.91	418.809	223.857	229.595	219.981	Down
BnaC06G0428100ZS	-1.90023	6.50147e-06	623.421	1173.41	1623.42	258.407	436.405	221.53	Down
BnaC03G0283800ZS	-2.01352	6.52954e-06	1665.62	4716.01	4568.04	906.945	544.192	1260.24	Down
BnaA03G0026200ZS	-1.24842	6.53384e-06	1546.42	1394.89	1354.29	544.167	779.045	485.661	Down
BnaA06G0080700ZS	-1.38309	6.56298e-06	813.296	796.409	847.692	357.74	211.192	372.573	Down
BnaA10G0262300ZS	-2.68841	6.5895e-06	94.9372	490.098	674.987	57.5838	65.7237	72.0359	Down
BnaC04G0476500ZS	-1.51189	6.62456e-06	219.41	194.39	276.327	79.1778	86.7553	75.9088	Down
BnaC08G0032500ZS	-2.40304	6.63118e-06	541.142	2669.62	3205.11	475.067	308.463	429.117	Down
BnaA03G0331800ZS	-1.49116	6.64128e-06	366.036	643.253	577.121	184.268	217.326	162.662	Down
BnaA08G0146100ZS	-1.37918	6.68985e-06	795.363	789.34	597.27	208.741	288.308	342.364	Down
BnaC03G0096600ZS	-1.17826	6.71742e-06	3159.3	2929.98	2168.88	1153.84	1413.5	1082.86	Down
BnaA07G0143200ZS	-1.7682	6.72585e-06	176.161	120.168	168.387	49.6661	46.4447	40.2781	Down
BnaC09G0225300ZS	-2.54723	6.73348e-06	86.4984	69.5091	129.528	9.35737	21.0316	18.5899	Down
BnaC09G0494300ZS	-2.87151	6.75264e-06	94.9372	775.203	921.091	79.8976	70.9816	93.7241	Down
BnaA09G0248900ZS	-3.12995	6.77656e-06	41.1395	129.593	90.6699	14.396	4.38158	10.8441	Down
BnaA06G0073000ZS	-1.82136	6.80366e-06	3375.55	9207.01	7709.82	2172.35	1277.67	2291.21	Down
BnaA03G0445600ZS	-1.34109	6.83671e-06	2146.64	2144.18	1689.63	560.003	1006.89	794.719	Down
BnaC04G0000300ZS	-1.392	6.85717e-06	453.589	339.299	375.633	160.515	166.5	118.511	Down
BnaC04G0035000ZS	-2.29312	6.89948e-06	123.418	253.296	214.442	45.3473	55.2079	20.1391	Down
BnaC04G0073500ZS	-1.49764	6.96414e-06	1641.36	1674.11	1148.49	382.933	732.6	466.297	Down
BnaC08G0338600ZS	-1.82328	6.98263e-06	286.921	256.83	223.077	43.9077	99.0237	74.3596	Down
BnaC08G0357500ZS	-1.35072	6.99704e-06	539.032	758.709	673.548	197.944	283.926	291.242	Down
BnaA03G0384200ZS	-1.08183	7.01377e-06	811.186	976.661	778.61	384.372	417.126	411.302	Down
BnaC06G0301800ZS	-7.61938	7.03632e-06	21.0972	7.06872	57.5682	0	0	0	Down
BnaA05G0337800ZS	-1.24163	7.07608e-06	1376.59	1219.35	909.578	496.661	559.089	427.568	Down
BnaA10G0024700ZS	-1.25057	7.08859e-06	2197.27	2066.42	1619.11	713.32	1043.69	716.486	Down
BnaC01G0080600ZS	-1.60108	7.1277e-06	479.96	465.357	854.888	200.824	159.489	232.374	Down
BnaC03G0020900ZS	-1.41964	7.19495e-06	2264.78	1692.96	1668.04	605.35	964.824	533.685	Down
BnaA04G0226900ZS	-1.45851	7.21069e-06	327.006	312.202	339.652	108.689	94.6421	152.592	Down
BnaA04G0104400ZS	-4.54507	7.22667e-06	27.4263	102.496	116.576	8.63758	1.75263	0	Down
BnaC08G0010800ZS	-1.45589	7.27163e-06	778.485	1158.09	1273.7	282.161	457.437	430.666	Down
BnaC03G0692700ZS	-1.59808	7.30765e-06	175.106	157.868	149.677	49.6661	52.5789	57.3189	Down
BnaA04G0255300ZS	-1.16245	7.35387e-06	1005.28	861.206	941.24	410.285	495.995	348.561	Down
BnaC05G0360200ZS	-1.18476	7.35624e-06	470.467	551.36	426.005	212.34	209.439	215.333	Down
BnaA09G0414900ZS	-1.71225	7.36872e-06	139.241	160.224	218.759	53.9849	54.3316	49.5731	Down
Bnascaffold0964G0000100ZS	-5.53394	7.37725e-06	3.16457	82.4684	93.5484	2.15939	0.876316	0.77458	Down
BnaA07G0147500ZS	-1.44096	7.38072e-06	1135.03	1478.54	1378.76	625.504	318.979	525.165	Down
BnaA09G0049100ZS	-1.96087	7.44437e-06	132.912	96.6058	106.501	25.9127	27.1658	33.3069	Down
BnaC08G0359300ZS	-1.22513	7.44547e-06	1457.81	2018.12	1416.18	603.191	668.629	821.054	Down
BnaC06G0200100ZS	-1.7574	7.4523e-06	185.655	170.827	195.732	47.5067	42.0632	73.5851	Down
BnaC08G0534200ZS	-1.80536	7.45639e-06	605.489	256.83	413.052	93.5737	131.447	140.199	Down
BnaC05G0469500ZS	-1.12907	7.50435e-06	768.992	611.444	669.231	298.716	296.195	342.364	Down
BnaC03G0507000ZS	-1.46818	7.53018e-06	610.763	524.263	615.98	147.559	205.058	280.398	Down
BnaC08G0336000ZS	-1.44669	7.5477e-06	1616.04	1528.02	1170.07	367.097	711.568	505.026	Down
BnaC05G0025900ZS	-1.18333	7.59747e-06	1423	1652.9	1262.18	561.442	776.416	573.189	Down
BnaC09G0273100ZS	-3.90214	7.61609e-06	58.0172	216.774	384.268	15.1158	0.876316	27.8849	Down
BnaC05G0136700ZS	-4.70562	7.67156e-06	16.8777	36.5217	207.246	6.47818	2.62895	0.77458	Down
BnaC03G0481400ZS	-1.98341	7.69988e-06	311.183	349.902	145.36	73.4194	79.7447	51.1223	Down
BnaC06G0390400ZS	-1.21228	7.75606e-06	852.325	1134.53	801.637	366.377	456.56	381.093	Down
BnaA09G0021100ZS	-1.46331	7.80757e-06	579.117	1002.58	988.734	376.454	263.771	291.242	Down
BnaA05G0459000ZS	-1.76643	7.83075e-06	1135.03	926.002	623.176	380.773	247.121	161.113	Down
BnaC04G0180500ZS	-1.38044	7.85236e-06	1803.81	1688.25	1368.68	433.318	624.813	809.436	Down
BnaA03G0002000ZS	-1.26134	7.91753e-06	446.205	471.248	502.283	182.109	239.234	171.182	Down
BnaC08G0095500ZS	-1.33194	7.99044e-06	484.18	470.07	359.801	194.345	183.15	144.846	Down
BnaC09G0028300ZS	-1.40939	8.00744e-06	417.724	503.057	329.578	177.07	162.995	130.904	Down
BnaC09G0599200ZS	-1.17053	8.01194e-06	901.904	868.274	716.724	328.228	432.024	345.463	Down
BnaC08G0007900ZS	-2.22041	8.04731e-06	116.034	311.024	136.725	37.4295	39.4342	44.151	Down
BnaC02G0409200ZS	-1.73222	8.04811e-06	144.516	147.265	171.265	57.5838	41.1868	40.2781	Down
BnaA06G0218600ZS	-2.29371	8.05261e-06	143.461	129.593	99.3052	23.0335	38.5579	14.717	Down
BnaC04G0492100ZS	-1.32562	8.12675e-06	744.73	643.253	683.623	264.886	352.279	209.911	Down
BnaA01G0319600ZS	-1.53377	8.1425e-06	215.191	248.583	261.935	98.6123	63.971	87.5275	Down
BnaA02G0183000ZS	-1.53536	8.15111e-06	343.884	447.686	499.404	157.636	104.282	182.801	Down
BnaA04G0092100ZS	-1.32367	8.26994e-06	643.463	779.915	580	208.741	269.029	323	Down
BnaC08G0443900ZS	-1.90686	8.29984e-06	3032.72	7265.47	5987.09	1567	766.776	2008.48	Down
BnaC05G0452600ZS	-1.64848	8.30065e-06	151.9	157.868	130.968	47.5067	49.0737	44.151	Down
BnaC07G0082100ZS	-1.52545	8.30706e-06	995.786	1796.63	2012.01	611.109	628.318	429.117	Down
BnaC03G0495700ZS	-1.25349	8.31318e-06	602.324	685.666	564.169	296.557	204.182	275.75	Down
BnaA01G0116900ZS	-1.68566	8.36694e-06	543.252	1048.53	1121.14	196.505	347.897	298.988	Down
BnaC08G0459600ZS	-1.31301	8.4108e-06	782.705	666.816	634.69	259.847	223.46	355.532	Down
BnaA08G0197700ZS	-1.81428	8.43501e-06	3258.46	1606.96	1223.32	562.882	432.024	736.625	Down
BnaC01G0402900ZS	-2.88641	8.4539e-06	102.321	387.601	535.384	72.6996	17.5263	48.0239	Down
BnaA04G0070900ZS	-1.38191	8.46755e-06	2412.46	1982.78	1636.38	529.771	874.563	910.906	Down
BnaC07G0277100ZS	-3.0436	8.48032e-06	44.304	94.2496	126.65	17.995	6.13421	7.7458	Down
BnaA09G0161400ZS	-1.64082	8.48885e-06	189.874	241.515	310.868	95.0133	65.7237	76.6834	Down
BnaC01G0362000ZS	-2.61515	8.5161e-06	340.719	1129.82	1453.6	244.731	56.9605	175.055	Down
BnaC05G0076600ZS	-1.30827	8.60089e-06	282.702	348.723	339.652	145.399	120.055	126.256	Down
BnaA01G0176300ZS	-1.49909	8.64445e-06	345.993	299.242	267.692	106.53	134.076	82.88	Down
BnaA02G0056500ZS	-1.54984	8.66197e-06	665.615	824.684	461.985	160.515	242.739	264.132	Down
BnaC03G0358200ZS	-4.32871	8.7092e-06	43.2492	80.1122	15.8313	2.87919	0.876316	3.09832	Down
BnaC06G0329200ZS	-1.92389	8.72891e-06	400.846	611.444	699.454	168.433	74.4868	207.587	Down
BnaA07G0340000ZS	-1.45827	8.72832e-06	291.141	411.164	371.315	159.795	124.437	106.117	Down
BnaA09G0592200ZS	-1.62795	8.73883e-06	4019.01	7644.82	5634.49	2075.18	1126.07	2395	Down
BnaA05G0345200ZS	-1.7989	8.80619e-06	405.066	325.161	233.151	127.404	86.7553	62.7409	Down
BnaA02G0376800ZS	-1.18266	8.81758e-06	2427.23	1916.8	1619.11	770.904	855.284	1001.53	Down
BnaA03G0488600ZS	-1.30712	8.89348e-06	648.738	632.65	490.769	292.238	201.553	222.304	Down
BnaA10G0175600ZS	-3.52006	8.9747e-06	39.0298	371.108	290.72	9.35737	11.3921	40.2781	Down
BnaA08G0280200ZS	-1.92496	9.0026e-06	941.988	851.781	805.955	396.609	148.097	139.424	Down
BnaC09G0220200ZS	-1.8346	9.02512e-06	1545.37	4220.03	4483.12	1003.4	716.826	1152.57	Down
BnaA03G0164600ZS	-1.3438	9.02511e-06	889.245	1209.93	952.754	288.639	441.663	472.494	Down
BnaA07G0090200ZS	-1.1278	9.1166e-06	3918.8	5931.83	5437.32	2109.73	2380.95	2504.99	Down
BnaA05G0490900ZS	-2.92147	9.12659e-06	89.6629	100.14	63.325	20.1543	5.25789	7.7458	Down
BnaC06G0440600ZS	-4.55447	9.15629e-06	15.8229	89.5371	110.819	2.87919	0	6.19664	Down
BnaC06G0317200ZS	-2.07606	9.19483e-06	834.393	2146.53	2168.88	486.583	198.924	535.235	Down
BnaA02G0302700ZS	-1.35587	9.20204e-06	378.694	327.517	343.97	162.674	137.582	109.99	Down
BnaA05G0405500ZS	-1.28277	9.27319e-06	2464.15	1827.26	1440.64	891.83	772.91	691.7	Down
BnaA02G0354600ZS	-1.26329	9.27473e-06	543.252	650.322	751.265	295.837	219.955	293.566	Down
BnaC05G0101500ZS	-2.52467	9.29059e-06	74.8949	50.6592	69.0819	11.5168	12.2684	10.0695	Down
BnaA02G0092100ZS	-1.10205	9.40165e-06	633.97	547.826	529.628	262.006	277.792	257.935	Down
BnaA05G0403900ZS	-2.37315	9.412e-06	150.845	501.879	725.36	97.1727	105.158	63.5155	Down
BnaA06G0124500ZS	-2.11184	9.42136e-06	1146.63	4005.61	4355.04	744.271	488.108	966.675	Down
BnaC09G0000600ZS	-4.96113	9.4293e-06	23.2069	74.2216	24.4665	2.15939	1.75263	0	Down
BnaA03G0397900ZS	-1.72398	9.4322e-06	225.74	187.321	166.948	59.7432	73.6105	42.6019	Down
BnaA05G0010800ZS	-1.96362	9.44719e-06	213.081	114.278	171.265	55.4244	35.0526	37.1798	Down
BnaC03G0064500ZS	-1.02901	9.47458e-06	1506.34	1841.4	1565.86	710.441	839.51	858.234	Down
BnaA09G0083100ZS	-1.69771	9.51158e-06	3046.43	7868.66	4719.15	1858.52	1806.96	1154.12	Down
BnaA10G0146100ZS	-3.31064	9.55898e-06	71.7304	424.123	397.221	41.7483	42.0632	6.19664	Down
BnaC03G0660300ZS	-1.34102	9.58958e-06	486.29	508.948	551.216	223.137	148.097	238.571	Down
BnaA10G0182600ZS	-1.63435	9.59981e-06	256.331	246.227	213.002	66.2214	60.4658	103.794	Down
BnaC03G0032200ZS	-1.35287	9.62629e-06	1702.54	1424.35	1298.16	503.139	782.55	447.707	Down
BnaC06G0129400ZS	-1.53162	9.68454e-06	352.323	577.279	497.965	196.505	120.055	176.604	Down
BnaA09G0668300ZS	-1.05233	9.68564e-06	2958.88	2392.76	2348.78	1204.94	1103.28	1405.09	Down
BnaC06G0275600ZS	-1.55613	9.69402e-06	447.26	434.726	287.841	161.235	138.458	98.3716	Down
BnaA07G0370200ZS	-1.43673	9.7885e-06	472.576	503.057	473.499	136.762	242.739	156.465	Down
BnaC08G0094500ZS	-2.91418	9.91407e-06	437.766	2593.04	3586.5	216.659	128.818	532.136	Down
BnaA08G0103600ZS	-1.6192	1.00496e-05	1391.36	2985.36	2918.71	888.231	568.729	917.102	Down
BnaC04G0077600ZS	-1.46746	1.00463e-05	224.685	316.914	266.253	110.849	99.0237	82.1054	Down
BnaA07G0053100ZS	-3.32816	1.00724e-05	37.9749	338.12	574.243	17.2752	39.4342	37.9544	Down
BnaA04G0222600ZS	-2.50105	1.00807e-05	157.174	256.83	631.811	71.9798	33.3	79.0071	Down
BnaC04G0478700ZS	-1.32206	1.00821e-05	3265.84	2990.07	1988.98	955.892	1372.31	970.548	Down
BnaC03G0161500ZS	-1.30335	1.01096e-05	2689.89	2079.38	1538.51	741.392	992.866	822.604	Down
BnaC09G0247600ZS	-2.29518	1.02818e-05	138.186	299.242	354.045	48.2265	29.7947	82.88	Down
BnaA03G0077400ZS	-1.40988	1.03343e-05	2215.2	1619.91	1158.56	598.872	749.25	532.136	Down
BnaC01G0007400ZS	-1.37279	1.03495e-05	1186.72	2261.99	1892.56	647.098	625.689	789.297	Down
BnaC09G0232800ZS	-2.66214	1.03582e-05	870.258	3699.3	2754.64	475.067	106.911	574.738	Down
BnaC03G0323800ZS	-2.34728	1.03856e-05	706.755	444.151	431.762	137.481	30.671	142.523	Down
BnaC08G0416400ZS	-1.64716	1.03869e-05	508.442	663.282	371.315	142.52	226.089	124.707	Down
BnaC03G0312300ZS	-1.12829	1.04663e-05	2873.43	3314.05	3965.01	1847	1367.93	1428.32	Down
BnaA03G0104800ZS	-1.88337	1.05952e-05	440.931	909.509	758.461	107.97	191.037	272.652	Down
BnaA09G0177900ZS	-1.79939	1.06262e-05	489.454	610.266	485.012	158.356	219.079	78.2325	Down
BnaA02G0383500ZS	-2.98105	1.06653e-05	49.5783	108.387	89.2307	15.1158	12.2684	3.8729	Down
BnaA09G0567700ZS	-5.35063	1.07056e-05	10.5486	55.3716	60.4466	2.15939	0.876316	0	Down
BnaA03G0144500ZS	-1.83967	1.07234e-05	2491.57	4667.71	5355.28	1078.98	661.618	1755.2	Down
BnaC04G0414300ZS	-1.15408	1.07275e-05	1159.29	821.15	882.233	413.164	467.953	405.88	Down
BnaC04G0482900ZS	-1.38352	1.07404e-05	310.128	227.377	283.523	96.4529	106.034	112.314	Down
BnaC02G0333800ZS	-1.73697	1.07974e-05	923.001	1009.65	800.198	347.662	339.134	133.228	Down
BnaC07G0529600ZS	-2.192	1.09026e-05	395.572	732.791	723.92	151.877	50.8263	202.165	Down
BnaA04G0244600ZS	-1.49357	1.10776e-05	505.277	870.631	811.712	196.505	261.142	319.127	Down
BnaA03G0385900ZS	-1.64636	1.10862e-05	339.664	543.113	300.794	116.607	161.242	100.695	Down
BnaA02G0361800ZS	-3.06653	1.11319e-05	172.997	222.665	159.752	40.3087	22.7842	3.09832	Down
BnaC08G0471100ZS	-1.70836	1.11807e-05	195.149	181.43	130.968	60.463	50.8263	44.151	Down
BnaC07G0407200ZS	-1.33446	1.12408e-05	990.512	934.249	621.737	318.871	290.06	401.232	Down
BnaA07G0384600ZS	-1.55009	1.12654e-05	644.518	663.282	474.938	213.78	264.647	130.904	Down
BnaC01G0070000ZS	-1.09712	1.12682e-05	625.531	822.328	705.211	338.305	343.516	324.549	Down
BnaA09G0456200ZS	-1.43873	1.12824e-05	471.522	683.31	777.171	238.253	289.184	185.125	Down
BnaC08G0357900ZS	-2.55316	1.13276e-05	280.592	755.175	735.434	146.119	28.9184	126.256	Down
BnaC05G0085100ZS	-2.86808	1.13509e-05	281.647	333.408	146.799	33.8305	63.0947	7.7458	Down
BnaA02G0060400ZS	-2.5475	1.13555e-05	157.174	870.631	1098.11	147.559	97.271	118.511	Down
BnaA04G0005800ZS	-2.25346	1.13894e-05	357.597	1839.05	1443.52	244.012	208.563	310.606	Down
BnaC07G0050300ZS	-1.34129	1.14191e-05	763.717	1132.17	1041.98	312.392	355.784	491.083	Down
BnaC09G0077500ZS	-1.50545	1.14411e-05	414.559	466.535	525.31	229.616	127.942	137.101	Down
BnaA03G0342200ZS	-1.63976	1.14703e-05	184.6	233.268	178.461	48.2265	67.4763	75.9088	Down
BnaA09G0110000ZS	-2.22809	1.15508e-05	108.65	180.252	82.0347	25.1929	33.3	20.9136	Down
BnaA07G0220400ZS	-1.4956	1.15543e-05	640.299	1266.48	810.273	288.639	288.308	386.515	Down
BnaA05G0143900ZS	-3.1207	1.15941e-05	105.486	379.355	331.017	41.7483	5.25789	46.4748	Down
BnaA06G0174800ZS	-4.49497	1.1604e-05	55.9075	61.2622	34.5409	5.75838	0	0.77458	Down
BnaC03G0661300ZS	-1.5178	1.16171e-05	234.179	234.446	175.583	82.7768	63.971	78.2325	Down
BnaA09G0058500ZS	-2.88948	1.16482e-05	40.0846	208.527	153.995	20.8741	21.0316	12.3933	Down
BnaA08G0196900ZS	-2.56239	1.16594e-05	103.376	486.564	485.012	87.0956	40.3105	54.2206	Down
BnaC06G0099500ZS	-1.22899	1.17415e-05	338.609	402.917	413.052	148.998	162.118	181.252	Down
BnaA03G0178200ZS	-1.07385	1.17603e-05	2126.59	2280.84	1918.46	896.149	1206.69	903.16	Down
BnaC04G0444100ZS	-6.59149	1.18473e-05	29.536	24.7405	27.3449	0.719798	0	0	Down
BnaA01G0068500ZS	-1.8565	1.19002e-05	558.02	1125.1	1652.21	356.3	214.697	349.335	Down
BnaA08G0160500ZS	-7.38937	1.19316e-05	7.38401	28.2749	37.4193	0	0	0	Down
BnaA09G0601200ZS	-1.52967	1.19262e-05	857.6	1356.02	762.779	242.572	417.126	371.798	Down
BnaC08G0130900ZS	-1.98517	1.19414e-05	168.777	102.496	143.921	46.0671	31.5474	27.1103	Down
BnaC03G0327000ZS	-1.83369	1.19502e-05	201.478	345.189	174.144	81.3372	52.5789	68.163	Down
BnaC04G0348900ZS	-1.52626	1.19585e-05	239.453	275.68	420.248	105.81	106.911	111.539	Down
BnaA04G0221700ZS	-1.51397	1.19553e-05	1458.87	1691.78	1131.22	405.966	724.713	369.474	Down
BnaC01G0479800ZS	-2.55406	1.20075e-05	439.876	1148.67	1773.1	331.107	71.8579	168.858	Down
BnaA09G0642500ZS	-1.92797	1.20244e-05	563.294	831.753	1371.56	331.827	134.953	259.484	Down
BnaA05G0102400ZS	-1.45901	1.21102e-05	2331.24	1518.6	1246.35	709.001	460.066	684.728	Down
BnaA03G0007500ZS	-1.77995	1.21176e-05	279.537	349.902	364.119	147.559	68.3526	72.8105	Down
BnaC04G0266800ZS	-1.51192	1.21504e-05	34202.7	27153.3	25652.4	11806.8	13027.3	5675.34	Down
BnaA09G0680100ZS	-2.86467	1.21695e-05	89.6629	117.812	115.136	5.03859	11.3921	27.8849	Down
BnaC03G0008100ZS	-1.93901	1.21669e-05	169.832	302.777	318.064	88.5352	41.1868	75.9088	Down
BnaC03G0457700ZS	-1.44231	1.24001e-05	335.445	276.858	318.064	98.6123	97.271	146.396	Down
BnaA04G0146400ZS	-3.84596	1.24201e-05	12.6583	207.349	259.057	5.75838	10.5158	17.0408	Down
BnaC07G0476600ZS	-2.10134	1.24692e-05	1258.45	4168.19	5788.48	909.825	653.731	1049.56	Down
BnaA07G0026300ZS	-1.73974	1.24825e-05	292.196	452.398	318.064	94.2935	71.8579	151.818	Down
BnaC08G0008800ZS	-1.11492	1.24822e-05	2658.24	2609.54	2658.21	1007	1537.93	1115.39	Down
BnaC02G0106000ZS	-1.67663	1.26773e-05	1544.31	3411.84	3385.01	963.81	582.75	1061.95	Down
BnaA03G0394800ZS	-2.84521	1.26906e-05	41.1395	237.98	153.995	17.2752	23.6605	19.3645	Down
BnaC05G0058300ZS	-1.57407	1.27013e-05	604.434	540.757	366.997	198.664	113.921	195.194	Down
BnaC09G0079900ZS	-1.22911	1.27179e-05	564.349	657.391	472.059	206.582	259.389	257.16	Down
BnaA02G0304300ZS	-3.68724	1.27422e-05	18.9874	155.512	214.442	8.63758	4.38158	17.0408	Down
BnaA03G0293000ZS	-3.09449	1.27979e-05	87.5532	189.677	128.089	25.9127	2.62895	18.5899	Down
BnaA07G0313400ZS	-2.47724	1.2828e-05	523.21	3314.05	3587.94	336.146	584.503	412.851	Down
BnaC01G0301800ZS	-2.57908	1.28328e-05	137.132	609.088	810.273	127.404	55.2079	77.458	Down
BnaC03G0670100ZS	-1.79117	1.29146e-05	118.144	113.1	115.136	38.1493	32.4237	29.434	Down
BnaA07G0316400ZS	-1.20782	1.29425e-05	1022.16	911.865	700.893	425.401	325.113	390.388	Down
BnaA03G0228000ZS	-1.19762	1.29649e-05	797.473	995.511	680.744	373.575	391.713	313.705	Down
BnaC02G0067400ZS	-1.2568	1.30701e-05	3097.06	2245.5	2166	904.786	1332.88	905.484	Down
BnaA07G0235600ZS	-1.41965	1.31075e-05	681.438	678.597	713.846	246.891	177.016	350.885	Down
BnaC09G0222000ZS	-1.54473	1.31834e-05	469.412	678.597	670.67	178.51	291.813	153.367	Down
BnaA05G0155300ZS	-1.30309	1.32432e-05	737.346	839.999	595.831	366.377	273.41	240.894	Down
BnaC07G0354400ZS	-3.1221	1.32803e-05	90.7178	583.169	600.149	76.2986	13.1447	56.5443	Down
BnaC04G0586100ZS	-1.88128	1.33244e-05	161.393	167.293	100.744	46.7869	34.1763	35.6307	Down
BnaC04G0299000ZS	-2.16476	1.34265e-05	213.081	450.042	508.04	107.25	40.3105	113.089	Down
BnaC04G0533500ZS	-1.18447	1.3478e-05	1271.1	1467.94	1496.77	566.481	788.684	508.899	Down
BnaA03G0413000ZS	-1.09628	1.34824e-05	640.299	684.488	686.501	277.842	361.918	301.311	Down
BnaC05G0394400ZS	-1.11963	1.34942e-05	1107.6	1186.37	912.456	426.12	484.603	565.443	Down
BnaC03G0187200ZS	-2.46854	1.35275e-05	198.313	558.429	735.434	78.458	42.0632	148.719	Down
BnaC04G0414000ZS	-1.88193	1.35278e-05	334.39	353.436	264.814	77.0184	133.2	48.7985	Down
BnaA01G0334600ZS	-1.46632	1.35525e-05	229.959	216.774	329.578	92.1341	95.5184	92.9496	Down
BnaC07G0490100ZS	-1.52712	1.36063e-05	331.225	203.815	354.045	109.409	98.1474	100.695	Down
BnaA06G0012400ZS	-1.38505	1.36337e-05	515.826	411.164	477.816	227.456	134.076	175.83	Down
BnaA06G0053300ZS	-1.62155	1.37075e-05	571.733	1353.66	1378.76	348.382	374.187	350.885	Down
BnaA03G0016900ZS	-1.93698	1.376e-05	149.79	168.471	102.184	45.3473	27.1658	37.1798	Down
BnaA06G0333700ZS	-2.99288	1.38333e-05	40.0846	300.421	309.429	19.4345	35.9289	26.3357	Down
BnaA07G0376600ZS	-1.37639	1.38515e-05	274.263	409.986	428.883	135.322	149.85	143.297	Down
BnaA03G0059000ZS	-1.16629	1.39577e-05	936.714	1473.83	1280.89	568.64	538.934	536.784	Down
BnaA10G0088200ZS	-2.07313	1.39659e-05	197.258	321.627	227.394	54.7046	92.0131	30.9832	Down
BnaA07G0214400ZS	-1.06045	1.39963e-05	1696.21	1548.05	1424.81	790.338	831.624	617.34	Down
BnaC06G0072300ZS	-1.32826	1.42086e-05	273.208	325.161	384.268	116.607	135.829	138.65	Down
BnaC01G0428500ZS	-1.11579	1.42801e-05	1973.64	2889.93	3013.7	1194.86	1209.32	1230.03	Down
BnaC04G0568800ZS	-1.54805	1.43046e-05	321.732	404.095	459.107	115.887	185.779	103.794	Down
BnaC04G0277100ZS	-6.02569	1.43957e-05	8.43886	38.878	100.744	2.15939	0	0	Down
BnaC04G0051100ZS	-2.73802	1.44203e-05	637.134	4410.88	3952.06	529.771	168.253	650.647	Down
BnaC03G0016000ZS	-1.78632	1.44185e-05	455.699	484.207	387.146	114.448	198.047	72.8105	Down
BnaA02G0018600ZS	-1.02006	1.44231e-05	3879.77	3594.44	3337.52	1605.15	1606.29	2120.02	Down
BnaC09G0028700ZS	-2.12744	1.45583e-05	225.74	480.673	457.667	120.206	40.3105	105.343	Down
BnaA01G0126300ZS	-1.70813	1.45999e-05	335.445	221.487	331.017	124.525	63.0947	83.6546	Down
BnaA09G0454600ZS	-2.89122	1.46205e-05	50.6332	60.0841	138.164	10.0772	7.01053	16.2662	Down
BnaC03G0541400ZS	-2.27058	1.48442e-05	81.2241	95.4277	152.556	28.7919	24.5368	14.717	Down
BnaC01G0342900ZS	-2.08597	1.49825e-05	110.76	219.13	299.355	55.4244	56.9605	35.6307	Down
BnaA04G0188200ZS	-2.47106	1.51062e-05	91.7727	113.1	51.8114	12.2366	14.0211	20.1391	Down
BnaC02G0526000ZS	-2.31296	1.51605e-05	342.829	1095.65	1423.37	246.171	93.7658	235.472	Down
BnaA03G0554100ZS	-1.60923	1.51578e-05	968.36	729.256	862.084	310.953	154.232	373.347	Down
BnaA08G0255500ZS	-1.81082	1.51996e-05	166.668	332.23	391.464	95.7331	69.2289	88.3021	Down
BnaA08G0213800ZS	-4.24393	1.52859e-05	7.38401	146.087	231.712	10.0772	7.88684	2.32374	Down
BnaC09G0096500ZS	-4.00441	1.53216e-05	17.9326	53.0154	141.042	3.59899	1.75263	7.7458	Down
BnaA03G0209000ZS	-1.08431	1.53478e-05	4226.82	3586.2	3281.39	1451.83	2068.98	1712.6	Down
BnaC09G0251700ZS	-1.97176	1.54001e-05	160.338	399.383	188.536	71.26	54.3316	65.0647	Down
BnaC06G0320200ZS	-1.24858	1.54358e-05	559.075	779.915	581.439	251.21	318.103	239.345	Down
BnaC08G0480600ZS	-1.14615	1.56064e-05	484.18	627.938	486.451	237.533	247.121	237.796	Down
BnaA08G0171500ZS	-2.09355	1.57256e-05	138.186	146.087	197.171	35.9899	56.0842	20.9136	Down
BnaA09G0120100ZS	-1.62544	1.57406e-05	315.403	557.251	590.074	190.027	112.168	171.182	Down
BnaC03G0039600ZS	-1.11156	1.57447e-05	528.484	498.345	434.64	218.099	220.832	237.796	Down
BnaC01G0082000ZS	-1.76262	1.57648e-05	1587.56	4443.87	2983.47	829.207	640.587	1186.66	Down
BnaC03G0192400ZS	-3.64498	1.57767e-05	49.5783	528.976	423.126	10.797	8.76316	60.4172	Down
BnaA02G0110300ZS	-1.5488	1.57844e-05	3139.26	3410.66	4379.5	1728.23	702.805	1303.62	Down
BnaC09G0251100ZS	-2.2837	1.57938e-05	1043.25	2702.61	2269.63	621.186	134.953	478.69	Down
BnaA01G0064300ZS	-1.36771	1.59129e-05	463.083	486.564	358.362	131.003	172.634	203.714	Down
BnaA03G0390200ZS	-1.62393	1.6069e-05	242.617	487.742	379.95	105.091	107.787	147.17	Down
BnaA04G0108400ZS	-1.19589	1.60647e-05	4358.67	4932.79	5824.46	1880.11	1865.68	2852	Down
BnaA10G0072300ZS	-1.07249	1.60697e-05	2545.37	2748.55	2518.61	977.486	1277.67	1460.08	Down
BnaA05G0391400ZS	-1.27507	1.6176e-05	7111.85	11072	6761.39	3788.3	3801.46	2718	Down
BnaA05G0177000ZS	-2.25501	1.63265e-05	126.583	508.948	461.985	92.8539	77.9921	58.8681	Down
BnaC08G0208700ZS	-2.45699	1.63523e-05	79.1144	90.7152	112.258	15.1158	27.1658	9.29496	Down
BnaC05G0256200ZS	-1.87203	1.63491e-05	84886.5	56095	49721.7	18661.5	26011.7	7425.12	Down
BnaC08G0332200ZS	-2.49077	1.63639e-05	131.857	73.0434	56.129	15.8356	18.4026	12.3933	Down
BnaC04G0051600ZS	-3.93099	1.63694e-05	14.768	77.7559	94.9876	7.19798	2.62895	2.32374	Down
BnaC04G0583800ZS	-1.49578	1.64389e-05	352.323	312.202	561.29	162.674	142.839	128.58	Down
BnaA04G0033600ZS	-1.53068	1.65084e-05	825.954	578.457	964.268	353.421	181.397	284.271	Down
BnaC06G0099600ZS	-1.42735	1.66585e-05	510.551	391.136	286.402	158.356	142.839	140.973	Down
BnaA07G0067400ZS	-1.94418	1.66894e-05	2552.76	9578.11	9786.6	2042.79	1636.08	2016.23	Down
BnaC06G0363000ZS	-1.193	1.67231e-05	1267.94	966.058	791.563	454.193	453.932	415.949	Down
BnaC03G0245300ZS	-3.09997	1.67502e-05	129.748	87.1809	132.407	20.8741	1.75263	17.8153	Down
BnaC03G0408600ZS	-1.6636	1.68017e-05	150.845	151.977	161.191	43.1879	41.1868	61.9664	Down
BnaA01G0145600ZS	-2.85497	1.68335e-05	69.6206	301.599	348.288	54.7046	29.7947	14.717	Down
Bnascaffold0551G0001000ZS	-1.94872	1.68551e-05	127.638	140.196	128.089	22.3137	47.321	33.3069	Down
BnaC09G0100100ZS	-2.31868	1.69204e-05	84.3886	90.7152	59.0074	18.7147	16.65	11.6187	Down
BnaA09G0043100ZS	-3.66379	1.69494e-05	12.6583	207.349	284.963	16.5554	13.1447	10.0695	Down
BnaA03G0160800ZS	-2.64914	1.7171e-05	87.5532	470.07	600.149	56.864	43.8158	83.6546	Down
BnaA07G0276900ZS	-1.81591	1.72038e-05	602.324	1460.87	2039.35	434.038	368.929	361.729	Down
BnaA02G0168700ZS	-4.10014	1.73214e-05	158.229	117.812	93.5484	18.7147	2.62895	0	Down
BnaC06G0325600ZS	-2.54421	1.73557e-05	80.1692	148.443	106.501	25.1929	24.5368	7.7458	Down
BnaC07G0351200ZS	-2.09027	1.73534e-05	238.398	180.252	142.481	61.1828	48.1974	22.4628	Down
BnaA06G0358900ZS	-1.34368	1.74156e-05	553.801	890.659	1031.91	327.508	313.721	333.844	Down
BnaC03G0651200ZS	-2.37915	1.74261e-05	234.179	954.277	1184.47	200.824	86.7553	168.084	Down
BnaA07G0218800ZS	-4.35141	1.74599e-05	27.4263	22.3843	47.4938	0.719798	1.75263	2.32374	Down
BnaA09G0012100ZS	-1.31213	1.76806e-05	2112.88	3189.17	1902.63	813.372	1192.67	896.189	Down
BnaA01G0068200ZS	-1.7874	1.77144e-05	926.165	1987.49	2838.11	484.424	460.942	720.359	Down
BnaA03G0171300ZS	-1.26969	1.77799e-05	446.205	563.141	431.762	176.351	180.521	240.894	Down
BnaC04G0285900ZS	-1.03176	1.78068e-05	734.181	744.572	651.96	341.904	378.568	322.225	Down
BnaC07G0263200ZS	-1.65133	1.78523e-05	473.631	613.8	839.057	214.5	126.189	271.877	Down
BnaC05G0517200ZS	-1.37854	1.79311e-05	522.155	392.314	541.141	142.52	185.779	231.599	Down
BnaC08G0470700ZS	-1.59522	1.79734e-05	1553.81	1533.91	716.724	318.871	432.024	508.899	Down
BnaA06G0202100ZS	-1.96192	1.80105e-05	166.668	154.334	122.332	36.7097	53.4553	24.012	Down
BnaC07G0495800ZS	-2.73108	1.81193e-05	165.613	1557.47	1131.22	82.057	181.397	166.535	Down
BnaC02G0007400ZS	-1.26093	1.81158e-05	1341.78	1540.98	1007.44	546.327	649.35	428.343	Down
[truncated: 10,187 more rows]

## Sheet: Table S2
Table S2. DEGs identified between the control group and the waterlogging group in roots.
gene	log2FoldChange	pvalue	CK.1	CK.2	CK.3	ZS.1	ZS.2	ZS.3	sign
BnaC09G0087100ZS	6.97249	3.90754e-238	60.8876	68.9035	54.468	6502.12	7894.51	8747.16	Up
BnaC06G0320300ZS	7.17288	7.45348e-189	26.4229	27.1438	21.9967	4102.83	3595.66	3194.67	Up
BnaA08G0140900ZS	6.68071	5.87123e-177	29.8694	27.1438	17.8068	2401.98	2700.26	2541.28	Up
BnaC04G0615900ZS	6.02269	2.09474e-174	44.8041	50.1116	51.3256	2905.87	2914.03	3699.85	Up
BnaC09G0312500ZS	5.60408	1.56947e-173	160.835	158.687	146.645	6301.29	9109.63	7258.73	Up
BnaA08G0262400ZS	5.77082	8.75252e-167	224.02	272.482	247.201	10432.8	15078.3	15111.2	Up
BnaC07G0024200ZS	4.90014	1.5022e-162	452.636	533.48	610.67	14305.2	18008.3	15385	Up
BnaC09G0444000ZS	5.70716	6.83919e-159	58.5899	80.3874	62.8477	3243.89	4088.83	3229.01	Up
BnaC03G0198200ZS	4.28513	1.44151e-158	498.589	398.805	518.494	8600.16	9763.13	9235.18	Up
BnaC03G0754000ZS	5.68147	4.11656e-157	40.2088	72.0354	58.6579	2904.98	2944.03	2958.8	Up
BnaA07G0366800ZS	6.14027	9.70882e-154	275.717	440.565	318.428	19989.6	26906	26124.9	Up
BnaC08G0239700ZS	6.66686	1.41179e-146	56.2923	39.6717	59.7053	4128.83	5293.64	6378.5	Up
BnaA05G0039400ZS	8.83501	1.60322e-143	74.6734	65.7715	56.5629	22228.4	46408.9	21263.8	Up
BnaC05G0455400ZS	4.48715	1.37372e-140	180.365	252.646	224.157	4744.79	5360.21	4649.67	Up
BnaA09G0049000ZS	7.58064	5.11938e-136	47.1017	29.2318	24.0916	4891.84	7932.02	6305.3	Up
BnaC03G0524400ZS	5.74573	1.38605e-130	53.9946	42.8037	40.851	2003.9	2807.15	2556.64	Up
BnaA03G0061400ZS	3.57546	1.42702e-130	212.532	203.578	181.211	2397.5	2494.93	2224.07	Up
BnaC01G0224900ZS	5.30497	1.60462e-130	26.4229	37.5837	29.3289	1167.37	1264.81	1269.73	Up
BnaC08G0172900ZS	6.65321	5.95752e-130	65.4828	53.2436	51.3256	4027.52	5981.83	7081.6	Up
BnaC09G0579500ZS	4.46859	1.21547e-129	118.329	108.575	115.221	2133.9	2734.01	2703.95	Up
BnaA07G0038900ZS	5.25397	2.30042e-126	47.1017	52.1996	45.0409	1560.98	1847.05	2102.07	Up
BnaA03G0396300ZS	6.80067	8.18383e-125	35.6135	35.4957	40.851	2882.56	4833.28	4772.58	Up
BnaC04G0043100ZS	8.85898	1.26017e-124	43.6552	40.7157	45.0409	13285.8	32139.7	14657.5	Up
BnaC06G0107100ZS	5.80733	1.7297e-122	37.9111	58.4636	33.5188	2122.25	2466.8	2698.53	Up
BnaA01G0167400ZS	4.49833	9.47301e-121	120.626	135.719	160.262	2687.1	3440.02	3298.6	Up
BnaC02G0506500ZS	3.84217	1.16555e-120	175.77	212.974	217.872	2748.97	3200	2759.98	Up
BnaA08G0194300ZS	6.55249	3.58659e-120	39.0599	38.6277	35.6137	2641.38	4589.51	3399.82	Up
BnaA09G0388000ZS	8.53584	4.36877e-119	6.89293	14.6159	6.28477	2737.31	4019.45	3623.94	Up
BnaA05G0042400ZS	6.36026	1.46271e-116	27.5717	25.0558	18.8543	1930.37	1597.65	2328	Up
BnaC03G0099400ZS	5.0161	6.5788e-116	104.543	83.5194	94.2716	2765.11	2633.69	3727.87	Up
BnaC07G0293000ZS	3.40758	1.33858e-115	383.707	434.301	448.314	4080.42	4468.56	4894.58	Up
BnaC09G0512300ZS	4.91504	3.36166e-115	27.5717	32.3638	39.8035	1054.4	982.595	982.35	Up
BnaC06G0290000ZS	4.32321	6.2996e-112	337.754	435.345	381.276	7175.47	6775.97	9165.59	Up
BnaA10G0161200ZS	6.69178	3.25302e-109	20.6788	25.0558	26.1865	2058.59	3265.63	2127.37	Up
BnaC07G0208700ZS	5.96293	5.51508e-109	35.6135	50.1116	54.468	2925.6	3588.16	2254.8	Up
BnaC05G0449300ZS	6.69319	3.44979e-107	33.3158	20.8798	16.7594	1933.96	2418.05	2942.53	Up
BnaA03G0215500ZS	5.88226	1.23788e-101	13.7859	20.8798	23.0442	1037.36	1311.69	1075.43	Up
BnaC03G0251400ZS	4.06027	1.87536e-100	449.189	347.649	431.554	6926.22	7809.19	5751.31	Up
BnaA03G0086900ZS	5.07325	1.26844e-99	72.3758	51.1556	74.3698	1864.92	2123.64	2666.9	Up
BnaA06G0118600ZS	3.24441	3.45491e-97	619.215	697.387	715.416	5708.64	7186.63	6366.75	Up
BnaA03G0312700ZS	5.62503	1.18097e-95	19.53	36.5397	27.234	1211.3	1299.5	1621.28	Up
BnaC02G0182100ZS	5.36042	4.81827e-94	44.8041	20.8798	33.5188	1474.9	1343.57	1233.59	Up
BnaA06G0370100ZS	7.57651	3.83217e-93	6.89293	24.0118	8.37969	2113.28	2531.49	2921.75	Up
BnaC09G0204800ZS	6.52563	4.23869e-93	57.4411	43.8477	61.8002	7066.98	3416.58	4534.9	Up
BnaA09G0090700ZS	5.64144	7.12713e-93	144.752	124.235	83.7969	4420.23	5933.07	7237.04	Up
BnaC03G0254100ZS	5.11774	2.29406e-91	21.8276	28.1878	39.8035	946.807	1162.61	1023.92	Up
BnaA07G0279800ZS	7.4138	3.14345e-91	9.19058	15.6599	10.4746	2653.03	1849.87	1548.08	Up
BnaA03G0212900ZS	4.73581	2.27841e-90	629.554	385.233	576.104	13293.9	16598.2	12485	Up
BnaA01G0175600ZS	5.36663	3.70271e-89	26.4229	25.0558	15.7119	797.075	952.592	1013.08	Up
BnaC01G0215300ZS	4.85902	1.46403e-88	149.347	226.546	159.214	4842.52	6371.87	4326.14	Up
BnaA03G0212100ZS	5.32823	2.78997e-87	24.1253	20.8798	19.9018	882.252	732.258	986.869	Up
BnaC03G0294200ZS	4.13485	3.83345e-86	631.852	820.578	1003.47	13197.9	15956.9	14002.3	Up
BnaA04G0298800ZS	6.18196	6.33783e-86	21.8276	25.0558	19.9018	1335.03	1352.01	2163.52	Up
BnaC03G0678200ZS	4.83745	2.06318e-85	275.717	186.875	210.54	4811.14	7619.8	6799.63	Up
BnaC03G0613700ZS	4.31242	1.95898e-84	119.477	95.0033	92.1766	1612.98	2199.59	2271.97	Up
BnaC01G0175600ZS	6.82545	3.06755e-84	14.9347	3.13198	14.6645	1158.4	1125.11	1396.26	Up
BnaC06G0431200ZS	4.54362	1.47695e-83	1757.7	2553.6	2910.9	49432.1	65569.5	53450.9	Up
BnaA02G0013100ZS	4.08062	4.66931e-83	204.49	129.455	190.638	2678.14	3160.62	3028.39	Up
BnaC05G0140200ZS	3.14119	2.14574e-82	260.783	251.602	230.442	1914.24	2412.42	2224.97	Up
BnaA04G0277400ZS	7.66985	9.63981e-82	14.9347	6.26395	10.4746	1441.73	2748.08	2207.8	Up
BnaA01G0180900ZS	7.57615	1.35473e-81	16.0835	6.26395	15.7119	1604.91	3105.3	2517.78	Up
BnaA09G0383300ZS	6.54835	5.84826e-81	9.19058	25.0558	8.37969	1177.23	1368.88	1472.17	Up
BnaC08G0461900ZS	4.77769	1.53223e-80	278.015	275.614	453.551	7710.74	10357.6	9568.65	Up
BnaA09G0265200ZS	4.6269	2.10802e-80	159.686	127.367	232.537	3905.58	4683.26	4252.93	Up
BnaC08G0214700ZS	3.9983	5.93371e-80	150.496	107.531	157.119	2505.99	2190.21	1933.97	Up
BnaA02G0378600ZS	2.88881	1.29093e-79	202.193	193.139	241.964	1538.56	1615.47	1567.96	Up
BnaA06G0314500ZS	4.83667	1.96006e-79	102.245	162.863	151.882	3317.41	5004.86	3608.58	Up
BnaC03G0618200ZS	4.53594	2.04943e-79	66.6317	62.6395	90.0817	1540.35	2073.95	1478.5	Up
BnaC09G0035000ZS	7.38715	2.76305e-78	31.0182	13.5719	28.2815	2492.54	5698.68	3970.97	Up
BnaC05G0146100ZS	4.02745	4.02505e-78	860.468	752.718	786.644	10232	16513.8	12385.6	Up
BnaA01G0137200ZS	4.08704	7.22924e-78	113.733	198.358	157.119	2605.51	2723.7	2657.86	Up
BnaC01G0410100ZS	6.50375	3.28577e-77	6.89293	11.4839	11.5221	770.177	871.959	1090.8	Up
BnaA06G0173800ZS	4.72332	4.36438e-76	48.2505	83.5194	93.2241	2248.67	1920.19	1792.09	Up
BnaA01G0331700ZS	7.47602	4.53151e-76	11.4882	8.35194	3.14239	1292	1080.1	1672.8	Up
BnaC07G0067800ZS	5.03994	4.80426e-75	42.5064	27.1438	33.5188	918.116	1076.35	1388.12	Up
BnaA03G0062400ZS	2.68045	1.18571e-74	387.153	342.429	405.368	2631.51	2291.47	2351.49	Up
BnaC07G0434100ZS	4.50096	2.04748e-73	204.49	179.567	278.625	3981.79	4901.72	6124.55	Up
BnaA06G0305600ZS	3.86075	4.70097e-73	97.6499	81.4314	102.651	1517.94	1464.52	1108.87	Up
BnaA04G0235300ZS	4.33085	5.14876e-73	188.407	157.643	163.404	2731.04	4458.24	3058.21	Up
BnaA02G0019300ZS	6.08106	6.21354e-73	5.74411	13.5719	13.617	859.837	646	748.285	Up
BnaC07G0463400ZS	6.24612	1.81991e-72	9.19058	8.35194	8.37969	691.277	694.755	578.385	Up
BnaC01G0038700ZS	4.96074	5.06625e-72	91.9058	79.3434	76.4647	2117.76	3535.65	2055.07	Up
BnaC04G0586900ZS	4.38774	8.3283e-71	22.9764	28.1878	29.3289	495.818	581.306	612.726	Up
BnaA10G0274800ZS	3.99322	1.18597e-70	51.697	60.5515	51.3256	823.076	1027.6	756.419	Up
BnaC06G0107000ZS	5.14222	3.02553e-70	32.167	66.8155	43.9934	1405.86	1625.78	2034.29	Up
BnaC04G0595200ZS	6.47725	4.30257e-70	24.1253	28.1878	28.2815	1434.56	3454.08	2299.98	Up
BnaA02G0412100ZS	5.17558	1.4754e-69	178.067	110.663	122.553	3745.98	4403.86	6697.51	Up
BnaC05G0404000ZS	4.27356	1.54325e-69	43.6552	42.8037	25.1391	734.313	657.251	760.937	Up
BnaA03G0237000ZS	4.04804	1.56225e-69	72.3758	58.4636	86.9393	1069.64	1111.04	1421.56	Up
BnaA05G0400500ZS	4.25566	8.21396e-69	1293.57	958.385	1342.85	29722.2	19357.5	19584.6	Up
BnaA06G0176300ZS	2.92173	1.86273e-68	736.395	623.263	654.664	4380.78	5740.87	5138.59	Up
BnaC04G0046200ZS	5.64644	4.14672e-68	10.3394	22.9678	19.9018	696.656	940.403	1048.32	Up
BnaC07G0322000ZS	8.40673	4.65436e-68	6.89293	6.26395	1.04746	1291.1	1416.7	2059.59	Up
BnaC03G0480200ZS	3.83277	2.03698e-67	150.496	117.971	98.4614	1605.81	2032.7	1581.52	Up
BnaC01G0493900ZS	4.79108	4.17393e-67	147.049	108.575	149.787	2974.91	3128.74	5115.99	Up
BnaC03G0306900ZS	6.62702	4.81793e-67	8.04175	7.30794	16.7594	1381.66	855.083	951.623	Up
BnaA09G0691700ZS	6.7276	1.54969e-66	10.3394	35.4957	29.3289	2238.8	2139.58	3635.69	Up
BnaA09G0211700ZS	3.96508	1.86594e-66	68.9293	85.6073	76.4647	1111.78	1482.33	1017.6	Up
BnaC06G0289700ZS	6.83724	2.04779e-66	5.74411	5.21996	7.33223	675.138	783.826	636.223	Up
BnaA09G0195700ZS	5.66936	5.97362e-66	10.3394	7.30794	20.9492	733.417	631.936	606.4	Up
BnaA02G0143300ZS	5.19298	3.07707e-65	18.3812	18.7919	15.7119	758.521	665.689	508.798	Up
BnaC09G0610000ZS	7.1175	5.76509e-65	8.04175	13.5719	15.7119	1422.9	1195.43	2593.69	Up
BnaC01G0226300ZS	5.14094	8.43724e-65	26.4229	30.2758	16.7594	662.586	920.714	1005.85	Up
BnaA09G0180300ZS	5.52103	1.12042e-64	50.5482	27.1438	41.8985	2491.64	1383.88	1601.4	Up
BnaA02G0320000ZS	5.2706	2.85802e-64	48.2505	37.5837	92.1766	2081.9	2361.79	2436.45	Up
BnaA05G0400600ZS	4.7008	4.66797e-64	16.0835	17.7479	28.2815	601.617	533.489	487.108	Up
BnaC03G0247000ZS	4.5725	5.56062e-64	73.5246	46.9796	65.9901	1092.95	1640.78	1696.29	Up
BnaA03G0170900ZS	4.36005	4.57332e-63	81.5664	53.2436	99.5089	1490.15	1888.31	1431.5	Up
BnaC04G0494000ZS	2.81005	5.59372e-63	119.477	140.939	138.265	1016.74	874.772	907.341	Up
BnaA06G0384600ZS	3.87024	1.12885e-62	111.436	117.971	109.983	1599.53	2073.01	1291.42	Up
BnaC08G0203800ZS	6.53879	1.76051e-62	22.9764	6.26395	23.0442	1533.18	2073.01	1232.68	Up
BnaC03G0491900ZS	6.18125	5.64556e-62	20.6788	21.9238	31.4239	1150.33	1620.16	2610.86	Up
BnaC08G0513500ZS	4.44111	5.80105e-62	98.7987	65.7715	71.2274	1292.89	1706.41	2112.91	Up
BnaA01G0208500ZS	5.80905	6.7163e-62	18.3812	15.6599	35.6137	1016.74	1204.8	1693.58	Up
BnaA10G0245400ZS	6.13351	6.85835e-62	44.8041	45.9356	30.3764	1904.37	2231.47	4360.48	Up
BnaA10G0211400ZS	3.59532	8.37756e-62	58.5899	75.1674	62.8477	679.621	905.713	794.375	Up
BnaC04G0039900ZS	3.3584	8.5291e-62	243.55	177.479	180.163	1754.64	2187.4	2216.84	Up
BnaA02G0127500ZS	7.53664	2.54664e-60	9.19058	3.13198	4.18985	1051.71	737.884	1225.45	Up
BnaC09G0245700ZS	4.3845	3.98493e-60	44.8041	81.4314	46.0883	1294.69	1277	1035.67	Up
BnaC08G0294700ZS	3.79581	7.36219e-60	41.3576	51.1556	54.468	582.788	671.315	791.664	Up
BnaC04G0077600ZS	4.14515	1.31567e-59	198.746	175.391	153.977	2679.03	4162.9	2497.9	Up
BnaC03G0280000ZS	3.16188	1.59347e-59	141.305	120.059	124.648	1076.81	1023.85	1351.07	Up
BnaC06G0444900ZS	4.19551	4.27567e-59	2715.81	1491.86	2126.35	31932.3	39414.4	44694.7	Up
BnaC06G0023900ZS	3.40432	9.53257e-59	318.224	324.682	275.482	2555.3	3927.57	3239.86	Up
BnaA05G0496400ZS	3.71498	1.09347e-58	124.073	202.534	131.98	1939.34	2221.15	1868	Up
BnaC03G0492200ZS	6.03512	3.83603e-58	12.637	7.30794	11.5221	663.482	520.363	870.288	Up
BnaC04G0407000ZS	7.07839	5.07978e-58	4.59529	7.30794	3.14239	579.202	782.888	676.891	Up
BnaC05G0425800ZS	8.55893	7.94406e-58	5.74411	3.13198	3.14239	1482.97	986.345	2014.41	Up
BnaC01G0250700ZS	3.5978	2.21217e-57	534.202	374.793	534.205	6266.32	6569.7	4633.4	Up
BnaA10G0113800ZS	4.2065	2.83872e-57	80.4175	46.9796	90.0817	1523.32	1322.94	1164.9	Up
BnaA03G0108300ZS	3.24501	2.11912e-56	93.0546	120.059	126.743	979.084	1244.18	1004.04	Up
BnaA09G0518400ZS	6.78092	2.48393e-56	4.59529	4.17597	9.42716	806.938	675.065	530.487	Up
BnaC04G0064600ZS	5.39943	2.83428e-56	13.7859	17.7479	7.33223	469.817	510.987	657.912	Up
BnaA10G0111200ZS	3.57704	3.28026e-56	868.509	1206.85	906.054	11469.3	14524.2	9592.15	Up
BnaC02G0135300ZS	5.73688	8.17589e-56	10.3394	4.17597	8.37969	413.331	388.163	407.58	Up
BnaA10G0010900ZS	7.64143	1.12523e-55	4.59529	6.26395	8.37969	1256.13	767.887	1839.08	Up
BnaC07G0069600ZS	5.58387	2.82905e-55	13.7859	8.35194	29.3289	843.698	916.964	714.847	Up
BnaA06G0075600ZS	1.79851	1.16332e-54	1046.58	1149.44	1038.03	3700.26	3681.92	3868.85	Up
BnaC04G0395100ZS	2.88461	1.34533e-54	242.401	314.242	222.062	1766.3	1983.94	2002.66	Up
BnaC03G0059500ZS	4.31134	3.7474e-54	25.2741	31.3198	34.5662	524.51	532.551	757.322	Up
BnaC08G0019300ZS	6.70918	9.25164e-54	11.4882	11.4839	24.0916	1283.93	1117.61	2538.57	Up
BnaC06G0106900ZS	4.02258	3.1493e-53	28.7205	48.0236	43.9934	603.41	782.888	583.807	Up
BnaA07G0224800ZS	3.80954	1.40309e-52	159.686	236.986	189.591	2824.28	3330.32	2071.34	Up
BnaA03G0265700ZS	4.1035	1.49824e-52	104.543	159.731	118.363	1738.5	2858.71	1986.39	Up
BnaC03G0176500ZS	4.98465	3.73052e-52	8.04175	13.5719	9.42716	310.223	339.408	338.897	Up
BnaA09G0220100ZS	4.59108	3.9842e-52	71.227	38.6277	78.5596	1263.31	1367.94	1905.05	Up
BnaA03G0180900ZS	5.04736	1.12531e-51	64.334	31.3198	39.8035	1014.05	1702.66	1746.9	Up
BnaC09G0272700ZS	3.13808	1.2944e-51	66.6317	55.3316	60.7528	484.163	518.488	603.689	Up
BnaC09G0529500ZS	3.50098	2.72089e-51	57.4411	41.7597	73.3223	615.066	689.129	648.875	Up
BnaA05G0438100ZS	3.87055	3.30554e-51	27.5717	30.2758	25.1391	468.92	383.475	361.49	Up
BnaC09G0379200ZS	6.7572	3.91662e-51	33.3158	8.35194	33.5188	3881.37	2282.1	1946.63	Up
BnaC05G0343800ZS	4.04127	7.42819e-51	21.8276	21.9238	18.8543	302.153	357.222	370.528	Up
BnaC05G0409000ZS	2.13042	1.51955e-50	2075.92	1742.42	2119.02	8067.58	9060.88	8866.46	Up
BnaA09G0608100ZS	3.69318	1.90947e-50	442.296	596.119	762.552	6943.25	9320.59	7039.12	Up
BnaA04G0269600ZS	4.38826	2.20545e-50	22.9764	14.6159	20.9492	346.087	473.483	402.158	Up
BnaC09G0506200ZS	5.51211	6.90994e-50	17.2323	8.35194	21.9967	850.871	809.141	507.894	Up
BnaC02G0003100ZS	6.04364	1.30899e-49	19.53	42.8037	56.5629	2512.27	3698.79	1657.43	Up
BnaA09G0505700ZS	3.02304	3.86407e-49	80.4175	95.0033	87.9868	657.206	839.144	647.068	Up
BnaA01G0027800ZS	2.51218	5.54107e-49	267.676	282.922	245.106	1331.45	1487.96	1719.79	Up
BnaC03G0519300ZS	3.35841	6.60039e-49	139.007	82.4754	112.078	1274.96	1090.42	1049.23	Up
BnaA04G0111100ZS	2.97662	6.97089e-49	278.015	312.154	200.065	1945.62	2093.64	2179.79	Up
BnaA04G0068600ZS	2.21132	1.18031e-48	400.939	449.961	436.792	2141.07	2062.7	1761.36	Up
BnaC06G0390600ZS	3.17531	1.88048e-48	78.1199	68.9035	108.936	731.624	827.892	754.611	Up
BnaA01G0033700ZS	5.54487	1.98282e-48	19.53	28.1878	29.3289	899.287	1834.86	872.096	Up
BnaA03G0503300ZS	3.26608	2.46542e-48	68.9293	66.8155	57.6104	667.069	506.299	685.024	Up
BnaC09G0054500ZS	4.88989	5.64407e-48	140.156	154.511	126.743	2991.95	3018.1	6484.23	Up
BnaA05G0023000ZS	6.88294	6.12263e-48	2.29764	3.13198	7.33223	537.958	562.554	423.847	Up
BnaC03G0508000ZS	5.11815	7.35558e-48	65.4828	180.611	114.173	3581.01	5243.01	3706.18	Up
BnaA03G0458200ZS	4.86426	9.40295e-48	178.067	129.455	271.293	4271.39	4852.97	7736.8	Up
BnaC03G0238700ZS	4.5857	1.22127e-47	19.53	19.8358	26.1865	551.407	640.374	384.987	Up
BnaC03G0232800ZS	4.15367	1.23269e-47	32.167	24.0118	14.6645	421.401	375.974	455.478	Up
BnaA03G0473100ZS	5.27284	1.44455e-47	8.04175	7.30794	11.5221	327.258	406.914	307.267	Up
BnaA09G0558200ZS	2.30405	1.63061e-47	148.198	143.027	161.309	692.173	789.451	753.707	Up
BnaA07G0376400ZS	3.28781	1.65277e-47	63.1852	87.6953	83.7969	656.309	901.025	739.248	Up
BnaA03G0552200ZS	4.37471	1.81346e-47	41.3576	30.2758	29.3289	609.686	556.929	921.8	Up
BnaA08G0267400ZS	3.84954	2.38697e-47	396.344	537.656	489.165	4737.62	8886.48	6896.33	Up
BnaC04G0609600ZS	2.92957	2.55703e-47	325.117	318.418	402.225	2419.02	3216.87	2333.42	Up
BnaC07G0419500ZS	2.82458	2.64979e-47	97.6499	112.751	111.031	831.146	806.328	641.645	Up
BnaC05G0092900ZS	1.81282	6.16329e-47	766.264	748.542	663.043	2557.99	2479.93	2611.77	Up
BnaC09G0472400ZS	5.31533	1.04564e-46	39.0599	33.4077	34.5662	956.67	1085.73	2215.94	Up
BnaC03G0258900ZS	6.56913	1.16618e-46	26.4229	10.4399	24.0916	984.464	2884.03	1902.34	Up
BnaA02G0046900ZS	2.25023	1.5098e-46	170.026	164.951	179.116	745.073	830.705	870.288	Up
BnaC03G0699900ZS	3.17026	1.92436e-46	71.227	57.4196	62.8477	652.723	586.932	481.686	Up
BnaC09G0170800ZS	3.21248	2.48974e-46	538.797	414.465	693.42	5566.97	5156.75	4540.32	Up
BnaA09G0455000ZS	2.48919	4.17422e-46	661.721	694.255	683.993	3446.52	4585.76	3422.41	Up
BnaA05G0036900ZS	3.85959	4.87762e-46	358.432	186.875	268.15	4726.86	3424.08	3648.34	Up
BnaC06G0374100ZS	2.45067	1.14888e-45	459.529	421.773	514.304	2941.74	2327.1	2360.53	Up
BnaC09G0095400ZS	6.43846	2.18035e-45	9.19058	8.35194	8.37969	494.922	1136.36	614.534	Up
BnaC09G0577700ZS	4.17124	2.77061e-45	21.8276	14.6159	19.9018	342.5	285.028	384.084	Up
BnaC05G0449400ZS	5.9006	3.3302e-45	19.53	6.26395	21.9967	797.075	719.132	1329.38	Up
BnaC08G0049200ZS	2.01016	4.6988e-45	623.81	570.02	689.23	2710.41	2462.11	2412.95	Up
BnaA07G0343200ZS	4.02416	5.4631e-45	24.1253	14.6159	26.1865	328.155	325.344	400.351	Up
BnaA02G0270100ZS	4.89256	9.01542e-45	65.4828	51.1556	45.0409	999.706	1462.64	2333.42	Up
BnaA01G0189400ZS	6.72387	2.00448e-44	59.7387	25.0558	33.5188	1805.75	6599.7	4069.48	Up
BnaC09G0050400ZS	6.58963	2.83841e-44	8.04175	13.5719	3.14239	515.544	1108.23	762.745	Up
BnaA10G0292500ZS	3.72621	3.43809e-44	83.864	127.367	123.6	1292.89	1917.37	1227.26	Up
BnaA09G0096500ZS	8.23304	5.15366e-44	4.59529	2.08798	2.09492	716.381	1201.99	683.217	Up
BnaC03G0552800ZS	8.64693	9.51669e-44	4.59529	3.13198	4.18985	1009.57	2816.52	935.356	Up
BnaA06G0182500ZS	6.13118	1.11583e-43	40.2088	19.8358	26.1865	2376.88	917.901	2731.06	Up
BnaC03G0621200ZS	4.01911	3.74989e-43	91.9058	203.578	157.119	2696.07	2576.5	2075.86	Up
BnaA03G0317900ZS	2.28547	5.53216e-43	203.341	169.127	189.591	897.494	1001.35	839.561	Up
BnaA01G0119600ZS	5.68218	5.73082e-43	32.167	14.6159	15.7119	808.731	785.701	1595.08	Up
BnaC06G0129700ZS	3.45365	6.83505e-43	105.692	59.5075	105.794	900.184	972.281	1092.6	Up
BnaA05G0183900ZS	2.03976	1.14013e-42	307.884	251.602	293.289	1143.16	1222.62	1138.69	Up
BnaC06G0426200ZS	2.90875	1.41229e-42	488.249	499.028	486.022	3011.67	4720.77	3332.04	Up
BnaC09G0468300ZS	2.16356	2.13542e-42	1086.79	942.725	923.861	4018.55	5005.8	4205.04	Up
BnaC05G0363000ZS	4.45118	2.16529e-42	149.347	97.0913	105.794	1961.76	1963.31	3772.15	Up
BnaA01G0421800ZS	3.39456	2.59288e-42	407.832	327.813	414.795	3251.06	3452.21	5393.44	Up
BnaC03G0381300ZS	2.28888	8.58515e-42	158.537	172.259	155.024	754.038	886.961	733.825	Up
BnaC07G0501500ZS	3.85186	1.42587e-41	21.8276	21.9238	18.8543	348.776	256.9	297.326	Up
BnaC03G0530300ZS	2.58133	1.47391e-41	358.432	250.558	317.381	2057.69	1772.98	1709.85	Up
BnaC02G0099900ZS	7.67149	2.15848e-41	4.59529	4.17597	4.18985	713.692	524.113	1400.78	Up
BnaC07G0021300ZS	2.93661	2.20608e-41	75.8222	79.3434	60.7528	465.334	585.057	601.881	Up
BnaA04G0230800ZS	3.30565	2.93281e-41	86.1616	70.9915	102.651	1010.47	886.023	672.372	Up
BnaA01G0311300ZS	6.09452	2.9736e-41	11.4882	5.21996	11.5221	493.129	961.03	467.226	Up
BnaC04G0081800ZS	6.20533	3.00103e-41	17.2323	5.21996	12.5695	786.316	523.176	1256.18	Up
BnaC02G0166500ZS	4.6776	3.61479e-41	22.9764	28.1878	35.6137	564.856	594.432	1066.4	Up
BnaA02G0117600ZS	6.5146	5.14925e-41	10.3394	5.21996	7.33223	522.716	476.296	1079.95	Up
BnaA03G0210800ZS	4.61036	5.44152e-41	13.7859	15.6599	24.0916	572.029	353.472	386.795	Up
BnaC06G0433600ZS	3.09756	6.33584e-41	1429.13	1176.58	1280	9139.02	14633.9	9485.51	Up
BnaC03G0250400ZS	5.4479	1.10236e-40	40.2088	9.39593	35.6137	1149.44	1042.6	1513.74	Up
BnaC08G0361100ZS	5.53362	1.28797e-40	10.3394	5.21996	5.23731	378.364	259.713	313.593	Up
BnaA04G0240800ZS	5.80052	1.84271e-40	20.6788	19.8358	14.6645	526.303	979.782	1565.25	Up
BnaC06G0158300ZS	4.73113	2.56888e-40	20.6788	6.26395	17.8068	324.568	440.668	414.81	Up
BnaA06G0295800ZS	3.6819	2.87865e-40	255.038	134.675	181.211	2785.73	2619.63	1914.09	Up
BnaA09G0041500ZS	2.1125	3.61496e-40	227.467	197.314	187.496	859.837	946.029	839.561	Up
BnaA04G0119500ZS	7.93894	6.24073e-40	4.59529	1.04399	2.09492	490.439	755.698	610.015	Up
BnaC08G0355700ZS	2.26971	1.40593e-39	375.665	377.925	403.273	1641.67	2186.46	1751.42	Up
BnaC07G0311900ZS	3.06154	1.58897e-39	70.0781	69.9475	94.2716	728.037	698.505	531.391	Up
BnaC05G0227200ZS	2.83755	1.9376e-39	312.48	344.517	309.001	1935.75	2032.7	2937.11	Up
BnaC06G0411500ZS	3.34733	1.93812e-39	34.4647	52.1996	59.7053	491.335	568.18	435.596	Up
BnaA09G0194800ZS	5.69235	2.01618e-39	9.19058	3.13198	6.28477	327.258	370.348	253.043	Up
BnaA09G0657000ZS	4.3575	2.04732e-39	34.4647	26.0998	39.8035	815.904	800.702	440.115	Up
BnaC02G0480100ZS	4.47739	2.23115e-39	26.4229	20.8798	28.2815	697.553	623.498	361.49	Up
BnaA02G0209400ZS	3.75587	2.32857e-39	40.2088	44.8917	46.0883	423.194	744.447	606.4	Up
BnaC09G0368700ZS	3.42599	2.97466e-39	20.6788	27.1438	30.3764	251.047	298.154	294.615	Up
BnaA03G0050800ZS	4.32548	3.73837e-39	26.4229	28.1878	32.4713	795.282	547.553	404.869	Up
BnaC05G0288900ZS	8.92554	4.15558e-39	1.14882	3.13198	1.04746	728.037	867.271	1023.92	Up
BnaA01G0157600ZS	4.78455	6.78959e-39	90.7569	134.675	56.5629	2351.78	3610.66	1811.07	Up
BnaA08G0277400ZS	9.15524	6.84966e-39	2.29764	2.08798	1.04746	878.666	1367.94	828.717	Up
BnaC09G0457800ZS	5.43439	7.92379e-39	8.04175	18.7919	6.28477	478.783	347.846	612.726	Up
BnaA09G0653200ZS	4.81052	8.69498e-39	78.1199	55.3316	40.851	958.463	1667.04	2256.6	Up
BnaC02G0096500ZS	3.17432	9.31872e-39	48.2505	49.0676	58.6579	548.718	480.984	379.565	Up
BnaC08G0234200ZS	3.19316	1.42669e-38	931.695	1064.87	929.099	6321.01	11588.6	8850.19	Up
BnaC03G0374800ZS	4.35598	1.46414e-38	26.4229	52.1996	19.9018	676.931	765.074	580.192	Up
BnaC01G0512000ZS	2.67461	2.68299e-38	228.616	162.863	233.584	1155.71	1451.39	1381.8	Up
BnaA05G0101400ZS	7.11751	3.27375e-38	3.44647	4.17597	3.14239	416.918	696.63	383.18	Up
BnaA07G0008500ZS	4.3465	3.30602e-38	62.0364	57.4196	32.4713	737.003	951.654	1397.16	Up
BnaA07G0362300ZS	2.96113	7.28993e-38	473.315	439.521	405.368	2576.82	4357.92	3329.33	Up
BnaC03G0519200ZS	2.55416	7.58863e-38	175.77	156.599	120.458	973.705	824.142	858.54	Up
BnaC04G0431600ZS	5.08993	1.68598e-37	8.04175	12.5279	9.42716	377.468	412.54	235.872	Up
BnaA06G0334400ZS	3.32721	1.93906e-37	342.349	454.137	430.507	3505.7	5572.1	3240.76	Up
BnaC08G0231500ZS	4.13674	2.16611e-37	27.5717	27.1438	58.6579	786.316	633.811	579.288	Up
BnaC07G0303600ZS	2.80296	2.4294e-37	140.156	141.983	124.648	825.766	1181.36	831.428	Up
BnaA03G0331000ZS	3.69785	3.39306e-37	113.733	104.399	178.068	2222.67	1563.9	1357.4	Up
BnaA09G0232600ZS	2.53193	3.96784e-37	90.7569	68.9035	65.9901	430.367	423.791	447.344	Up
BnaC03G0610000ZS	7.98987	4.54877e-37	3.44647	4.17597	5.23731	1519.73	394.726	1366.43	Up
BnaA09G0513600ZS	2.92975	4.61769e-37	264.229	368.529	288.052	2031.69	2930.91	2056.88	Up
BnaC05G0100000ZS	5.35553	4.78418e-37	17.2323	15.6599	21.9967	1031.09	833.518	384.084	Up
BnaC05G0470300ZS	3.12284	4.88212e-37	98.7987	69.9475	87.9868	577.409	792.264	863.962	Up
BnaC06G0386300ZS	2.262	5.63137e-37	312.48	321.55	333.093	1271.38	1704.54	1663.76	Up
BnaC08G0362900ZS	4.18581	1.42561e-36	24.1253	15.6599	31.4239	504.784	473.483	317.208	Up
BnaC09G0220300ZS	3.51478	1.67349e-36	24.1253	33.4077	24.0916	361.329	260.65	312.689	Up
BnaA02G0097900ZS	2.14903	1.72536e-36	155.091	148.247	144.55	605.203	641.312	739.248	Up
BnaC01G0394500ZS	7.41578	1.83013e-36	6.89293	14.6159	4.18985	978.188	737.884	2684.07	Up
BnaA07G0333000ZS	3.51632	1.94644e-36	31.0182	29.2318	23.0442	281.532	384.412	285.577	Up
BnaC06G0155900ZS	5.51788	2.32804e-36	8.04175	12.5279	12.5695	327.258	437.855	760.034	Up
BnaA08G0196600ZS	2.50521	2.41595e-36	79.2687	84.5634	114.173	530.786	519.425	530.487	Up
BnaA05G0072100ZS	4.74549	2.43864e-36	65.4828	29.2318	26.1865	1254.34	751.948	1221.84	Up
BnaA07G0010200ZS	7.55811	2.46973e-36	2.29764	3.13198	3.14239	484.163	754.76	384.987	Up
BnaA04G0257000ZS	2.07037	2.97373e-36	244.699	195.227	211.587	859.837	888.836	985.061	Up
BnaA09G0027400ZS	3.72401	3.3705e-36	65.4828	55.3316	98.4614	1075.92	1120.42	703.099	Up
BnaC05G0338300ZS	4.04682	3.37717e-36	13.7859	20.8798	10.4746	231.322	284.09	232.258	Up
BnaC08G0167600ZS	5.193	3.46212e-36	5.74411	12.5279	23.0442	641.964	510.049	372.335	Up
BnaA04G0283500ZS	9.16831	4.86659e-36	2.29764	0	4.18985	898.391	2064.57	760.937	Up
BnaC09G0078400ZS	3.57593	5.80054e-36	49.3993	43.8477	29.3289	467.127	598.183	393.121	Up
BnaC01G0155000ZS	1.92205	6.64261e-36	178.067	151.379	173.879	624.928	644.125	637.127	Up
BnaA07G0369200ZS	7.13413	8.1079e-36	2.29764	5.21996	4.18985	503.888	335.657	820.583	Up
BnaC02G0513700ZS	2.32185	8.21175e-36	91.9058	105.443	92.1766	448.299	465.983	534.102	Up
BnaA06G0142600ZS	2.81758	8.70857e-36	95.3522	93.9593	68.085	575.616	705.068	532.295	Up
BnaA04G0263600ZS	7.64196	8.97328e-36	3.44647	1.04399	3.14239	660.792	413.477	434.692	Up
BnaA09G0519800ZS	4.60925	1.05861e-35	34.4647	18.7919	15.7119	685.897	610.371	376.854	Up
BnaA03G0387800ZS	4.709	1.06931e-35	35.6135	24.0118	49.2307	1353.86	886.023	607.304	Up
BnaA03G0014300ZS	4.48576	1.11229e-35	9.19058	10.4399	12.5695	190.975	264.401	268.407	Up
BnaA10G0171300ZS	6.88148	1.34422e-35	4.59529	3.13198	3.14239	443.816	281.277	547.658	Up
BnaA06G0114100ZS	2.37922	1.40941e-35	419.32	531.392	446.219	2074.73	2842.77	2352.4	Up
BnaC06G0450300ZS	1.8255	1.88249e-35	292.95	265.174	318.428	1009.57	1091.36	1005.85	Up
BnaA10G0276400ZS	6.93756	1.95478e-35	8.04175	4.17597	7.33223	1381.66	445.356	559.406	Up
BnaC01G0125300ZS	1.98078	2.13796e-35	1444.07	1315.43	1377.41	5896.03	5855.25	4576.47	Up
BnaA08G0039500ZS	1.89485	2.22877e-35	1099.42	855.029	1074.7	3684.12	3705.36	3873.37	Up
BnaA09G0436000ZS	1.92808	2.3228e-35	557.179	537.656	569.819	1964.45	1943.63	2426.5	Up
BnaA01G0414700ZS	2.66156	2.67159e-35	71.227	67.8595	60.7528	380.157	488.485	394.928	Up
BnaC09G0594000ZS	5.69475	2.8666e-35	11.4882	12.5279	16.7594	1166.47	465.983	483.493	Up
BnaA04G0048200ZS	2.31983	3.13689e-35	259.634	187.919	229.394	1070.54	1051.04	1255.28	Up
BnaC08G0196300ZS	4.42453	3.42245e-35	65.4828	21.9238	46.0883	1040.95	1075.42	740.152	Up
BnaC01G0200700ZS	3.11351	4.40276e-35	305.587	349.737	386.513	2763.31	3994.14	2262.03	Up
BnaA07G0320100ZS	3.33887	4.97101e-35	68.9293	83.5194	112.078	669.758	1022.91	987.772	Up
BnaA03G0374800ZS	1.93841	5.66796e-35	188.407	162.863	164.451	663.482	622.56	688.639	Up
BnaC04G0028300ZS	7.02995	6.56865e-35	5.74411	3.13198	5.23731	515.544	342.221	977.831	Up
BnaC08G0332400ZS	6.10998	6.62153e-35	18.3812	14.6159	19.9018	988.947	542.865	2120.14	Up
Bnascaffold0489G0000100ZS	3.98251	6.87196e-35	26.4229	40.7157	46.0883	769.281	604.746	421.136	Up
BnaC02G0049800ZS	6.11748	8.13796e-35	10.3394	14.6159	12.5695	1348.48	370.348	891.978	Up
BnaA08G0178300ZS	3.10481	8.43908e-35	32.167	46.9796	58.6579	417.814	414.415	357.875	Up
BnaA02G0084000ZS	8.14539	1.15222e-34	1.14882	4.17597	3.14239	614.169	476.296	1340.23	Up
BnaC08G0219500ZS	9.64021	1.28401e-34	1.14882	0	3.14239	910.943	1605.16	923.608	Up
BnaA02G0414300ZS	4.55006	1.28643e-34	8.04175	15.6599	14.6645	365.812	317.843	221.413	Up
BnaA06G0378700ZS	3.03717	1.65219e-34	76.9711	46.9796	79.6071	615.962	492.235	560.31	Up
BnaC08G0241500ZS	3.52254	1.6694e-34	74.6734	109.619	96.3665	778.247	1021.97	1428.79	Up
BnaC08G0176700ZS	3.8643	2.66636e-34	27.5717	20.8798	30.3764	427.677	271.901	447.344	Up
BnaC01G0488200ZS	2.36299	2.8617e-34	118.329	110.663	123.6	704.726	548.49	560.31	Up
BnaC01G0039600ZS	5.11025	4.52914e-34	9.19058	3.13198	6.28477	199.045	198.769	236.776	Up
BnaA09G0239700ZS	4.30525	4.80625e-34	21.8276	11.4839	23.0442	295.877	329.094	486.205	Up
BnaA10G0182700ZS	4.46355	5.02442e-34	163.133	79.3434	100.556	1824.58	1999.88	3734.2	Up
BnaC03G0320000ZS	2.95586	5.70766e-34	213.681	217.15	187.496	2098.04	1458.89	1239.91	Up
BnaA10G0270600ZS	6.82874	6.6176e-34	3.44647	1.04399	7.33223	636.584	399.414	310.882	Up
BnaA10G0263300ZS	3.40841	7.43414e-34	32.167	21.9238	21.9967	245.668	246.586	311.785	Up
BnaA02G0103300ZS	7.38798	8.40816e-34	5.74411	4.17597	5.23731	1306.34	313.155	912.763	Up
BnaA07G0320700ZS	1.76172	9.29428e-34	318.224	335.121	321.571	1104.61	1004.16	1197.44	Up
BnaC09G0379300ZS	3.54185	1.01938e-33	133.263	86.6513	168.641	1902.58	1232.93	1389.03	Up
BnaC04G0042400ZS	5.03799	1.05749e-33	26.4229	16.7039	19.9018	414.228	1069.79	581.096	Up
BnaA07G0190100ZS	2.12836	1.06411e-33	127.519	108.575	125.695	481.473	538.177	561.214	Up
BnaA02G0088900ZS	5.77647	1.20343e-33	52.8458	30.2758	31.4239	1425.59	1090.42	3750.46	Up
BnaC02G0431900ZS	5.59709	1.40104e-33	33.3158	21.9238	90.0817	1998.52	1895.81	3148.58	Up
BnaA09G0616400ZS	5.34019	1.56024e-33	10.3394	11.4839	6.28477	297.67	283.152	555.791	Up
BnaA01G0198500ZS	4.19688	1.79096e-33	641.043	281.878	777.217	10555.6	11552.1	9068.89	Up
BnaC02G0486100ZS	4.38469	1.89918e-33	111.436	74.1234	224.157	2942.63	2859.65	2759.98	Up
BnaA09G0383200ZS	4.97083	2.10745e-33	5.74411	32.3638	16.7594	534.372	647.875	553.08	Up
BnaC07G0375000ZS	2.40229	2.776e-33	62.0364	67.8595	82.7495	395.399	358.16	372.335	Up
BnaA03G0267400ZS	2.56932	2.92934e-33	132.115	135.719	150.834	1000.6	808.203	676.891	Up
BnaA08G0092500ZS	2.84558	3.02764e-33	511.226	336.165	572.962	3647.36	3613.47	2947.05	Up
BnaC08G0483300ZS	5.17118	3.2172e-33	9.19058	7.30794	8.37969	219.666	263.463	411.195	Up
BnaA03G0101500ZS	5.6491	4.334e-33	20.6788	14.6159	28.2815	1618.36	467.858	1104.35	Up
BnaC05G0135800ZS	2.00933	4.58995e-33	144.752	161.819	159.214	628.515	567.242	680.506	Up
BnaA01G0037200ZS	3.74641	4.70802e-33	14.9347	12.5279	14.6645	205.321	186.581	172.612	Up
BnaA04G0261600ZS	2.26284	6.3639e-33	85.0128	73.0794	89.0342	366.708	402.226	416.618	Up
BnaC01G0045700ZS	1.99107	6.39907e-33	479.059	486.5	587.626	1975.2	2310.22	1890.59	Up
BnaA03G0270500ZS	2.61197	7.01426e-33	121.775	133.631	161.309	875.079	690.067	984.158	Up
BnaA05G0393900ZS	5.27697	7.82488e-33	20.6788	13.5719	7.33223	415.125	801.64	384.987	Up
BnaC09G0579400ZS	3.68029	7.99182e-33	48.2505	50.1116	43.9934	524.51	850.395	450.056	Up
BnaC03G0003200ZS	2.66081	8.61463e-33	93.0546	89.7833	96.3665	588.168	704.131	473.552	Up
BnaA08G0310400ZS	5.40437	9.32711e-33	44.8041	26.0998	28.2815	1089.37	732.258	2369.57	Up
BnaC03G0452300ZS	2.93762	9.33117e-33	884.593	962.561	1569.1	8435.19	9013.06	8729.09	Up
BnaC03G0374900ZS	1.80112	9.89238e-33	340.051	320.506	315.286	1024.81	1126.98	1248.05	Up
BnaA03G0288500ZS	4.49687	9.94177e-33	16.0835	5.21996	18.8543	244.771	340.345	318.112	Up
BnaA01G0396500ZS	4.46884	1.02641e-32	25.2741	20.8798	17.8068	353.259	365.66	694.062	Up
BnaA02G0005400ZS	4.83216	1.07712e-32	103.394	225.502	266.055	5843.13	7810.13	3305.83	Up
BnaC09G0256500ZS	3.41756	1.11121e-32	26.4229	21.9238	19.9018	274.359	250.337	202.435	Up
BnaC04G0604100ZS	2.56546	1.1241e-32	42.5064	61.5955	53.4205	314.706	315.03	305.459	Up
BnaC08G0450300ZS	1.74298	1.17047e-32	2474.56	2334.37	2832.34	9047.57	7730.43	8799.58	Up
BnaA08G0236500ZS	4.37449	1.44896e-32	6.89293	9.39593	13.617	234.909	173.454	215.99	Up
BnaA07G0186400ZS	2.3211	1.48827e-32	151.644	148.247	151.882	685	671.315	901.015	Up
BnaC03G0177100ZS	2.14945	1.91873e-32	2204.59	1621.32	2173.48	8610.92	9808.14	8195.89	Up
BnaA04G0291300ZS	2.58062	2.03132e-32	106.84	139.895	112.078	668.862	855.083	624.475	Up
BnaC05G0440700ZS	5.46155	2.03651e-32	18.3812	6.26395	18.8543	462.644	464.107	983.254	Up
BnaA08G0239000ZS	5.58333	2.10308e-32	4.59529	4.17597	8.37969	295.877	337.533	192.494	Up
BnaA04G0260100ZS	2.60793	2.46665e-32	225.169	230.722	194.828	1054.4	1638.91	1273.35	Up
BnaC04G0601700ZS	8.58867	2.59627e-32	3.44647	1.04399	1.04746	498.508	998.534	584.711	Up
BnaC04G0223700ZS	1.63486	3.16353e-32	319.372	299.626	327.856	930.668	966.656	1042.9	Up
BnaA03G0475200ZS	3.3208	3.48292e-32	51.697	56.3756	81.702	603.41	796.952	498.857	Up
BnaC09G0477200ZS	2.39386	3.50869e-32	62.0364	57.4196	68.085	340.707	345.033	300.037	Up
BnaC04G0192400ZS	1.70302	3.5865e-32	549.137	607.603	637.904	1794.99	1932.37	2117.43	Up
BnaA09G0383100ZS	4.01252	3.66398e-32	17.2323	48.0236	24.0916	468.92	439.73	540.428	Up
BnaA07G0245100ZS	2.14871	4.36958e-32	755.925	793.434	762.552	3061.88	4167.59	3022.96	Up
BnaC03G0346600ZS	3.46995	4.42957e-32	29.8694	33.4077	31.4239	253.737	410.665	385.891	Up
BnaA05G0161100ZS	3.64033	4.89191e-32	211.383	86.6513	159.214	2119.56	1798.3	1776.73	Up
BnaA05G0381600ZS	5.81228	9.71086e-32	14.9347	7.30794	9.42716	732.52	269.088	767.263	Up
BnaC01G0219300ZS	7.17977	9.73495e-32	3.44647	5.21996	7.33223	1221.17	285.028	826.909	Up
BnaA03G0267200ZS	3.14958	9.99594e-32	267.676	231.766	270.245	2939.94	2372.1	1517.36	Up
BnaC04G0120200ZS	6.29103	1.19118e-31	4.59529	2.08798	4.18985	205.321	304.717	335.282	Up
BnaC08G0214600ZS	3.44134	1.23518e-31	429.659	307.978	646.284	4910.66	5937.76	4186.06	Up
BnaA04G0005600ZS	2.07591	1.54997e-31	294.098	225.502	291.194	1191.58	1026.66	1198.34	Up
BnaC02G0107200ZS	5.68312	1.68883e-31	50.5482	31.3198	38.7561	1393.31	993.846	3802.88	Up
BnaA01G0322100ZS	1.70875	1.71261e-31	425.064	407.157	379.181	1321.58	1434.51	1202.86	Up
BnaC05G0193400ZS	2.53027	1.84387e-31	42.5064	39.6717	42.9459	239.392	240.961	242.199	Up
BnaC04G0043700ZS	2.76675	2.18243e-31	209.086	285.01	196.923	1639.88	1832.99	1231.78	Up
BnaC02G0444000ZS	2.49878	2.19049e-31	335.456	451.005	369.754	1734.92	2531.49	2271.06	Up
BnaA09G0155700ZS	3.73361	3.19259e-31	433.106	438.477	852.634	9284.27	7879.51	5776.62	Up
BnaC03G0496000ZS	3.85105	4.15643e-31	14.9347	17.7479	19.9018	320.085	239.086	201.531	Up
BnaC06G0022700ZS	2.02558	5.55052e-31	338.902	302.758	369.754	1213.99	1564.84	1339.32	Up
BnaA10G0185900ZS	2.21082	8.41128e-31	122.924	130.499	127.79	494.025	648.813	622.667	Up
BnaC04G0523400ZS	5.78061	8.51609e-31	4.59529	5.21996	5.23731	179.319	301.904	347.934	Up
BnaA10G0182500ZS	2.32739	9.07625e-31	1137.33	1411.48	1354.37	5704.15	8076.41	5811.86	Up
BnaA06G0043900ZS	2.96522	1.34752e-30	211.383	288.142	162.357	1404.97	1951.13	1813.78	Up
BnaA02G0198500ZS	3.94401	1.37741e-30	12.637	18.7919	20.9492	260.91	341.283	207.857	Up
BnaC03G0341500ZS	4.28925	1.58976e-30	14.9347	7.30794	18.8543	203.528	283.152	315.4	Up
BnaC01G0500500ZS	2.96297	1.77205e-30	52.8458	70.9915	68.085	389.123	608.496	501.568	Up
BnaC02G0167800ZS	2.80106	1.83325e-30	278.015	327.813	334.14	1688.29	2883.09	1981.87	Up
BnaC03G0248800ZS	3.29153	2.10329e-30	47.1017	46.9796	64.9426	672.448	487.547	398.543	Up
BnaC08G0298300ZS	2.50061	2.10603e-30	83.864	88.7393	96.3665	411.538	580.369	531.391	Up
BnaA07G0234100ZS	3.92825	2.92144e-30	60.8876	30.2758	56.5629	504.784	790.389	949.816	Up
BnaA02G0213200ZS	2.7041	2.9533e-30	274.568	233.854	218.919	1441.73	2035.51	1260.7	Up
BnaC05G0480500ZS	1.57373	3.19697e-30	2255.14	2056.66	1957.71	5688.91	6761.9	6210.4	Up
BnaC05G0018700ZS	5.12492	3.43738e-30	12.637	6.26395	2.09492	190.079	255.962	273.829	Up
BnaA03G0090200ZS	3.67189	3.54029e-30	48.2505	27.1438	20.9492	363.122	373.161	484.397	Up
BnaA08G0206600ZS	4.06877	3.86285e-30	60.8876	77.2554	49.2307	850.871	707.881	1586.04	Up
BnaA01G0390000ZS	2.61771	4.40224e-30	79.2687	92.9153	71.2274	598.031	468.795	427.462	Up
BnaC09G0219200ZS	8.12975	4.65827e-30	1.14882	1.04399	6.28477	451.885	1420.45	530.487	Up
BnaC07G0260500ZS	2.8557	6.84699e-30	178.067	129.455	208.445	1457.87	1296.69	979.639	Up
BnaC04G0574200ZS	5.6418	7.05945e-30	3.44647	9.39593	8.37969	252.84	273.776	543.139	Up
BnaC07G0538500ZS	9.0429	7.33412e-30	1.14882	1.04399	2.09492	1053.5	737.884	481.686	Up
BnaA09G0084700ZS	2.54782	7.57966e-30	134.412	144.071	181.211	860.734	1081.98	747.381	Up
BnaA07G0371900ZS	2.00529	8.38688e-30	136.71	157.643	135.123	528.096	559.742	637.127	Up
BnaA04G0283400ZS	8.89291	8.48281e-30	3.44647	0	2.09492	575.616	1464.52	535.909	Up
BnaA03G0001300ZS	2.4076	8.59641e-30	149.347	111.707	104.746	675.138	700.38	562.118	Up
BnaC07G0334000ZS	4.60203	9.11942e-30	5.74411	8.35194	7.33223	162.284	205.332	155.441	Up
BnaA09G0209500ZS	2.06554	9.20639e-30	96.501	87.6953	93.2241	381.054	419.103	360.587	Up
BnaC09G0622300ZS	3.90061	9.84997e-30	135.561	265.174	171.784	2450.4	4075.71	2029.77	Up
BnaC03G0533500ZS	2.21003	1.20203e-29	883.444	1053.39	1136.5	3947.72	4679.51	5594.97	Up
BnaA03G0095300ZS	4.09857	1.21605e-29	11.4882	12.5279	23.0442	331.741	270.964	206.953	Up
BnaC01G0010600ZS	1.32653	1.35157e-29	1560.1	1524.23	1631.95	3694.88	4161.96	3971.88	Up
BnaA05G0321000ZS	3.33995	1.3848e-29	166.579	291.274	212.635	2983.88	2131.14	1678.22	Up
BnaA04G0240700ZS	5.81287	1.6268e-29	4.59529	6.26395	5.23731	182.906	301.904	422.944	Up
BnaC04G0442400ZS	6.35331	1.68068e-29	4.59529	2.08798	4.18985	383.744	307.53	191.59	Up
BnaC07G0340200ZS	2.36289	1.74862e-29	99.9475	121.103	95.319	463.541	545.678	619.052	Up
BnaA09G0688200ZS	2.98203	1.94241e-29	1464.75	1647.42	1069.46	8051.45	13958.8	11028.2	Up
BnaC06G0195900ZS	1.97816	2.34087e-29	221.723	266.218	194.828	853.561	946.029	891.074	Up
BnaA04G0102000ZS	3.97481	2.45904e-29	19.53	37.5837	36.6612	520.923	329.094	629.897	Up
BnaC05G0408900ZS	2.37545	2.51344e-29	127.519	146.159	161.309	907.357	659.126	692.254	Up
BnaA09G0061900ZS	7.01586	3.47024e-29	3.44647	2.08798	2.09492	222.356	406.914	348.838	Up
BnaA01G0103100ZS	1.62864	3.75422e-29	912.165	894.701	956.333	2831.45	3178.43	2534.95	Up
BnaA06G0159600ZS	3.5155	3.75978e-29	26.4229	11.4839	26.1865	253.737	220.334	255.754	Up
BnaC04G0325100ZS	2.51359	3.76235e-29	117.18	68.9035	95.319	530.786	545.678	526.872	Up
BnaC05G0361900ZS	5.05693	4.00162e-29	226.318	216.106	743.698	12902.9	15079.3	11510.8	Up
BnaA01G0048400ZS	2.55992	4.07442e-29	50.5482	44.8917	61.8002	312.913	275.652	338.897	Up
BnaC07G0414400ZS	2.42649	4.68708e-29	198.746	264.13	239.869	1092.06	1547.02	1141.41	Up
BnaC06G0191300ZS	3.75169	4.6979e-29	117.18	91.8713	204.255	1453.38	1715.79	2400.3	Up
BnaA03G0446500ZS	5.57503	5.79509e-29	4.59529	0	8.37969	181.113	208.145	227.739	Up
BnaC03G0230900ZS	6.95254	6.33394e-29	1.14882	4.17597	6.28477	411.538	258.775	788.049	Up
BnaC04G0260300ZS	3.23205	8.07268e-29	78.1199	51.1556	57.6104	751.349	436.917	563.925	Up
BnaA02G0373200ZS	1.98857	1.23613e-28	343.498	461.444	488.117	1663.19	1739.23	1732.44	Up
BnaC09G0192300ZS	3.9145	1.32377e-28	18.3812	11.4839	13.617	237.598	251.274	163.574	Up
BnaA07G0059800ZS	3.03482	2.23528e-28	52.8458	72.0354	90.0817	697.553	611.309	456.382	Up
BnaC07G0451500ZS	4.0612	2.42288e-28	31.0182	11.4839	15.7119	256.427	388.163	319.015	Up
BnaC05G0172300ZS	2.30077	2.45158e-28	140.156	185.831	172.831	796.179	961.968	702.195	Up
BnaC03G0469200ZS	5.38623	2.76812e-28	5.74411	1.04399	7.33223	234.012	186.581	166.286	Up
BnaC09G0375000ZS	2.51732	3.00692e-28	974.201	1431.31	1254.86	7279.47	8194.54	5485.62	Up
BnaA04G0286100ZS	2.22222	3.47427e-28	60.8876	54.2876	53.4205	260.013	266.276	259.369	Up
BnaA06G0304000ZS	1.68424	4.49063e-28	210.234	232.81	233.584	774.66	732.258	668.757	Up
BnaA03G0393900ZS	3.34899	5.39455e-28	68.9293	75.1674	82.7495	947.704	886.023	478.975	Up
BnaC01G0016200ZS	2.88948	5.96556e-28	249.294	159.731	290.147	1405.86	1825.49	1948.43	Up
BnaC01G0032700ZS	1.69022	6.17803e-28	493.993	439.521	428.412	1352.07	1408.26	1633.03	Up
BnaA03G0325500ZS	2.66144	7.18156e-28	51.697	63.6835	52.3731	292.291	352.534	417.521	Up
BnaA02G0407200ZS	2.856	9.38808e-28	33.3158	29.2318	26.1865	197.251	200.644	243.102	Up
BnaA01G0403300ZS	2.27173	1.03411e-27	248.146	205.666	241.964	887.632	1293.88	1177.55	Up
BnaA03G0104600ZS	2.1765	1.13876e-27	79.2687	80.3874	61.8002	316.499	339.408	344.32	Up
BnaC03G0773400ZS	4.47526	1.23073e-27	13.7859	18.7919	12.5695	234.909	498.798	272.022	Up
BnaA06G0010800ZS	6.42922	1.47126e-27	8.04175	4.17597	10.4746	447.402	309.405	1196.53	Up
BnaA03G0207100ZS	1.79343	1.53788e-27	166.579	138.851	137.217	520.027	503.486	508.798	Up
BnaC08G0404000ZS	4.04957	1.76438e-27	16.0835	24.0118	26.1865	415.125	225.959	459.997	Up
BnaA09G0065000ZS	3.56713	2.26099e-27	503.184	448.917	515.351	4335.95	3990.39	9066.18	Up
BnaC07G0475100ZS	3.30494	2.32189e-27	14.9347	15.6599	15.7119	145.249	150.952	161.767	Up
BnaC03G0320100ZS	2.45602	2.53902e-27	151.644	196.27	203.208	1206.82	1012.6	807.027	Up
BnaC04G0546200ZS	5.6202	2.8217e-27	4.59529	5.21996	24.0916	706.519	588.807	384.084	Up
BnaC08G0346700ZS	2.70928	2.98841e-27	44.8041	58.4636	47.1358	304.843	395.663	284.674	Up
BnaA03G0197100ZS	7.35235	3.45705e-27	6.89293	2.08798	1.04746	443.816	264.401	894.689	Up
BnaC03G0354700ZS	3.96004	3.58203e-27	159.686	85.6073	162.357	1389.73	1827.36	3124.18	Up
BnaC05G0313000ZS	2.41206	3.87379e-27	140.156	134.675	161.309	679.621	674.128	967.89	Up
BnaA05G0367800ZS	4.42566	4.02479e-27	32.167	27.1438	35.6137	1115.37	440.668	483.493	Up
BnaC03G0142400ZS	4.96149	4.78904e-27	6.89293	4.17597	7.33223	152.422	250.337	168.997	Up
BnaC07G0223100ZS	3.66697	5.25948e-27	33.3158	27.1438	25.1391	501.198	326.282	257.562	Up
BnaA01G0029600ZS	2.81308	5.58745e-27	179.216	170.171	189.591	919.909	1696.1	1172.13	Up
BnaA07G0334500ZS	2.17379	6.48006e-27	86.1616	84.5634	93.2241	402.572	446.293	342.512	Up
BnaA03G0116900ZS	2.21471	7.39124e-27	161.984	132.587	123.6	541.545	708.818	688.639	Up
BnaC09G0080000ZS	1.59926	7.39281e-27	472.166	434.301	443.076	1517.94	1241.37	1328.48	Up
BnaC01G0129000ZS	4.75027	8.41636e-27	11.4882	4.17597	8.37969	156.905	278.464	206.05	Up
BnaA03G0253700ZS	8.04112	9.03428e-27	2.29764	1.04399	4.18985	1045.43	228.772	712.136	Up
BnaC01G0070900ZS	2.49599	1.11731e-26	66.6317	65.7715	64.9426	384.64	431.292	297.326	Up
BnaC01G0109800ZS	2.42005	1.14012e-26	117.18	135.719	146.645	675.138	878.522	586.518	Up
BnaA02G0361800ZS	3.68039	1.21084e-26	400.939	242.206	680.85	5299.79	5895.57	5780.23	Up
BnaC06G0444600ZS	3.31797	1.24547e-26	1009.81	666.067	890.342	5601.04	7896.39	12091.9	Up
BnaC02G0299500ZS	3.40889	1.24681e-26	16.0835	17.7479	18.8543	225.943	177.205	157.248	Up
BnaA01G0013600ZS	3.05717	1.27497e-26	250.443	165.995	357.184	1920.51	2410.55	2108.39	Up
BnaA03G0237200ZS	2.6369	1.29133e-26	37.9111	45.9356	52.3731	330.844	260.65	257.562	Up
BnaA03G0001200ZS	1.89082	1.30399e-26	161.984	177.479	203.208	602.514	727.57	684.121	Up
BnaC06G0300600ZS	4.21056	1.98312e-26	9.19058	6.26395	8.37969	166.767	146.264	126.522	Up
BnaC06G0221400ZS	3.49382	2.03771e-26	34.4647	32.3638	49.2307	316.499	398.476	593.748	Up
BnaC03G0364200ZS	4.28692	2.10331e-26	26.4229	13.5719	6.28477	244.771	338.47	310.882	Up
BnaC02G0244900ZS	2.44079	2.83964e-26	44.8041	46.9796	35.6137	224.149	245.649	221.413	Up
BnaC05G0195700ZS	4.2396	3.06336e-26	5.74411	8.35194	11.5221	155.111	195.956	136.463	Up
BnaA01G0064800ZS	1.6773	3.07249e-26	1276.34	1464.72	1447.59	3839.23	4889.53	4669.55	Up
BnaA05G0026700ZS	5.00406	3.38313e-26	16.0835	11.4839	20.9492	563.96	237.21	755.515	Up
BnaA06G0070400ZS	7.22128	4.0164e-26	2.29764	2.08798	2.09492	290.498	216.583	458.189	Up
BnaA03G0231400ZS	5.187	4.40049e-26	9.19058	6.26395	8.37969	287.808	159.39	418.425	Up
BnaC04G0163500ZS	3.77874	4.80342e-26	12.637	10.4399	15.7119	156.905	221.271	154.537	Up
BnaA08G0270100ZS	4.69905	4.83658e-26	31.0182	14.6159	70.1799	1077.71	1062.29	871.192	Up
BnaA04G0093800ZS	5.26762	4.99778e-26	3.44647	6.26395	2.09492	138.076	161.266	157.248	Up
BnaA10G0224500ZS	3.43045	5.39667e-26	57.4411	38.6277	98.4614	617.756	715.382	765.456	Up
BnaC05G0064600ZS	2.56446	5.53925e-26	33.3158	56.3756	43.9934	259.117	263.463	271.118	Up
BnaA06G0057900ZS	1.53608	6.04381e-26	258.485	276.658	243.011	708.312	763.199	785.338	Up
BnaA03G0090400ZS	2.44278	6.80571e-26	2656.08	3050.54	2941.27	13863.2	20814.5	12341.3	Up
BnaA06G0161600ZS	4.92066	7.56722e-26	12.637	6.26395	36.6612	567.546	510.049	610.015	Up
BnaA03G0444700ZS	2.89371	8.16127e-26	57.4411	44.8917	71.2274	474.3	488.485	327.149	Up
BnaC07G0379100ZS	1.99982	8.74018e-26	93.0546	103.355	92.1766	381.951	346.909	425.655	Up
BnaC09G0119000ZS	1.86327	9.18267e-26	783.497	576.284	690.277	2231.63	2714.32	2510.55	Up
BnaA09G0153100ZS	1.40823	9.85225e-26	963.862	843.546	874.631	2219.08	2546.5	2351.49	Up
BnaA09G0612400ZS	2.33611	1.05513e-25	922.504	727.662	839.017	3154.23	4349.48	5063.58	Up
BnaC01G0187300ZS	6.93695	1.08751e-25	1.14882	8.35194	7.33223	919.909	216.583	949.816	Up
BnaA02G0149500ZS	2.98468	1.11233e-25	140.156	100.223	143.502	693.07	1077.29	1267.02	Up
BnaC03G0391300ZS	2.33064	1.28712e-25	65.4828	66.8155	65.9901	279.738	333.782	384.084	Up
BnaA10G0248200ZS	2.19139	1.31088e-25	246.997	178.523	217.872	886.735	1160.74	889.266	Up
BnaA07G0349200ZS	3.37638	1.43156e-25	36.7623	54.2876	28.2815	398.089	526.926	315.4	Up
BnaA09G0106000ZS	2.89487	1.64756e-25	68.9293	90.8273	69.1325	745.969	437.855	519.642	Up
BnaC09G0486700ZS	4.38775	1.77032e-25	6.89293	8.35194	9.42716	189.182	205.332	123.81	Up
BnaC06G0040700ZS	2.16339	1.80038e-25	152.793	133.631	162.357	806.938	602.871	600.074	Up
BnaA04G0146000ZS	2.27237	1.97043e-25	256.187	294.406	259.771	1372.69	992.908	1549.89	Up
BnaC04G0568100ZS	5.36667	2.00518e-25	28.7205	7.30794	16.7594	472.507	489.422	1203.76	Up
BnaA07G0322800ZS	2.07311	2.00905e-25	86.1616	73.0794	103.699	372.985	368.473	365.105	Up
BnaA01G0015500ZS	4.45846	2.05205e-25	11.4882	3.13198	9.42716	166.767	144.389	212.376	Up
BnaC07G0323900ZS	4.44253	2.09671e-25	8.04175	14.6159	15.7119	202.631	410.665	225.931	Up
BnaA10G0005700ZS	2.54251	2.31058e-25	119.477	133.631	122.553	615.962	618.81	954.335	Up
BnaA06G0127100ZS	2.5042	2.39147e-25	75.8222	88.7393	94.2716	374.778	550.366	544.947	Up
BnaC03G0419400ZS	1.70743	2.42283e-25	130.966	155.555	133.028	455.472	455.669	459.997	Up
BnaA02G0004900ZS	1.53595	2.54853e-25	450.338	380.013	440.981	1239.1	1303.25	1143.21	Up
BnaA03G0439700ZS	2.61387	2.5903e-25	349.242	363.309	381.276	1675.74	3022.79	1998.14	Up
BnaC04G0248500ZS	3.98037	2.78902e-25	17.2323	14.6159	37.7086	277.945	365.66	457.285	Up
BnaC06G0103800ZS	2.95114	2.78913e-25	17.2323	24.0118	26.1865	159.594	174.392	189.782	Up
BnaC03G0313100ZS	5.64296	2.90113e-25	2.29764	4.17597	4.18985	179.319	135.951	222.317	Up
BnaC03G0680500ZS	2.93519	2.98297e-25	47.1017	28.1878	55.5155	335.327	374.099	290.096	Up
BnaA07G0313200ZS	1.5561	3.27559e-25	402.088	337.209	358.232	1127.92	1106.36	991.387	Up
BnaC03G0339900ZS	3.40543	3.28556e-25	226.318	226.546	199.018	1706.22	1636.1	3564.3	Up
BnaA04G0104600ZS	6.50167	3.34084e-25	1.14882	0	6.28477	176.63	270.964	234.969	Up
BnaA09G0239500ZS	2.23274	3.4657e-25	119.477	114.839	145.597	503.888	578.493	704.003	Up
BnaA03G0372800ZS	3.04068	3.48928e-25	18.3812	17.7479	19.9018	148.835	168.766	143.692	Up
BnaC03G0176400ZS	4.23368	3.78669e-25	18.3812	8.35194	5.23731	195.458	232.522	165.382	Up
BnaC08G0191900ZS	5.45656	4.02181e-25	16.0835	6.26395	15.7119	869.7	555.054	241.295	Up
BnaC08G0205000ZS	4.47223	4.23821e-25	13.7859	5.21996	8.37969	216.977	140.639	244.006	Up
BnaC04G0407900ZS	3.27851	4.77148e-25	79.2687	54.2876	113.126	663.482	695.692	1034.77	Up
BnaC08G0219700ZS	2.19155	4.81103e-25	149.347	130.499	178.068	600.72	677.878	813.353	Up
BnaA03G0052300ZS	3.37379	4.97667e-25	67.7805	38.6277	79.6071	485.059	612.247	829.62	Up
BnaC06G0391000ZS	3.33946	4.99391e-25	24.1253	11.4839	21.9967	173.94	222.209	184.36	Up
BnaA06G0173200ZS	1.92186	5.51435e-25	300.991	325.726	299.574	980.878	1379.2	1150.44	Up
BnaC02G0153100ZS	4.22576	6.02456e-25	17.2323	8.35194	10.4746	148.835	258.775	262.081	Up
BnaA09G0684200ZS	2.44118	6.91818e-25	220.574	328.857	216.825	1151.23	1579.84	1432.41	Up
BnaC04G0131800ZS	1.50931	7.03944e-25	323.968	304.846	287.005	820.387	846.644	938.971	Up
BnaA04G0036300ZS	1.75337	7.29488e-25	686.996	642.055	683.993	2606.41	1902.37	2277.39	Up
BnaA08G0300600ZS	3.57248	7.7475e-25	34.4647	22.9678	34.5662	305.74	273.776	513.316	Up
BnaA05G0042800ZS	3.75001	9.28345e-25	51.697	21.9238	55.5155	525.406	757.573	451.863	Up
BnaA08G0282900ZS	2.52753	1.05406e-24	136.71	74.1234	107.889	616.859	649.75	567.54	Up
BnaC01G0444400ZS	4.56962	1.05562e-24	8.04175	5.21996	3.14239	130.903	124.7	129.233	Up
BnaC03G0395600ZS	4.41899	1.12006e-24	39.0599	19.8358	40.851	841.008	939.466	350.646	Up
BnaA04G0173900ZS	3.48476	1.17753e-24	24.1253	22.9678	18.8543	255.53	171.579	309.978	Up
BnaA04G0041000ZS	3.87314	1.1908e-24	110.287	115.883	87.9868	1179.03	932.903	2490.67	Up
BnaC04G0340800ZS	2.16159	1.22587e-24	1831.22	1617.14	1786.97	8176.97	9383.41	5862.47	Up
BnaA06G0393500ZS	8.27397	1.23761e-24	3.44647	1.04399	0	303.05	381.599	656.105	Up
BnaC03G0280200ZS	2.38992	1.30428e-24	49.3993	38.6277	56.5629	254.634	233.46	269.31	Up
BnaA07G0312500ZS	3.82136	1.33012e-24	6.89293	12.5279	11.5221	123.73	168.766	148.211	Up
BnaA08G0171500ZS	5.98801	1.35191e-24	3.44647	2.08798	13.617	495.818	516.612	211.472	Up
BnaC03G0480300ZS	4.2356	1.50382e-24	88.4593	39.6717	99.5089	2136.59	1250.75	898.304	Up
BnaA10G0217200ZS	8.94137	1.5438e-24	1.14882	1.04399	1.04746	416.918	500.673	672.372	Up
BnaA07G0347800ZS	1.75241	1.65005e-24	516.97	385.233	449.361	1456.07	1656.72	1438.73	Up
BnaA07G0310300ZS	1.97523	1.65235e-24	75.8222	80.3874	64.9426	293.187	285.028	291	Up
BnaC05G0016100ZS	2.36503	1.72484e-24	35.6135	37.5837	39.8035	195.458	185.643	201.531	Up
BnaA02G0172400ZS	4.49694	1.7557e-24	19.53	14.6159	10.4746	254.634	520.363	228.643	Up
BnaA01G0152300ZS	3.88064	1.76481e-24	8.04175	9.39593	8.37969	115.661	139.701	125.618	Up
BnaA03G0202200ZS	3.84447	1.89342e-24	10.3394	12.5279	25.1391	239.392	178.142	275.636	Up
BnaA01G0171200ZS	7.62889	2.05484e-24	3.44647	4.17597	2.09492	1075.92	165.016	680.506	Up
BnaA01G0048000ZS	2.08809	2.08529e-24	125.222	121.103	151.882	661.689	523.176	508.798	Up
BnaC09G0514600ZS	1.65735	2.09652e-24	203.341	169.127	201.113	630.308	612.247	565.732	Up
BnaA04G0249000ZS	8.62914	2.32143e-24	1.14882	1.04399	2.09492	364.915	366.598	974.217	Up
BnaA03G0110700ZS	2.8906	2.49221e-24	73.5246	57.4196	70.1799	405.262	414.415	670.565	Up
BnaC04G0254900ZS	2.76044	2.7073e-24	25.2741	19.8358	27.234	163.181	156.578	169.9	Up
BnaC04G0125400ZS	5.99653	2.71595e-24	12.637	21.9238	12.5695	632.101	384.412	1997.23	Up
BnaC06G0093900ZS	3.47958	3.02082e-24	32.167	43.8477	36.6612	600.72	293.466	364.202	Up
BnaA05G0119500ZS	4.44563	3.11612e-24	39.0599	26.0998	34.5662	815.904	317.843	1036.57	Up
BnaA10G0087800ZS	2.02178	3.31807e-24	87.3105	113.795	109.983	401.676	470.67	393.121	Up
BnaA08G0248000ZS	2.29425	3.3559e-24	98.7987	155.555	111.031	600.72	655.376	538.621	Up
BnaC06G0333500ZS	3.79228	3.5619e-24	16.0835	13.5719	16.7594	149.732	210.02	282.866	Up
BnaA06G0091700ZS	2.12856	3.5918e-24	66.6317	65.7715	56.5629	265.393	303.779	256.658	Up
BnaA05G0065600ZS	4.60102	3.94845e-24	8.04175	4.17597	5.23731	136.283	166.891	116.581	Up
BnaC07G0323800ZS	4.64326	4.00279e-24	10.3394	8.35194	7.33223	147.042	315.03	186.168	Up
BnaC04G0024800ZS	6.95316	4.0082e-24	1.14882	1.04399	3.14239	205.321	209.083	253.043	Up
BnaA09G0568200ZS	4.46996	4.08804e-24	3.44647	9.39593	7.33223	117.454	159.39	175.323	Up
BnaC05G0264500ZS	4.24449	4.23847e-24	35.6135	31.3198	96.3665	1209.51	1122.3	768.167	Up
BnaA07G0259400ZS	6.90531	4.82417e-24	1.14882	1.04399	3.14239	200.838	235.335	209.664	Up
BnaC03G0318000ZS	3.3214	4.85353e-24	43.6552	55.3316	39.8035	338.017	656.313	394.025	Up
BnaC02G0362100ZS	3.69543	4.99547e-24	179.216	146.159	106.841	1249.86	1431.7	2914.52	Up
BnaA03G0242700ZS	3.9936	5.28009e-24	12.637	15.6599	10.4746	143.456	200.644	273.829	Up
BnaA03G0183900ZS	2.77749	5.31498e-24	94.2034	58.4636	62.8477	438.436	422.853	612.726	Up
BnaC04G0572300ZS	4.20622	6.22295e-24	8.04175	15.6599	4.18985	194.562	180.017	141.885	Up
BnaC03G0039500ZS	2.66083	6.4525e-24	57.4411	41.7597	50.2782	389.123	285.965	268.407	Up
BnaC02G0095200ZS	1.63947	6.54557e-24	338.902	337.209	333.093	1098.33	1147.61	898.304	Up
BnaC04G0588200ZS	1.70128	7.71758e-24	112.585	114.839	117.316	392.71	352.534	375.95	Up
BnaA08G0280300ZS	3.13113	8.09851e-24	319.372	160.775	223.109	1673.95	1759.86	2722.93	Up
BnaC04G0314500ZS	2.59207	8.39623e-24	48.2505	54.2876	39.8035	322.775	229.71	305.459	Up
BnaA08G0089200ZS	4.54406	8.56e-24	18.3812	7.30794	9.42716	314.706	336.595	160.863	Up
BnaC01G0506900ZS	2.54422	8.83611e-24	43.6552	40.7157	27.234	228.632	210.958	209.664	Up
BnaA08G0192900ZS	3.83419	9.09468e-24	10.3394	9.39593	20.9492	193.665	235.335	153.633	Up
BnaA09G0636600ZS	3.54414	9.9952e-24	28.7205	24.0118	57.6104	335.327	447.231	506.99	Up
BnaC09G0592400ZS	1.58314	1.05463e-23	633.001	554.36	527.921	1551.11	1690.48	1896.02	Up
BnaC04G0125900ZS	3.45808	1.21989e-23	12.637	11.4839	18.8543	183.802	157.515	131.944	Up
BnaA08G0298600ZS	2.05769	1.24693e-23	135.561	99.1792	126.743	440.229	510.049	553.08	Up
BnaC04G0437600ZS	2.29112	1.27176e-23	175.77	116.927	173.879	830.249	809.141	642.549	Up
BnaA04G0042000ZS	1.30209	1.34642e-23	438.85	466.664	435.744	1075.92	1171.05	1060.97	Up
BnaC04G0555800ZS	5.11766	1.36191e-23	12.637	15.6599	4.18985	336.224	211.895	577.481	Up
BnaA03G0277500ZS	4.5875	1.38641e-23	2.29764	4.17597	10.4746	151.525	135.951	125.618	Up
BnaA02G0168900ZS	4.90262	1.42145e-23	5.74411	10.4399	12.5695	304.843	150.952	409.388	Up
BnaC06G0180700ZS	2.28808	1.49075e-23	1334.93	1131.69	1206.68	4795.9	7855.13	5288.6	Up
BnaC02G0550200ZS	4.33985	1.67605e-23	16.0835	26.0998	28.2815	604.307	596.308	230.45	Up
BnaC04G0069100ZS	1.69029	2.02137e-23	206.788	218.194	201.113	743.279	688.191	589.229	Up
BnaA04G0071600ZS	2.71929	2.07025e-23	63.1852	44.8917	55.5155	444.712	350.659	280.155	Up
BnaA09G0156700ZS	4.35766	2.0767e-23	34.4647	16.7039	24.0916	625.825	252.212	659.72	Up
BnaA01G0356000ZS	1.56432	2.09004e-23	139.007	139.895	151.882	420.504	422.853	431.077	Up
BnaC02G0002700ZS	6.53968	2.10448e-23	1.14882	0	5.23731	236.702	201.582	162.671	Up
BnaC06G0115300ZS	5.77323	2.10629e-23	2.29764	6.26395	5.23731	199.941	157.515	404.869	Up
BnaC05G0459800ZS	1.55363	2.11512e-23	676.656	616.999	652.569	2166.18	1851.74	1694.49	Up
BnaC08G0292500ZS	4.49816	2.11751e-23	8.04175	2.08798	10.4746	187.389	140.639	135.559	Up
BnaC05G0106600ZS	1.86456	2.23498e-23	11071.2	8554.47	9568.56	31309.2	42076.3	32925.4	Up
BnaC05G0064400ZS	5.54118	2.26571e-23	35.6135	11.4839	7.33223	493.129	667.565	1355.59	Up
BnaC02G0324500ZS	2.39707	2.60214e-23	31.0182	33.4077	39.8035	186.492	180.955	182.553	Up
BnaA08G0292600ZS	3.86054	2.61896e-23	112.585	64.7275	212.635	2003.9	2102.08	1559.83	Up
BnaC02G0058200ZS	3.27963	3.0238e-23	13.7859	16.7039	13.617	153.318	120.012	155.441	Up
BnaC05G0085100ZS	5.20745	3.05755e-23	25.2741	11.4839	70.1799	1560.98	1502.96	891.978	Up
BnaC02G0418300ZS	3.14507	3.22435e-23	73.5246	103.355	100.556	1134.2	782.888	539.524	Up
BnaC09G0028200ZS	1.98013	3.24536e-23	79.2687	74.1234	80.6546	306.636	276.589	339.801	Up
BnaC01G0502600ZS	2.19006	3.6989e-23	117.18	101.267	100.556	414.228	450.981	589.229	Up
BnaA08G0131100ZS	1.2629	3.84306e-23	2410.23	2710.2	2258.33	5865.54	6027.77	5814.57	Up
BnaC01G0126000ZS	3.46897	4.10256e-23	17.2323	24.0118	43.9934	274.359	385.35	288.289	Up
BnaA01G0220100ZS	3.3411	4.19018e-23	157.389	105.443	143.502	2029.9	1197.3	888.363	Up
BnaC01G0500400ZS	2.44126	4.2182e-23	561.774	1000.14	703.894	3549.63	4301.67	4458.08	Up
BnaC01G0432300ZS	5.52544	4.36096e-23	13.7859	20.8798	25.1391	458.161	483.797	1818.3	Up
BnaA08G0297300ZS	4.09919	4.37041e-23	31.0182	7.30794	31.4239	331.741	426.604	432.885	Up
BnaC05G0539100ZS	2.67515	4.55673e-23	43.6552	31.3198	32.4713	241.185	255.025	187.975	Up
BnaC08G0127100ZS	3.10992	4.92054e-23	41.3576	25.0558	27.234	259.117	335.657	210.568	Up
BnaA07G0333900ZS	2.74908	4.933e-23	91.9058	106.487	76.4647	541.545	483.797	822.391	Up
BnaC03G0397100ZS	2.44044	4.97975e-23	94.2034	72.0354	114.173	597.134	428.479	496.146	Up
BnaA10G0228900ZS	1.6776	5.23956e-23	167.728	186.875	173.879	630.308	520.363	540.428	Up
BnaC03G0141900ZS	7.67678	7.13433e-23	1.14882	0	4.18985	332.638	202.52	565.732	Up
BnaA03G0352900ZS	3.09814	7.26345e-23	107.989	89.7833	91.1292	1049.92	930.09	492.531	Up
BnaA02G0096400ZS	3.11965	9.94021e-23	18.3812	16.7039	20.9492	162.284	133.138	191.59	Up
BnaA02G0264200ZS	3.61379	1.01749e-22	25.2741	11.4839	15.7119	163.181	208.145	266.599	Up
BnaC01G0161300ZS	6.56791	1.09882e-22	2.29764	4.17597	5.23731	261.806	173.454	684.121	Up
BnaC05G0023400ZS	3.50399	1.11818e-22	49.3993	52.1996	35.6137	401.676	375.974	778.108	Up
BnaA03G0151300ZS	1.54727	1.12713e-22	2797.38	2298.87	2482.48	7142.3	8321.12	6684.86	Up
BnaA07G0378100ZS	2.65289	1.23483e-22	3120.2	1716.32	2448.97	11934.6	15682.1	18200.1	Up
BnaC04G0580700ZS	7.03252	1.38248e-22	2.29764	1.04399	2.09492	319.189	205.332	181.649	Up
BnaC09G0414000ZS	2.78691	1.5565e-22	29.8694	41.7597	59.7053	269.876	295.341	344.32	Up
BnaA02G0306800ZS	3.38705	1.63712e-22	19.53	16.7039	11.5221	145.249	146.264	206.05	Up
BnaA10G0171200ZS	2.59685	1.63871e-22	2103.49	2543.16	2583.04	15295.1	18816.5	9627.39	Up
BnaC08G0272800ZS	4.64234	1.71007e-22	2.29764	8.35194	11.5221	190.975	239.086	131.04	Up
BnaC04G0592000ZS	2.14861	1.73577e-22	74.6734	59.5075	57.6104	275.255	257.837	315.4	Up
BnaC02G0216600ZS	7.65295	1.78718e-22	0	4.17597	1.04746	347.88	186.581	544.043	Up
BnaC02G0125300ZS	8.04838	2.0777e-22	2.29764	3.13198	0	745.969	175.329	507.894	Up
BnaA04G0017500ZS	3.0831	2.2405e-22	68.9293	49.0676	42.9459	332.638	419.103	609.111	Up
BnaC04G0007300ZS	2.52044	2.27205e-22	60.8876	35.4957	55.5155	317.396	295.341	256.658	Up
BnaA02G0194100ZS	8.55947	2.3231e-22	2.29764	1.04399	1.04746	345.19	280.34	1006.75	Up
BnaA04G0140100ZS	2.11018	2.71943e-22	700.781	613.867	958.427	3624.94	2878.4	3311.25	Up
BnaC03G0061100ZS	3.05608	3.06452e-22	64.334	78.2994	107.889	933.358	661.939	490.723	Up
BnaC02G0109900ZS	5.54339	3.08907e-22	5.74411	1.04399	2.09492	122.834	138.763	141.885	Up
BnaA01G0317800ZS	3.25302	3.39347e-22	21.8276	12.5279	10.4746	139.869	147.202	136.463	Up
BnaC07G0511900ZS	2.80495	3.53616e-22	25.2741	33.4077	36.6612	192.768	200.644	274.733	Up
BnaA04G0216500ZS	2.00859	3.55145e-22	90.7569	89.7833	112.078	442.919	390.038	345.223	Up
BnaA08G0107100ZS	2.56365	3.76031e-22	70.0781	65.7715	86.9393	321.878	501.611	494.338	Up
BnaA10G0082600ZS	5.14528	4.84455e-22	9.19058	8.35194	8.37969	286.015	138.763	491.627	Up
BnaC03G0280800ZS	2.0728	4.91259e-22	76.9711	95.0033	72.2749	354.156	375.036	299.133	Up
BnaC08G0401000ZS	4.56041	5.65466e-22	8.04175	3.13198	6.28477	106.695	169.704	131.944	Up
BnaC08G0295700ZS	3.73041	5.95399e-22	9.19058	6.26395	9.42716	112.971	110.636	105.736	Up
BnaA09G0687600ZS	3.95845	6.09808e-22	282.61	646.231	270.245	4577.13	9243.71	4824.09	Up
BnaA03G0442900ZS	3.2558	6.23162e-22	12.637	13.5719	21.9967	139.869	140.639	181.649	Up
BnaC04G0300800ZS	7.59533	7.32353e-22	1.14882	1.04399	2.09492	282.428	189.393	361.49	Up
BnaA09G0455400ZS	2.84375	8.01878e-22	51.697	33.4077	34.5662	235.805	261.588	358.779	Up
BnaA01G0111000ZS	1.52724	8.05492e-22	1579.63	1578.52	1645.56	3856.27	5013.3	4976.82	Up
BnaC03G0616800ZS	4.35018	8.42294e-22	8.04175	5.21996	5.23731	96.8325	135.951	141.885	Up
BnaA09G0622700ZS	4.41743	8.61444e-22	14.9347	26.0998	68.085	970.118	672.252	696.773	Up
BnaA10G0056100ZS	1.87806	8.65894e-22	403.236	408.201	370.801	1237.3	1329.5	1778.53	Up
BnaC03G0287200ZS	3.51999	9.4973e-22	19.53	13.5719	10.4746	125.524	174.392	197.012	Up
BnaA03G0157600ZS	2.72776	1.30379e-21	19.53	22.9678	18.8543	139.869	134.075	132.848	Up
BnaC04G0150700ZS	4.78491	1.32861e-21	29.8694	18.7919	20.9492	436.643	318.781	1159.48	Up
BnaC01G0325500ZS	2.10235	1.43492e-21	66.6317	98.1352	83.7969	316.499	384.412	368.72	Up
BnaA10G0203600ZS	1.4881	1.50184e-21	307.884	288.142	284.91	897.494	839.144	733.825	Up
BnaA01G0314700ZS	3.60305	1.54171e-21	129.817	66.8155	63.8952	745.073	882.273	1532.72	Up
BnaC03G0110200ZS	3.52118	1.56371e-21	28.7205	14.6159	15.7119	249.254	265.338	159.056	Up
BnaC09G0147600ZS	1.66102	1.59694e-21	165.43	170.171	162.357	578.305	459.419	536.813	Up
BnaA09G0204900ZS	3.75625	1.63536e-21	9.19058	7.30794	8.37969	126.42	101.26	107.543	Up
BnaA09G0065500ZS	3.37854	1.70874e-21	20.6788	33.4077	23.0442	211.597	372.223	220.509	Up
BnaA09G0670100ZS	3.85576	1.77131e-21	16.0835	18.7919	23.0442	158.698	304.717	376.854	Up
BnaA04G0174000ZS	2.63031	1.78462e-21	119.477	107.531	106.841	607.893	514.737	943.49	Up
BnaC08G0133200ZS	2.03363	1.84998e-21	59.7387	73.0794	81.702	320.085	289.715	270.214	Up
BnaA08G0159900ZS	5.8549	1.86083e-21	3.44647	3.13198	1.04746	117.454	147.202	172.612	Up
BnaA04G0104400ZS	4.54848	1.9894e-21	4.59529	5.21996	19.9018	251.944	271.901	177.13	Up
BnaA03G0527900ZS	2.68825	1.99372e-21	44.8041	53.2436	28.2815	230.426	287.84	295.518	Up
BnaC09G0284400ZS	2.83805	2.02354e-21	75.8222	36.5397	75.4172	474.3	383.475	482.59	Up
BnaA07G0182100ZS	1.69962	2.36295e-21	6216.28	5473.65	5695.05	15868.9	22552.8	18046.5	Up
BnaC09G0025300ZS	3.32912	2.39745e-21	18.3812	43.8477	30.3764	346.983	360.035	227.739	Up
BnaC05G0473100ZS	2.69385	2.61259e-21	48.2505	41.7597	52.3731	394.503	289.715	236.776	Up
BnaC02G0284600ZS	2.24516	2.87837e-21	203.341	266.218	248.248	972.808	1460.77	971.505	Up
BnaA03G0230600ZS	1.36055	2.96783e-21	214.83	203.578	201.113	539.752	534.427	516.028	Up
BnaC04G0574100ZS	1.36408	3.02029e-21	381.409	350.781	312.144	890.321	894.461	901.918	Up
BnaA03G0342900ZS	2.70397	3.20656e-21	65.4828	51.1556	63.8952	340.707	523.176	311.785	Up
BnaC04G0176900ZS	5.55072	3.27711e-21	8.04175	1.04399	2.09492	145.249	133.138	231.354	Up
BnaA09G0503600ZS	2.11706	3.2897e-21	646.787	556.448	746.84	3093.26	3230.94	2135.5	Up
BnaA07G0143900ZS	3.43215	3.31688e-21	112.585	210.886	186.448	1476.7	2773.39	1257.99	Up
BnaA08G0278700ZS	1.23	3.34596e-21	544.542	491.72	515.351	1141.37	1261.06	1236.3	Up
BnaC08G0233400ZS	5.84898	3.45185e-21	2.29764	3.13198	4.18985	117.454	164.078	276.54	Up
BnaC04G0167300ZS	4.14199	3.57011e-21	12.637	7.30794	24.0916	233.115	190.331	355.164	Up
BnaC01G0514800ZS	2.09319	3.77981e-21	159.686	104.399	156.072	664.379	567.242	559.406	Up
BnaC02G0481600ZS	3.60086	3.8715e-21	21.8276	30.2758	58.6579	450.989	567.242	329.86	Up
BnaA07G0192900ZS	2.03999	4.01434e-21	117.18	86.6513	98.4614	367.605	394.726	478.975	Up
BnaC09G0012200ZS	2.87717	4.1444e-21	49.3993	37.5837	27.234	333.534	285.965	216.894	Up
BnaA09G0171400ZS	5.13701	4.81542e-21	2.29764	2.08798	7.33223	177.526	126.575	112.062	Up
BnaC04G0062700ZS	3.81469	4.96343e-21	9.19058	4.17597	16.7594	145.249	149.077	130.137	Up
BnaA08G0287500ZS	4.70744	4.98195e-21	10.3394	1.04399	10.4746	190.975	238.148	137.366	Up
BnaA09G0242100ZS	3.1462	5.01292e-21	228.616	88.7393	188.543	1256.13	1667.97	1550.79	Up
BnaA05G0026500ZS	7.68987	5.19502e-21	0	1.04399	4.18985	348.776	163.141	593.748	Up
BnaA06G0000800ZS	2.79419	5.81919e-21	31.0182	29.2318	30.3764	254.634	158.453	215.087	Up
BnaC08G0242300ZS	3.34789	6.00282e-21	410.129	193.139	269.198	2050.52	2608.38	4219.5	Up
BnaC09G0514800ZS	1.84797	6.53254e-21	78.1199	85.6073	90.0817	289.601	285.965	338.897	Up
BnaC08G0404600ZS	2.60204	6.6296e-21	620.364	364.353	753.125	3707.43	3725.05	3117.85	Up
BnaA09G0220600ZS	3.35152	6.66789e-21	18.3812	9.39593	15.7119	168.56	154.702	118.388	Up
BnaC09G0039300ZS	5.86595	6.68137e-21	11.4882	6.26395	1.04746	152.422	472.546	458.189	Up
BnaA04G0257100ZS	4.14379	6.81114e-21	31.0182	14.6159	32.4713	343.397	303.779	731.114	Up
BnaA01G0339700ZS	1.64521	7.16142e-21	235.508	228.634	289.099	746.866	869.146	741.055	Up
BnaC05G0227800ZS	2.23909	7.25308e-21	60.8876	79.3434	56.5629	260.013	332.845	337.09	Up
BnaA02G0091200ZS	4.27512	7.26572e-21	3.44647	11.4839	16.7594	156.905	187.518	275.636	Up
BnaA05G0077200ZS	4.96503	7.27991e-21	4.59529	3.13198	5.23731	180.216	120.012	103.928	Up
BnaC07G0364800ZS	2.20491	7.82148e-21	56.2923	64.7275	51.3256	226.839	263.463	304.556	Up
BnaA02G0269200ZS	4.11003	8.10566e-21	5.74411	4.17597	10.4746	98.6257	120.949	133.751	Up
BnaC01G0193700ZS	4.00234	8.52194e-21	8.04175	5.21996	6.28477	101.316	114.386	95.7949	Up
BnaC06G0360400ZS	2.08426	8.59705e-21	101.096	88.7393	83.7969	465.334	340.345	353.357	Up
BnaA08G0047600ZS	1.79235	9.0024e-21	78.1199	67.8595	79.6071	261.806	260.65	258.466	Up
BnaC04G0307800ZS	4.4396	9.14535e-21	4.59529	8.35194	16.7594	203.528	146.264	300.037	Up
BnaC05G0500300ZS	1.3139	9.16484e-21	287.205	279.79	266.055	654.516	726.633	689.543	Up
BnaC08G0376700ZS	2.92645	9.46748e-21	19.53	18.7919	13.617	145.249	127.512	121.099	Up
BnaA06G0020800ZS	4.61807	9.49399e-21	3.44647	7.30794	15.7119	208.907	300.967	146.404	Up
BnaA01G0106400ZS	8.50299	9.88377e-21	1.14882	2.08798	0	314.706	274.714	583.807	Up
BnaA04G0040500ZS	2.67809	1.01292e-20	70.0781	95.0033	60.7528	486.852	357.222	601.881	Up
BnaC09G0482500ZS	1.49309	1.07175e-20	400.939	394.629	354.042	942.324	1139.17	1154.06	Up
BnaC05G0496800ZS	2.4857	1.11038e-20	22.9764	35.4957	30.3764	170.354	155.64	173.515	Up
BnaC08G0518100ZS	4.55924	1.18404e-20	47.1017	20.8798	79.6071	1030.19	662.877	1786.67	Up
BnaC06G0270300ZS	3.92816	1.21629e-20	6.89293	5.21996	11.5221	144.352	106.885	109.351	Up
BnaA04G0120500ZS	2.85413	1.25059e-20	158.537	85.6073	170.736	976.395	1234.81	787.145	Up
BnaC09G0088000ZS	3.29305	1.26994e-20	14.9347	8.35194	12.5695	106.695	118.136	124.714	Up
BnaC04G0088800ZS	3.21338	1.29023e-20	232.062	136.763	279.672	1348.48	2746.2	1919.51	Up
BnaA07G0259100ZS	4.93405	1.36793e-20	8.04175	0	13.617	200.838	266.276	193.397	Up
BnaA06G0112000ZS	3.83615	1.39376e-20	22.9764	7.30794	7.33223	166.767	166.891	196.109	Up
BnaC09G0172200ZS	2.71041	1.41708e-20	236.657	205.666	411.652	2183.21	1720.48	1687.26	Up
BnaA09G0565200ZS	2.14182	1.46276e-20	37.9111	46.9796	45.0409	203.528	188.456	182.553	Up
BnaA05G0002600ZS	2.1659	1.47735e-20	175.77	134.675	134.075	515.544	743.509	733.825	Up
BnaC07G0330100ZS	5.02768	1.55488e-20	11.4882	16.7039	26.1865	967.429	215.646	595.555	Up
BnaA02G0190600ZS	7.01436	1.5741e-20	0	2.08798	2.09492	182.009	193.144	181.649	Up
BnaA10G0123300ZS	1.67773	1.60662e-20	946.629	690.079	767.789	2303.36	2592.44	2794.32	Up
BnaC05G0471200ZS	1.5029	1.64221e-20	306.735	369.573	315.286	1030.19	869.146	911.859	Up
BnaA03G0391400ZS	3.54044	1.64617e-20	18.3812	6.26395	20.9492	190.079	189.393	149.115	Up
BnaC09G0026200ZS	4.30564	1.68203e-20	10.3394	1.04399	9.42716	147.042	143.451	116.581	Up
BnaC03G0534500ZS	3.99492	1.80355e-20	63.1852	31.3198	98.4614	942.324	1471.08	663.335	Up
BnaA06G0080900ZS	3.72515	1.91109e-20	55.1435	15.6599	33.5188	394.503	584.119	394.928	Up
BnaA05G0001200ZS	2.8242	1.93816e-20	52.8458	27.1438	36.6612	331.741	231.585	259.369	Up
BnaC06G0187200ZS	1.31961	2.00129e-20	851.277	918.713	1062.13	2417.23	2378.67	2274.68	Up
BnaA08G0260500ZS	2.06265	2.10385e-20	421.618	399.849	497.544	1476.7	1717.67	2316.25	Up
BnaC08G0069000ZS	3.74133	2.22514e-20	32.167	50.1116	72.2749	432.16	1038.85	600.074	Up
BnaC02G0358600ZS	3.52662	2.2277e-20	28.7205	9.39593	25.1391	193.665	239.086	292.807	Up
BnaC08G0132300ZS	3.51395	2.31005e-20	34.4647	18.7919	63.8952	398.089	462.232	478.975	Up
BnaA09G0557000ZS	3.56604	2.33641e-20	26.4229	28.1878	17.8068	316.499	168.766	371.431	Up
BnaC06G0107400ZS	8.27121	2.40363e-20	0	2.08798	1.04746	303.947	453.794	239.487	Up
BnaC01G0388900ZS	3.38583	2.42622e-20	102.245	66.8155	69.1325	676.931	539.115	1270.64	Up
BnaC06G0377500ZS	2.30409	2.63838e-20	86.1616	76.2114	135.123	479.68	509.112	481.686	Up
BnaA04G0036900ZS	4.52329	2.73604e-20	16.0835	4.17597	2.09492	172.147	173.454	157.248	Up
BnaA03G0345700ZS	7.27612	2.74425e-20	1.14882	2.08798	1.04746	192.768	300.967	174.419	Up
BnaC01G0018600ZS	3.84551	2.88557e-20	39.0599	45.9356	48.1832	502.095	353.472	1060.07	Up
BnaC05G0113600ZS	4.39269	3.10175e-20	5.74411	4.17597	4.18985	94.1427	97.5094	103.025	Up
BnaA09G0472500ZS	2.02578	3.19587e-20	90.7569	74.1234	82.7495	334.431	285.028	387.698	Up
BnaC04G0555700ZS	4.94252	3.24667e-20	4.59529	4.17597	4.18985	108.488	105.948	183.456	Up
BnaC06G0312900ZS	4.21282	3.25905e-20	4.59529	7.30794	10.4746	149.732	96.5718	171.708	Up
BnaC05G0469200ZS	1.15588	3.30559e-20	1699.11	1773.74	1708.41	3782.74	4196.66	3566.1	Up
BnaC04G0041200ZS	2.82539	3.49474e-20	120.626	75.1674	101.604	947.704	659.126	498.857	Up
BnaC05G0087500ZS	6.65603	3.50407e-20	3.44647	2.08798	1.04746	260.91	109.698	283.77	Up
BnaC04G0214400ZS	3.2326	3.51908e-20	68.9293	72.0354	61.8002	476.093	446.293	983.254	Up
BnaC04G0083900ZS	7.5136	3.69869e-20	0	2.08798	2.09492	232.219	168.766	384.084	Up
BnaC04G0308700ZS	1.73449	3.99595e-20	519.268	589.855	522.683	2145.56	1494.52	1790.28	Up
BnaC01G0166500ZS	2.75294	4.26859e-20	21.8276	18.7919	17.8068	126.42	120.949	145.5	Up
BnaC03G0545800ZS	3.37094	4.38796e-20	12.637	9.39593	14.6645	101.316	144.389	133.751	Up
BnaC02G0492300ZS	1.26261	4.40379e-20	326.265	309.022	291.194	769.281	736.009	716.655	Up
BnaC08G0223600ZS	1.53161	4.44238e-20	5267.35	4510.05	4537.6	11773.2	15660.6	13950.8	Up
BnaA06G0084300ZS	3.21521	4.63276e-20	506.63	246.382	720.654	4484.78	4798.59	4402.05	Up
BnaA03G0241200ZS	5.07487	4.85983e-20	5.74411	4.17597	10.4746	130.007	187.518	371.431	Up
BnaC01G0503500ZS	1.48136	5.32019e-20	670.912	607.603	642.094	1585.18	2060.82	1716.18	Up
BnaC03G0531000ZS	3.03677	5.68368e-20	52.8458	65.7715	79.6071	452.782	784.763	391.313	Up
BnaA03G0283900ZS	5.26116	5.70269e-20	3.44647	2.08798	3.14239	105.799	102.197	122.907	Up
BnaA09G0601900ZS	2.28823	5.72443e-20	57.4411	52.1996	45.0409	291.394	206.27	256.658	Up
BnaC04G0027300ZS	6.18419	5.95628e-20	1.14882	7.30794	2.09492	178.423	155.64	443.729	Up
BnaC02G0264200ZS	2.57383	6.03284e-20	67.7805	96.0473	93.2241	456.368	676.003	400.351	Up
BnaA03G0211900ZS	4.18525	6.38315e-20	34.4647	11.4839	13.617	525.406	274.714	275.636	Up
BnaC09G0152800ZS	2.33398	6.55029e-20	49.3993	51.1556	41.8985	257.323	269.088	191.59	Up
BnaC03G0678500ZS	2.83973	6.69071e-20	21.8276	25.0558	16.7594	127.317	152.827	175.323	Up
BnaA06G0278600ZS	2.50649	6.77113e-20	24.1253	34.4517	31.4239	166.767	151.89	194.301	Up
BnaC09G0405600ZS	3.18752	6.94165e-20	126.37	73.0794	117.316	569.339	1053.85	1260.7	Up
BnaC08G0369200ZS	1.67992	7.16994e-20	178.067	190.007	145.597	596.237	548.49	500.664	Up
BnaC01G0279900ZS	3.35981	7.29556e-20	21.8276	30.2758	58.6579	470.714	360.972	309.074	Up
BnaA04G0224300ZS	5.1922	7.39721e-20	2.29764	2.08798	5.23731	146.145	105.01	103.025	Up
BnaC03G0259900ZS	3.9009	7.40819e-20	5.74411	10.4399	9.42716	96.8325	126.575	161.767	Up
BnaA01G0316600ZS	2.49121	7.65347e-20	83.864	48.0236	71.2274	316.499	451.919	371.431	Up
BnaC08G0505200ZS	2.35805	8.17976e-20	49.3993	63.6835	76.4647	314.706	387.225	272.022	Up
BnaC08G0359200ZS	1.83336	8.21018e-20	134.412	133.631	146.645	454.575	435.98	587.422	Up
BnaA09G0203600ZS	2.68309	8.21484e-20	31.0182	27.1438	51.3256	257.323	241.898	205.146	Up
BnaC07G0481600ZS	2.95838	8.23207e-20	20.6788	24.0118	18.8543	208.011	135.951	150.019	Up
BnaA06G0381800ZS	2.66449	8.74631e-20	57.4411	41.7597	58.6579	434.85	304.717	260.273	Up
BnaC03G0484500ZS	3.97954	8.85268e-20	9.19058	7.30794	9.42716	130.007	180.955	97.6024	Up
BnaA05G0083000ZS	2.48612	9.14215e-20	603.132	371.661	432.602	2142.87	2293.35	3445.91	Up
BnaC01G0082800ZS	2.84492	9.35822e-20	22.9764	14.6159	17.8068	117.454	135.951	142.789	Up
BnaC06G0351000ZS	3.4878	9.81377e-20	8.04175	29.2318	20.9492	255.53	215.646	187.071	Up
BnaC06G0438100ZS	1.82831	9.93031e-20	114.882	86.6513	92.1766	338.914	323.469	378.661	Up
BnaA02G0184100ZS	3.3407	1.0103e-19	10.3394	9.39593	12.5695	96.8325	106.885	123.81	Up
BnaC06G0107800ZS	2.82683	1.08648e-19	27.5717	57.4196	36.6612	270.772	345.971	249.428	Up
BnaA06G0392400ZS	1.19613	1.08767e-19	288.354	290.23	282.815	643.757	664.752	665.142	Up
BnaA09G0115600ZS	1.66093	1.14333e-19	938.587	738.102	877.773	2251.36	2919.66	2905.48	Up
BnaC09G0482400ZS	5.636	1.21846e-19	5.74411	6.26395	1.04746	153.318	137.826	354.261	Up
BnaC05G0407900ZS	2.94375	1.2201e-19	22.9764	28.1878	35.6137	292.291	177.205	199.723	Up
BnaC07G0069800ZS	2.47469	1.43353e-19	35.6135	51.1556	32.4713	247.461	187.518	228.643	Up
BnaA04G0007700ZS	2.86512	1.45852e-19	39.0599	30.2758	26.1865	173.043	293.466	227.739	Up
BnaA07G0122900ZS	1.94851	1.47054e-19	71.227	66.8155	97.4139	297.67	305.655	306.363	Up
BnaC04G0049000ZS	5.61469	1.50721e-19	9.19058	4.17597	6.28477	164.974	189.393	602.785	Up
BnaA09G0219200ZS	2.20049	1.62325e-19	107.989	89.7833	70.1799	339.81	468.795	421.136	Up
BnaC03G0292200ZS	3.84724	1.6417e-19	14.9347	32.3638	57.6104	645.55	492.235	377.757	Up
BnaA06G0019900ZS	4.0349	1.73652e-19	50.5482	21.9238	55.5155	565.753	423.791	1106.16	Up
BnaA03G0039200ZS	4.61948	1.78147e-19	6.89293	5.21996	3.14239	167.664	100.322	103.928	Up
BnaC02G0036800ZS	1.87943	1.94112e-19	112.585	101.267	113.126	402.572	464.107	336.186	Up
BnaA02G0043400ZS	9.03249	1.96776e-19	1.14882	1.04399	1.04746	1029.29	186.581	478.071	Up
BnaC03G0346300ZS	2.83433	2.09048e-19	120.626	250.558	148.74	1160.2	1550.77	1000.42	Up
BnaC02G0020100ZS	4.14099	2.15605e-19	86.1616	67.8595	239.869	2096.24	3132.49	1724.31	Up
BnaA06G0366900ZS	2.5271	2.36185e-19	51.697	48.0236	35.6137	226.839	326.282	225.931	Up
BnaC04G0562000ZS	2.29147	2.36127e-19	260.783	143.027	233.584	913.633	1132.61	1071.82	Up
BnaC08G0472000ZS	8.39885	2.43476e-19	0	2.08798	1.04746	233.115	270.964	583.807	Up
BnaC04G0110200ZS	3.15797	2.55405e-19	24.1253	29.2318	21.9967	208.011	158.453	306.363	Up
BnaA01G0263600ZS	1.90722	2.59922e-19	79.2687	66.8155	60.7528	254.634	280.34	239.487	Up
BnaC06G0363900ZS	1.86503	2.6573e-19	152.793	136.763	135.123	414.228	567.242	564.829	Up
BnaC02G0083300ZS	2.95312	2.75948e-19	56.2923	25.0558	29.3289	326.361	279.402	246.717	Up
BnaC06G0247100ZS	2.03842	2.86051e-19	511.226	449.961	405.368	1558.29	1649.22	2404.81	Up
BnaC03G0120900ZS	1.82856	2.87208e-19	117.18	109.619	124.648	345.19	462.232	441.018	Up
BnaC03G0071600ZS	2.08742	2.99832e-19	857.021	942.725	909.197	3458.18	2975.91	5078.94	Up
BnaA02G0110500ZS	3.30221	3.00772e-19	52.8458	56.3756	32.4713	364.915	339.408	692.254	Up
BnaA02G0081500ZS	2.93865	3.24113e-19	43.6552	31.3198	67.0375	413.331	403.164	272.925	Up
BnaC09G0610100ZS	2.09115	3.26298e-19	415.874	364.353	407.463	1401.38	1433.58	2224.97	Up
BnaC06G0037000ZS	5.71987	3.37634e-19	4.59529	1.04399	3.14239	138.973	100.322	216.894	Up
BnaA01G0135200ZS	2.24556	3.39813e-19	41.3576	32.3638	42.9459	166.767	204.395	181.649	Up
BnaC09G0324000ZS	2.97828	3.42827e-19	24.1253	35.4957	21.9967	275.255	204.395	164.478	Up
BnaC09G0054400ZS	2.38705	4.02189e-19	82.7152	70.9915	58.6579	276.152	401.289	431.981	Up
BnaA06G0104500ZS	2.06235	4.03251e-19	469.868	485.456	502.782	2125.83	2504.3	1460.42	Up
BnaC09G0442500ZS	1.32482	4.04478e-19	320.521	301.714	303.764	708.312	841.019	769.975	Up
BnaA06G0025100ZS	2.06791	4.09158e-19	44.8041	37.5837	45.0409	182.906	181.893	168.997	Up
BnaA03G0031600ZS	1.8768	4.25651e-19	160.835	136.763	146.645	623.135	570.055	437.403	Up
BnaA07G0284300ZS	1.25907	4.26953e-19	1382.03	1128.56	1337.61	3199.06	3081.86	2928.07	Up
BnaC07G0091100ZS	1.78147	4.28445e-19	104.543	114.839	131.98	417.814	441.605	349.742	Up
BnaA08G0259600ZS	3.29479	4.29091e-19	224.02	130.499	177.021	1346.69	1145.74	2721.12	Up
BnaC01G0516700ZS	3.94797	4.36498e-19	18.3812	11.4839	14.6645	148.835	182.83	353.357	Up
BnaA10G0181700ZS	2.76803	4.37422e-19	14.9347	20.8798	31.4239	160.491	148.139	151.826	Up
BnaC01G0077700ZS	2.64184	4.7677e-19	31.0182	25.0558	42.9459	238.495	210.02	169.9	Up
BnaA09G0218400ZS	1.66302	4.85267e-19	133.263	145.115	141.407	508.371	396.601	424.751	Up
BnaC03G0774500ZS	3.73479	4.87519e-19	9.19058	4.17597	10.4746	93.2461	120.012	103.025	Up
BnaC03G0102500ZS	2.6701	4.91116e-19	50.5482	28.1878	32.4713	207.114	214.708	282.866	Up
BnaA05G0331900ZS	2.60187	4.95036e-19	91.9058	65.7715	84.8444	650.033	354.409	466.323	Up
BnaC03G0740700ZS	1.26543	5.00751e-19	1575.03	1677.7	1492.63	4175.45	3826.31	3406.14	Up
BnaC02G0274100ZS	4.82703	5.0439e-19	14.9347	8.35194	6.28477	478.783	192.206	162.671	Up
BnaC01G0231200ZS	2.3687	5.04877e-19	368.772	352.869	563.534	1664.98	2451.8	2522.3	Up
BnaA07G0289400ZS	2.75324	5.73464e-19	21.8276	39.6717	25.1391	169.457	231.585	185.264	Up
BnaA04G0281400ZS	5.66484	5.78183e-19	5.74411	0	5.23731	146.145	122.824	281.059	Up
BnaA06G0139700ZS	5.22242	5.96101e-19	4.59529	3.13198	1.04746	125.524	103.135	93.9875	Up
BnaC08G0431900ZS	1.98393	6.21483e-19	137.859	116.927	118.363	424.987	443.48	606.4	Up
BnaC09G0587200ZS	6.00834	6.23303e-19	0	8.35194	4.18985	424.091	272.839	124.714	Up
BnaA01G0173100ZS	6.34632	6.28394e-19	2.29764	1.04399	3.14239	139.869	118.136	268.407	Up
BnaC04G0547200ZS	6.47083	6.4636e-19	0	3.13198	2.09492	132.696	213.771	130.137	Up
BnaA06G0415600ZS	3.68667	6.61902e-19	156.24	59.5075	215.777	2236.11	1899.56	1419.75	Up
BnaA01G0329500ZS	3.83073	6.6543e-19	45.9529	34.4517	87.9868	1125.23	825.08	447.344	Up
BnaA01G0361900ZS	2.39443	6.77253e-19	26.4229	24.0118	30.3764	136.283	135.951	152.73	Up
BnaA02G0071400ZS	1.52989	7.03102e-19	204.49	200.446	168.641	598.927	551.303	505.183	Up
BnaA10G0274900ZS	1.89728	7.38408e-19	446.892	387.321	420.032	1326.07	1366.07	1979.16	Up
BnaA09G0382800ZS	8.68208	7.74962e-19	1.14882	1.04399	1.04746	677.828	151.89	498.857	Up
BnaA01G0015400ZS	4.95757	7.86171e-19	3.44647	3.13198	3.14239	98.6257	86.2583	116.581	Up
BnaC07G0388700ZS	2.48608	8.15612e-19	62.0364	61.5955	78.5596	475.197	384.412	273.829	Up
BnaA10G0290300ZS	1.28314	8.49385e-19	225.169	256.822	248.248	600.72	573.805	603.689	Up
BnaA09G0588400ZS	3.63238	8.72956e-19	3.44647	9.39593	12.5695	104.902	101.26	112.966	Up
BnaC09G0103500ZS	4.37645	8.9489e-19	5.74411	4.17597	4.18985	78.9006	106.885	105.736	Up
BnaC06G0079200ZS	5.53331	9.70332e-19	12.637	2.08798	15.7119	278.842	273.776	853.117	Up
BnaA02G0077500ZS	1.76839	1.05074e-18	471.017	436.389	576.104	1627.32	1987.69	1439.64	Up
BnaA09G0031300ZS	2.00491	1.14201e-18	992.582	1265.32	1190.96	5569.66	4850.16	3424.22	Up
BnaA08G0167300ZS	7.63791	1.16763e-18	18.3812	7.30794	2.09492	828.456	1772.05	2900.06	Up
BnaC02G0442000ZS	2.13709	1.21587e-18	72.3758	67.8595	64.9426	270.772	258.775	372.335	Up
BnaC09G0447700ZS	2.32318	1.21721e-18	36.7623	36.5397	28.2815	174.837	185.643	147.307	Up
BnaC03G0523000ZS	2.75929	1.22088e-18	75.8222	72.0354	94.2716	405.262	451.919	782.627	Up
BnaC06G0220400ZS	6.23876	1.28236e-18	2.29764	3.13198	1.04746	127.317	116.261	244.91	Up
BnaC04G0025800ZS	2.40807	1.28827e-18	220.574	225.502	202.16	931.565	1612.66	896.496	Up
BnaA01G0018600ZS	3.32701	1.36762e-18	10.3394	9.39593	14.6645	133.593	92.8215	119.292	Up
BnaC09G0536700ZS	4.41496	1.39293e-18	12.637	15.6599	16.7594	443.816	125.637	393.121	Up
BnaA07G0312800ZS	2.19901	1.40247e-18	113.733	77.2554	86.9393	334.431	469.733	469.937	Up
BnaC05G0155300ZS	2.24484	1.42904e-18	63.1852	76.2114	65.9901	260.91	307.53	405.773	Up
BnaC08G0518300ZS	3.33286	1.43251e-18	36.7623	37.5837	55.5155	581.892	486.61	241.295	Up
BnaC07G0290900ZS	3.92602	1.4855e-18	11.4882	10.4399	18.8543	165.871	141.576	313.593	Up
BnaA09G0454800ZS	3.261	1.54125e-18	51.697	16.7039	36.6612	289.601	308.467	404.869	Up
BnaC05G0043600ZS	4.18252	1.59636e-18	19.53	21.9238	32.4713	632.998	528.801	182.553	Up
BnaC08G0255800ZS	3.98365	1.68571e-18	8.04175	4.17597	6.28477	97.7291	111.573	81.3353	Up
BnaC03G0244200ZS	2.71083	1.81505e-18	31.0182	26.0998	27.234	236.702	152.827	161.767	Up
BnaC02G0544600ZS	2.53135	1.96672e-18	236.657	180.611	306.906	1217.58	1107.29	1861.68	Up
BnaA04G0285100ZS	4.79507	2.15063e-18	14.9347	5.21996	10.4746	182.009	173.454	489.819	Up
BnaA02G0367400ZS	1.48612	2.16356e-18	130.966	141.983	123.6	364.019	392.85	354.261	Up
BnaA06G0117900ZS	3.28761	2.25197e-18	18.3812	8.35194	24.0916	160.491	195.956	139.174	Up
BnaA09G0173400ZS	1.4912	2.29176e-18	305.587	288.142	276.53	778.247	938.528	729.307	Up
BnaC01G0055400ZS	2.2026	2.2927e-18	58.5899	72.0354	80.6546	322.775	261.588	389.506	Up
BnaC04G0603100ZS	5.15721	2.31531e-18	4.59529	10.4399	13.617	251.944	154.702	621.763	Up
BnaC02G0404300ZS	3.04889	2.34061e-18	28.7205	21.9238	43.9934	299.464	300.967	183.456	Up
BnaC06G0222200ZS	2.04559	2.45789e-18	142.454	153.467	145.597	641.964	729.445	451.863	Up
BnaA03G0276800ZS	4.11902	2.46452e-18	33.3158	21.9238	31.4239	332.638	284.09	887.459	Up
BnaC09G0338200ZS	3.61392	2.52487e-18	20.6788	5.21996	19.9018	152.422	189.393	215.99	Up
BnaA02G0262700ZS	1.35643	2.63996e-18	176.919	205.666	192.733	481.473	514.737	478.071	Up
BnaA06G0142000ZS	5.74019	2.96364e-18	2.29764	2.08798	3.14239	188.285	90.9463	123.81	Up
BnaC02G0116500ZS	1.78628	2.97912e-18	193.002	180.611	210.54	543.338	687.254	784.434	Up
BnaC06G0290300ZS	2.2044	3.11955e-18	51.697	87.6953	77.5122	331.741	376.911	293.711	Up
BnaC06G0286800ZS	3.44443	3.18058e-18	119.477	86.6513	120.458	872.389	713.506	1968.32	Up
BnaC04G0387500ZS	4.88101	3.3186e-18	6.89293	2.08798	2.09492	127.317	83.4456	108.447	Up
BnaA09G0463200ZS	1.96611	3.34573e-18	66.6317	54.2876	67.0375	233.115	279.402	221.413	Up
BnaA07G0218400ZS	2.3992	3.35309e-18	34.4647	44.8917	25.1391	193.665	168.766	188.879	Up
BnaA03G0189600ZS	5.43208	3.53502e-18	5.74411	2.08798	1.04746	122.834	163.141	88.5651	Up
BnaA09G0568100ZS	1.51442	3.75116e-18	116.031	123.191	106.841	316.499	345.971	326.245	Up
BnaC07G0353000ZS	2.39982	3.78753e-18	141.305	74.1234	99.5089	475.197	647.875	535.909	Up
BnaC03G0171900ZS	2.10772	3.85633e-18	1518.74	1511.7	1470.64	5088.19	8827.42	5484.71	Up
BnaC03G0058800ZS	3.87702	3.96461e-18	11.4882	8.35194	15.7119	217.873	203.457	101.217	Up
BnaA08G0196500ZS	1.42152	4.05125e-18	2307.98	2268.59	2745.4	7448.93	6225.6	5939.29	Up
BnaA09G0074900ZS	5.50657	4.24669e-18	0	1.04399	6.28477	132.696	105.01	103.928	Up
BnaC06G0373000ZS	2.17266	4.86253e-18	65.4828	69.9475	87.9868	300.36	416.29	291.903	Up
BnaC07G0292900ZS	1.7159	4.89632e-18	70.0781	65.7715	74.3698	240.288	230.647	219.605	Up
BnaC04G0241900ZS	4.23468	4.95237e-18	6.89293	5.21996	7.33223	115.661	166.891	83.1428	Up
BnaC03G0470100ZS	4.86704	5.20373e-18	6.89293	3.13198	15.7119	213.39	145.327	394.025	Up
BnaA03G0264200ZS	3.69592	5.50217e-18	33.3158	34.4517	31.4239	347.88	231.585	705.81	Up
BnaC03G0124900ZS	2.79583	5.80564e-18	24.1253	53.2436	50.2782	236.702	323.469	329.86	Up
BnaA09G0514400ZS	3.24831	6.23004e-18	8.04175	10.4399	13.617	89.6597	101.26	115.677	Up
BnaC06G0280400ZS	4.03012	6.34731e-18	17.2323	25.0558	15.7119	298.567	154.702	495.242	Up
BnaA10G0069600ZS	4.25624	6.93189e-18	6.89293	5.21996	6.28477	158.698	80.6328	111.158	Up
BnaC01G0421700ZS	1.75936	7.22217e-18	163.133	139.895	166.546	619.549	524.113	445.537	Up
BnaC05G0545300ZS	1.53099	7.24842e-18	176.919	201.49	190.638	519.13	499.736	626.282	Up
BnaA01G0349900ZS	2.90134	7.28397e-18	18.3812	27.1438	36.6612	261.806	184.705	169.9	Up
BnaC01G0221700ZS	4.87336	7.32071e-18	4.59529	3.13198	4.18985	88.7632	94.6966	164.478	Up
BnaC04G0415200ZS	2.28287	7.50202e-18	124.073	84.5634	105.794	415.125	655.376	458.189	Up
BnaC05G0425500ZS	2.05507	7.9589e-18	1731.27	1943.91	2460.49	10499.2	8528.32	6471.58	Up
BnaC05G0128300ZS	1.63438	8.01761e-18	325.117	244.294	297.479	791.696	884.148	1013.98	Up
BnaC01G0193300ZS	1.53207	8.12708e-18	248.146	236.986	224.157	580.099	763.199	707.617	Up
BnaA07G0259300ZS	1.93	8.42865e-18	122.924	100.223	116.268	403.469	364.723	524.161	Up
BnaA08G0141500ZS	4.81356	8.55379e-18	5.74411	8.35194	5.23731	147.042	99.3846	298.23	Up
BnaC07G0191500ZS	2.9324	8.63448e-18	20.6788	29.2318	19.9018	150.628	148.139	234.969	Up
BnaC01G0228300ZS	2.71137	8.79137e-18	18.3812	15.6599	27.234	120.144	148.139	133.751	Up
BnaA03G0125700ZS	3.2949	9.47291e-18	17.2323	22.9678	26.1865	143.456	202.52	307.267	Up
BnaC07G0521600ZS	2.68074	9.86708e-18	29.8694	30.2758	20.9492	202.631	183.768	132.848	Up
BnaC04G0332600ZS	2.36577	1.0411e-17	74.6734	115.883	103.699	599.824	548.49	370.528	Up
BnaA03G0398500ZS	3.09681	1.04724e-17	14.9347	14.6159	8.37969	120.144	94.6966	108.447	Up
BnaC03G0801900ZS	4.31672	1.05148e-17	17.2323	9.39593	20.9492	268.083	158.453	520.546	Up
BnaC08G0413100ZS	3.38596	1.08147e-17	10.3394	14.6159	12.5695	109.385	107.823	176.227	Up
BnaC04G0568900ZS	4.99499	1.14723e-17	3.44647	5.21996	5.23731	106.695	100.322	238.584	Up
BnaA02G0356800ZS	3.43413	1.16074e-17	12.637	33.4077	19.9018	299.464	255.025	161.767	Up
BnaC03G0128500ZS	5.12072	1.18731e-17	5.74411	0	3.14239	85.1768	107.823	108.447	Up
BnaA10G0022100ZS	3.19743	1.19063e-17	150.496	113.795	75.4172	933.358	651.625	1528.2	Up
BnaC01G0161700ZS	5.3184	1.19724e-17	9.19058	1.04399	7.33223	185.596	124.7	384.084	Up
BnaA01G0386300ZS	4.44876	1.21236e-17	3.44647	17.7479	28.2815	289.601	287.84	510.605	Up
BnaC02G0144900ZS	2.89923	1.22962e-17	83.864	88.7393	89.0342	517.337	440.668	994.099	Up
BnaC05G0202300ZS	3.55213	1.23578e-17	3.44647	10.4399	11.5221	95.9359	94.6966	111.158	Up
BnaA09G0408800ZS	3.59979	1.23911e-17	11.4882	12.5279	31.4239	277.945	234.398	162.671	Up
BnaA09G0486200ZS	1.56595	1.25582e-17	128.668	159.731	168.641	422.297	450.043	482.59	Up
BnaA04G0293400ZS	2.83198	1.25997e-17	55.1435	55.3316	63.8952	317.396	610.371	314.497	Up
BnaC09G0052600ZS	2.67792	1.27556e-17	19.53	16.7039	21.9967	104.902	131.263	136.463	Up
BnaA03G0186300ZS	2.7387	1.41631e-17	13.7859	17.7479	23.0442	109.385	120.949	135.559	Up
BnaC07G0039100ZS	2.69119	1.47732e-17	27.5717	34.4517	46.0883	276.152	170.641	253.043	Up
BnaC01G0034400ZS	2.04236	1.56322e-17	352.688	323.638	358.232	1141.37	1893	1227.26	Up
BnaC09G0326700ZS	7.06329	1.57344e-17	0	2.08798	3.14239	224.149	99.3846	392.217	Up
BnaC09G0477300ZS	1.83246	1.57372e-17	211.383	269.35	267.103	701.139	980.72	983.254	Up
BnaC03G0110100ZS	4.92229	1.61287e-17	33.3158	19.8358	19.9018	425.884	298.154	1486.63	Up
BnaA02G0076900ZS	3.34285	1.62674e-17	32.167	56.3756	55.5155	665.275	533.489	265.695	Up
BnaA01G0050200ZS	1.77044	1.66448e-17	246.997	307.978	295.384	1035.57	1098.86	768.167	Up
BnaC02G0218400ZS	4.85386	1.71438e-17	8.04175	6.26395	4.18985	114.764	118.136	299.133	Up
BnaA04G0034600ZS	1.14398	1.96213e-17	436.552	418.641	428.412	882.252	1012.6	941.682	Up
BnaA02G0383200ZS	1.48143	2.00182e-17	191.853	157.643	174.926	475.197	451.919	535.909	Up
BnaA03G0517000ZS	2.95244	2.01753e-17	29.8694	41.7597	24.0916	165.871	302.842	272.925	Up
BnaC03G0134900ZS	1.9736	2.01857e-17	114.882	117.971	109.983	341.604	475.358	529.583	Up
BnaC09G0502300ZS	1.20913	2.17359e-17	291.801	271.438	298.527	632.998	703.193	656.105	Up
BnaC07G0524500ZS	2.77234	2.21049e-17	45.9529	51.1556	42.9459	457.265	245.649	253.947	Up
BnaA04G0299100ZS	3.23253	2.52246e-17	8.04175	12.5279	9.42716	91.4529	105.948	85.854	Up
BnaC06G0406500ZS	3.72756	2.55229e-17	43.6552	76.2114	79.6071	1340.41	399.414	905.533	Up
BnaC06G0433500ZS	3.7653	2.55514e-17	18.3812	7.30794	21.9967	174.837	161.266	310.882	Up
BnaC07G0441300ZS	1.93487	2.56991e-17	89.6081	84.5634	81.702	298.567	398.476	281.059	Up
BnaC05G0400100ZS	1.61218	2.66765e-17	83.864	84.5634	84.8444	241.185	278.464	254.851	Up
BnaC01G0146000ZS	4.86483	2.70333e-17	5.74411	0	4.18985	83.3836	94.6966	105.736	Up
BnaC03G0273400ZS	6.65878	2.87118e-17	0	4.17597	1.04746	198.148	93.7591	249.428	Up
BnaA03G0535000ZS	3.5099	2.93186e-17	8.04175	30.2758	17.8068	197.251	176.267	270.214	Up
BnaC03G0102700ZS	2.21646	3.00717e-17	1718.64	2010.73	1974.47	7852.4	12236.5	6420.97	Up
BnaA06G0086700ZS	1.90896	3.05944e-17	18582.2	12602	14029.7	46611.4	68176	55006.2	Up
BnaC09G0068900ZS	2.74584	3.0608e-17	85.0128	39.6717	57.6104	320.982	510.049	388.602	Up
BnaC03G0491500ZS	4.34468	3.17075e-17	11.4882	5.21996	2.09492	87.8666	141.576	146.404	Up
BnaC08G0010700ZS	1.45011	3.20054e-17	172.323	139.895	166.546	408.848	452.856	445.537	Up
BnaC09G0164900ZS	1.80434	3.20037e-17	306.735	280.834	339.378	854.457	1308.88	1074.53	Up
BnaA08G0189400ZS	4.26493	3.23585e-17	14.9347	7.30794	14.6645	180.216	136.888	390.41	Up
BnaC03G0129200ZS	3.02475	3.43549e-17	13.7859	12.5279	9.42716	93.2461	90.0087	106.64	Up
BnaC01G0070700ZS	1.41443	3.70281e-17	382.558	437.433	392.798	923.495	1130.73	1179.36	Up
BnaA09G0461200ZS	4.15116	3.71758e-17	8.04175	9.39593	7.33223	188.285	173.454	78.6242	Up
BnaA03G0150500ZS	2.95735	3.77643e-17	40.2088	15.6599	29.3289	178.423	259.713	220.509	Up
BnaC03G0662200ZS	2.21819	3.8079e-17	34.4647	28.1878	28.2815	138.973	131.263	151.826	Up
BnaA08G0135000ZS	2.13021	4.02944e-17	53.9946	56.3756	61.8002	209.804	234.398	309.978	Up
BnaC07G0016200ZS	3.54093	4.07543e-17	31.0182	22.9678	50.2782	570.236	418.165	225.931	Up
BnaC04G0214100ZS	2.06511	4.23836e-17	134.412	153.467	157.119	456.368	640.374	766.36	Up
BnaC05G0408400ZS	2.53805	4.28865e-17	28.7205	28.1878	23.0442	130.903	190.331	142.789	Up
BnaA05G0076200ZS	3.58336	4.30046e-17	135.561	40.7157	100.556	699.346	1281.69	1333	Up
BnaC07G0472600ZS	2.921	4.41464e-17	17.2323	14.6159	13.617	121.937	130.325	91.2763	Up
BnaC03G0083900ZS	1.90852	4.63271e-17	1266	1627.58	1369.03	4590.58	6897.85	4515.92	Up
BnaC05G0168500ZS	4.84432	4.872e-17	6.89293	3.13198	6.28477	252.84	96.5718	116.581	Up
BnaC08G0434800ZS	1.93282	4.96885e-17	50.5482	44.8917	54.468	207.114	171.579	193.397	Up
BnaA03G0357000ZS	1.31556	5.07154e-17	433.106	409.245	383.371	1014.95	1127.92	907.341	Up
BnaA01G0413200ZS	2.46058	5.14581e-17	32.167	31.3198	45.0409	156.008	208.145	234.065	Up
BnaC01G0129900ZS	7.80927	5.24061e-17	1.14882	1.04399	1.04746	145.249	201.582	378.661	Up
BnaA09G0557300ZS	2.24886	5.33145e-17	448.041	321.55	612.765	2223.56	2508.05	1839.08	Up
BnaC04G0201000ZS	3.984	5.36511e-17	10.3394	6.26395	20.9492	248.358	226.897	120.196	Up
BnaA09G0066400ZS	3.05674	5.43544e-17	16.0835	15.6599	32.4713	182.009	139.701	214.183	Up
BnaC09G0515000ZS	3.80602	5.48927e-17	29.8694	20.8798	35.6137	312.913	221.271	673.276	Up
BnaC09G0084900ZS	4.83069	5.63801e-17	16.0835	7.30794	1.04746	197.251	329.094	159.959	Up
BnaC09G0157900ZS	3.36458	6.18625e-17	21.8276	13.5719	16.7594	259.117	138.763	137.366	Up
BnaA07G0353600ZS	4.1238	6.24343e-17	5.74411	3.13198	7.33223	117.454	75.9448	88.5651	Up
BnaA10G0152500ZS	3.4403	6.38801e-17	20.6788	29.2318	61.8002	352.363	318.781	544.947	Up
BnaC06G0179900ZS	1.66537	6.72534e-17	5986.51	4782.53	5042.48	13592.4	20071	16488.5	Up
BnaA09G0033500ZS	2.64024	7.09938e-17	374.516	347.649	390.703	1502.7	1955.81	3479.34	Up
BnaA09G0680300ZS	2.78191	7.23615e-17	31.0182	28.1878	16.7594	160.491	143.451	216.894	Up
BnaC04G0543000ZS	2.7861	7.26696e-17	33.3158	28.1878	13.617	178.423	186.581	150.922	Up
BnaA05G0024300ZS	2.31058	7.32984e-17	443.445	244.294	305.859	1641.67	1984.88	1299.56	Up
BnaA08G0295400ZS	4.35285	7.38988e-17	31.0182	9.39593	17.8068	613.273	386.287	184.36	Up
BnaC01G0392300ZS	4.29572	7.39097e-17	1.14882	10.4399	6.28477	142.559	127.512	86.7577	Up
BnaC02G0115900ZS	1.81973	7.44043e-17	66.6317	80.3874	60.7528	238.495	225.959	269.31	Up
BnaA05G0141600ZS	4.75979	7.46926e-17	26.4229	3.13198	10.4746	390.02	205.332	478.975	Up
BnaC03G0107000ZS	4.49005	7.47484e-17	2.29764	4.17597	6.28477	123.73	91.8839	74.1055	Up
BnaA07G0050000ZS	1.86536	7.59364e-17	104.543	112.751	123.6	462.644	325.344	454.574	Up
BnaA10G0159800ZS	1.5102	7.76787e-17	225.169	249.514	270.245	685.897	811.953	625.378	Up
BnaA02G0077000ZS	2.37605	7.78069e-17	111.436	154.511	126.743	843.698	739.759	456.382	Up
BnaC05G0099700ZS	3.95213	8.07076e-17	57.4411	66.8155	52.3731	641.964	422.853	1669.18	Up
BnaA02G0192900ZS	1.99697	8.20356e-17	66.6317	64.7275	65.9901	321.878	229.71	235.872	Up
BnaA09G0476700ZS	5.79395	8.23114e-17	2.29764	1.04399	3.14239	144.352	138.763	75.913	Up
BnaA08G0085900ZS	5.81	8.55914e-17	2.29764	1.04399	4.18985	128.213	81.5704	213.279	Up
BnaA10G0152400ZS	7.70903	9.09028e-17	0	2.08798	2.09492	529.889	96.5718	269.31	Up
BnaA08G0133800ZS	2.07383	9.09375e-17	41.3576	43.8477	39.8035	168.56	202.52	155.441	Up
BnaC08G0223900ZS	6.08666	9.13449e-17	2.29764	2.08798	3.14239	112.075	100.322	300.037	Up
BnaA01G0015800ZS	3.87832	9.28171e-17	57.4411	37.5837	54.468	529.889	364.723	1302.27	Up
BnaC07G0256500ZS	2.66822	9.64241e-17	37.9111	35.4957	26.1865	181.113	280.34	170.804	Up
BnaA05G0042100ZS	3.59814	1.00098e-16	18.3812	6.26395	13.617	121.041	130.325	208.761	Up
BnaC04G0005800ZS	2.06825	1.01198e-16	37.9111	49.0676	45.0409	190.079	159.39	205.146	Up
BnaC01G0234600ZS	4.4257	1.05217e-16	6.89293	5.21996	3.14239	72.6244	146.264	106.64	Up
BnaA09G0440100ZS	1.50026	1.08593e-16	584.75	517.82	531.063	1259.72	1626.72	1734.25	Up
BnaA01G0147400ZS	4.42997	1.09133e-16	13.7859	29.2318	31.4239	688.587	180.955	739.248	Up
BnaA06G0392600ZS	1.32181	1.11945e-16	530.756	509.468	646.284	1379.86	1503.9	1333	Up
BnaA10G0098500ZS	1.50833	1.12605e-16	98.7987	87.6953	101.604	277.945	274.714	266.599	Up
BnaC03G0070600ZS	1.79866	1.13913e-16	782.348	1027.29	624.287	2892.42	2967.47	2608.15	Up
BnaC08G0417700ZS	5.40375	1.26877e-16	2.29764	5.21996	1.04746	71.7278	151.89	140.981	Up
BnaC05G0527500ZS	1.55475	1.43861e-16	614.62	521.996	511.161	1343.1	1624.84	1871.62	Up
BnaA10G0262600ZS	10.7169	1.44865e-16	0	0	0	249.254	606.621	146.404	Up
BnaC06G0364200ZS	1.53573	1.4627e-16	666.317	516.776	598.101	1617.46	2011.13	1534.53	Up
BnaA03G0296100ZS	6.42626	1.50357e-16	2.29764	1.04399	1.04746	143.456	99.3846	128.329	Up
BnaC05G0466000ZS	1.39815	1.60637e-16	639.894	516.776	556.202	1480.28	1339.82	1692.68	Up
BnaC03G0801300ZS	3.57788	1.63472e-16	18.3812	38.6277	34.5662	206.217	334.72	555.791	Up
BnaC04G0601800ZS	2.54885	1.63762e-16	43.6552	35.4957	29.3289	268.979	201.582	162.671	Up
BnaC04G0146600ZS	2.31721	1.67574e-16	52.8458	56.3756	53.4205	339.81	196.894	273.829	Up
BnaA02G0212100ZS	3.32013	1.74986e-16	72.3758	39.6717	76.4647	562.167	367.536	951.623	Up
BnaC09G0545900ZS	2.64671	1.79502e-16	107.989	195.227	165.499	724.451	855.083	1358.3	Up
BnaA09G0513200ZS	3.01288	1.84628e-16	27.5717	48.0236	46.0883	330.844	207.208	446.441	Up
BnaC02G0537100ZS	1.27734	1.95747e-16	273.42	327.813	323.666	787.213	758.511	697.676	Up
BnaA04G0051700ZS	1.42238	1.99901e-16	533.053	543.92	645.236	1768.99	1453.27	1394.45	Up
BnaC09G0254100ZS	1.44702	2.03255e-16	168.877	132.587	156.072	433.953	391.913	420.233	Up
BnaC01G0034200ZS	2.47271	2.03775e-16	29.8694	18.7919	19.9018	119.247	122.824	136.463	Up
BnaA09G0678100ZS	4.48166	2.07109e-16	101.096	53.2436	116.268	3112.99	2371.17	560.31	Up
BnaA08G0238900ZS	2.7206	2.13507e-16	14.9347	22.9678	20.9492	127.317	155.64	106.64	Up
BnaA06G0439800ZS	3.29855	2.14842e-16	12.637	28.1878	16.7594	259.117	172.517	137.366	Up
BnaA09G0493700ZS	4.8078	2.19639e-16	24.1253	13.5719	46.0883	520.923	340.345	1486.63	Up
BnaA10G0185000ZS	2.33759	2.30309e-16	406.683	447.873	340.425	1845.2	2799.65	1395.35	Up
BnaC05G0137800ZS	3.93133	2.45327e-16	19.53	6.26395	4.18985	118.351	166.891	165.382	Up
BnaC06G0368100ZS	2.07379	2.50598e-16	44.8041	42.8037	31.4239	152.422	171.579	176.227	Up
BnaA07G0036900ZS	2.27612	2.5334e-16	48.2505	67.8595	77.5122	289.601	259.713	390.41	Up
BnaA03G0007500ZS	7.35818	2.59494e-16	1.14882	2.08798	1.04746	140.766	123.762	441.922	Up
BnaA05G0065700ZS	4.54538	2.60206e-16	72.3758	167.039	48.1832	2098.93	3744.74	874.807	Up
BnaA07G0301900ZS	3.9579	2.77924e-16	6.89293	3.13198	9.42716	72.6244	116.261	112.966	Up
BnaC04G0118200ZS	1.62595	2.83263e-16	119.477	145.115	140.36	356.846	466.92	427.462	Up
BnaC05G0455200ZS	5.98803	2.88329e-16	5.74411	1.04399	0	113.868	97.5094	203.338	Up
BnaC06G0410900ZS	4.2603	2.92323e-16	8.04175	5.21996	6.28477	98.6257	85.3207	188.879	Up
BnaC03G0173400ZS	2.22447	2.99794e-16	2391.85	1949.13	3369.68	9552.35	15204.9	11278.5	Up
BnaA08G0268500ZS	2.57849	3.00602e-16	19.53	17.7479	14.6645	97.7291	109.698	102.121	Up
BnaA07G0020600ZS	1.21333	3.1271e-16	232.062	249.514	274.435	577.409	601.933	574.77	Up
BnaA09G0030000ZS	1.81151	3.17218e-16	75.8222	74.1234	73.3223	216.08	275.652	291.903	Up
BnaA06G0342000ZS	2.22373	3.23086e-16	39.0599	34.4517	35.6137	193.665	179.08	136.463	Up
BnaC03G0312900ZS	3.75033	3.31991e-16	9.19058	7.30794	9.42716	79.7972	106.885	161.767	Up
BnaA01G0105700ZS	3.99291	3.33279e-16	10.3394	5.21996	21.9967	147.939	284.09	167.189	Up
BnaC01G0229100ZS	5.32701	3.4106e-16	0	9.39593	2.09492	100.419	216.583	153.633	Up
BnaC09G0591000ZS	2.03887	3.45873e-16	52.8458	64.7275	47.1358	208.907	201.582	266.599	Up
BnaC08G0224100ZS	4.41936	3.46253e-16	27.5717	25.0558	15.7119	267.186	255.962	937.164	Up
BnaC03G0346400ZS	7.16152	3.46842e-16	1.14882	2.08798	0	125.524	162.203	175.323	Up
BnaC02G0161500ZS	5.44612	3.50676e-16	3.44647	5.21996	1.04746	213.39	73.1321	136.463	Up
BnaC05G0058900ZS	2.73739	3.53252e-16	31.0182	20.8798	28.2815	156.008	141.576	235.872	Up
BnaC04G0264200ZS	3.90295	3.83827e-16	3.44647	6.26395	6.28477	69.038	92.8215	79.5279	Up
BnaC02G0067600ZS	1.45087	3.83958e-16	718.014	731.838	635.809	2231.63	1624.84	1844.5	Up
BnaC08G0298200ZS	1.01268	3.85921e-16	819.11	734.97	829.59	1602.22	1553.59	1652.91	Up
BnaC07G0283600ZS	2.28415	3.96452e-16	42.5064	34.4517	46.0883	156.008	207.208	235.872	Up
BnaA07G0229500ZS	2.13952	4.01246e-16	128.668	156.599	155.024	775.557	718.194	447.344	Up
BnaC08G0206400ZS	2.71395	4.0666e-16	68.9293	103.355	61.8002	431.263	381.599	723.884	Up
BnaC02G0449500ZS	1.45318	4.08811e-16	268.824	219.238	219.967	589.065	721.945	626.282	Up
BnaA03G0040900ZS	2.13526	4.11369e-16	28.7205	44.8917	43.9934	188.285	161.266	168.997	Up
BnaA09G0150800ZS	1.8487	4.25619e-16	105.692	174.347	125.695	508.371	495.048	459.997	Up
BnaA02G0071500ZS	2.77063	4.29241e-16	56.2923	93.9593	48.1832	514.647	534.427	306.363	Up
BnaA09G0435300ZS	2.38291	4.35168e-16	94.2034	101.267	89.0342	328.155	501.611	654.298	Up
BnaA03G0053100ZS	2.73039	4.5574e-16	44.8041	48.0236	77.5122	518.233	325.344	288.289	Up
BnaA03G0282600ZS	2.04174	4.59195e-16	242.401	218.194	226.252	664.379	966.656	1196.53	Up
BnaC05G0397800ZS	9.89565	4.66375e-16	0	0	0	149.732	172.517	244.91	Up
BnaA09G0051000ZS	1.90547	4.77872e-16	112.585	145.115	112.078	566.65	389.1	430.174	Up
BnaC08G0412200ZS	4.02671	4.80187e-16	8.04175	7.30794	17.8068	239.392	205.332	97.6024	Up
BnaC04G0007500ZS	1.86391	4.85421e-16	133.263	92.9153	151.882	416.918	469.733	488.916	Up
BnaC02G0002200ZS	1.46618	5.00107e-16	589.346	477.104	534.205	1475.8	1686.73	1258.89	Up
BnaA01G0105500ZS	2.93664	5.00276e-16	27.5717	11.4839	15.7119	126.42	163.141	126.522	Up
BnaA05G0410700ZS	1.56481	5.05989e-16	233.211	207.754	202.16	729.83	642.25	529.583	Up
BnaA09G0650000ZS	4.42036	5.11474e-16	10.3394	6.26395	12.5695	107.592	161.266	355.164	Up
BnaC03G0785300ZS	1.69519	5.13407e-16	72.3758	63.6835	67.0375	237.598	199.707	219.605	Up
BnaA01G0294600ZS	2.40906	5.21102e-16	182.663	345.561	177.021	1067.85	1285.44	1394.45	Up
BnaC09G0056000ZS	2.04199	5.33552e-16	111.436	90.8273	113.126	352.363	390.975	554.888	Up
BnaC09G0373800ZS	1.52734	5.36446e-16	137.859	137.807	129.885	341.604	384.412	442.826	Up
BnaA06G0295200ZS	1.924	5.62172e-16	66.6317	86.6513	90.0817	306.636	360.972	257.562	Up
BnaC05G0472600ZS	1.53507	5.75506e-16	564.072	451.005	538.395	1734.92	1262	1503.8	Up
BnaC03G0521900ZS	1.18178	5.87108e-16	465.273	445.785	517.446	1096.54	1151.36	993.195	Up
BnaA04G0184500ZS	2.16759	6.07685e-16	396.344	359.133	305.859	1053.5	1789.86	1924.03	Up
BnaA03G0231500ZS	6.45982	6.3264e-16	3.44647	2.08798	0	159.594	78.7576	238.584	Up
BnaA05G0029800ZS	3.65534	6.36605e-16	5.74411	6.26395	7.33223	96.8325	77.82	69.5869	Up
BnaC07G0470200ZS	2.44723	6.51385e-16	24.1253	31.3198	45.0409	211.597	155.64	182.553	Up
BnaC03G0518500ZS	3.82964	6.5655e-16	116.031	54.2876	93.2241	785.419	721.945	2236.72	Up
BnaC08G0505300ZS	1.8553	6.66791e-16	48.2505	43.8477	45.0409	154.215	176.267	165.382	Up
BnaC02G0455700ZS	3.62161	6.88289e-16	18.3812	13.5719	12.5695	144.352	118.136	283.77	Up
BnaC02G0230800ZS	3.12788	7.1803e-16	18.3812	10.4399	8.37969	88.7632	111.573	122.003	Up
BnaC09G0424500ZS	1.436	7.34046e-16	129.817	147.203	153.977	379.261	426.604	361.49	Up
BnaA09G0020700ZS	2.62807	7.44268e-16	14.9347	16.7039	17.8068	115.661	94.6966	95.7949	Up
BnaA05G0141800ZS	4.69578	7.61447e-16	11.4882	3.13198	13.617	423.194	150.952	155.441	Up
BnaA07G0117000ZS	2.42793	7.79089e-16	40.2088	33.4077	24.0916	139.869	183.768	200.627	Up
BnaA08G0231100ZS	3.48753	7.90523e-16	6.89293	4.17597	10.4746	82.487	81.5704	77.7204	Up
BnaC04G0001300ZS	2.21422	7.91026e-16	26.4229	29.2318	31.4239	130.903	120.949	152.73	Up
BnaA09G0586900ZS	3.21962	7.97648e-16	6.89293	10.4399	9.42716	92.3495	74.0697	84.0465	Up
BnaC03G0145500ZS	3.57583	8.02091e-16	24.1253	9.39593	14.6645	125.524	173.454	272.022	Up
BnaC03G0310400ZS	1.90944	8.1527e-16	1456.71	886.349	1266.38	4181.73	4010.07	5365.42	Up
BnaA01G0097100ZS	1.7512	8.31978e-16	261.931	304.846	263.96	983.567	1099.79	713.943	Up
BnaC02G0043700ZS	1.92033	8.39287e-16	122.924	138.851	152.929	549.614	625.373	395.832	Up
BnaC01G0488100ZS	3.07053	8.45505e-16	14.9347	12.5279	6.28477	100.419	88.1335	93.0838	Up
BnaA07G0122400ZS	4.41021	8.50759e-16	4.59529	1.04399	7.33223	113.868	88.1335	73.2018	Up
BnaA03G0333000ZS	1.49229	8.64673e-16	86.1616	82.4754	87.9868	234.909	248.462	238.584	Up
BnaA01G0390700ZS	3.56515	8.87701e-16	13.7859	12.5279	17.8068	120.144	132.2	270.214	Up
BnaA07G0372500ZS	1.99109	8.93698e-16	93.0546	63.6835	59.7053	250.151	294.403	313.593	Up
BnaC08G0207700ZS	5.29691	8.98923e-16	2.29764	2.08798	2.09492	80.6938	76.8824	96.6987	Up
BnaC07G0480600ZS	3.14941	9.02491e-16	21.8276	7.30794	25.1391	138.076	162.203	179.841	Up
BnaA04G0294400ZS	3.49708	9.38016e-16	13.7859	13.5719	5.23731	156.008	120.012	90.3726	Up
BnaA02G0362300ZS	2.01711	9.4429e-16	36.7623	53.2436	45.0409	161.388	198.769	187.975	Up
BnaC07G0180100ZS	3.81839	9.73695e-16	36.7623	37.5837	63.8952	1112.68	537.239	301.844	Up
BnaC04G0568600ZS	4.77129	9.9357e-16	3.44647	3.13198	2.09492	66.3482	86.2583	83.1428	Up
BnaC04G0096900ZS	1.75097	1.02961e-15	59.7387	49.0676	61.8002	185.596	188.456	199.723	Up
BnaA07G0329800ZS	2.00979	1.03967e-15	261.931	323.638	279.672	815.007	1249.81	1420.66	Up
BnaA03G0369400ZS	6.96691	1.04526e-15	2.29764	1.04399	0	129.11	134.075	141.885	Up
BnaA07G0228100ZS	1.27305	1.0467e-15	446.892	471.884	456.693	1263.31	986.345	1074.53	Up
BnaC03G0134000ZS	6.32205	1.05051e-15	5.74411	3.13198	3.14239	140.766	110.636	704.003	Up
BnaC07G0468200ZS	4.11083	1.06824e-15	19.53	3.13198	16.7594	309.326	149.077	218.702	Up
BnaA09G0416900ZS	1.33794	1.09131e-15	363.028	394.629	303.764	834.732	956.342	891.978	Up
BnaC06G0017600ZS	1.94822	1.09338e-15	51.697	46.9796	71.2274	238.495	205.332	212.376	Up
BnaC05G0075300ZS	1.02722	1.11391e-15	808.771	800.742	764.647	1665.88	1692.35	1480.3	Up
BnaA07G0299400ZS	1.01762	1.14652e-15	375.665	391.497	378.134	793.489	776.325	749.189	Up
BnaA04G0264300ZS	2.33372	1.17771e-15	48.2505	31.3198	51.3256	191.872	196.894	270.214	Up
BnaA09G0215700ZS	1.15553	1.19104e-15	266.527	290.23	256.628	632.101	594.432	585.614	Up
BnaC09G0377000ZS	2.28865	1.20399e-15	32.167	21.9238	40.851	147.939	161.266	154.537	Up
BnaA07G0241600ZS	1.50557	1.24526e-15	174.621	155.555	145.597	392.71	454.731	502.472	Up
BnaA06G0341300ZS	2.55545	1.25675e-15	136.71	59.5075	91.1292	525.406	679.753	480.782	Up
BnaA03G0409600ZS	2.75637	1.28303e-15	127.519	63.6835	74.3698	702.932	397.538	690.447	Up
BnaA06G0308300ZS	1.20054	1.2927e-15	354.986	381.057	354.042	911.84	839.144	754.611	Up
BnaA07G0298700ZS	2.91069	1.33596e-15	17.2323	18.7919	12.5695	93.2461	120.012	151.826	Up
BnaA07G0353500ZS	5.0856	1.34636e-15	2.29764	5.21996	2.09492	159.594	100.322	68.6832	Up
BnaC01G0255800ZS	2.49702	1.39951e-15	21.8276	14.6159	18.8543	101.316	101.26	108.447	Up
BnaA01G0412600ZS	1.37726	1.43573e-15	242.401	243.25	196.923	537.958	629.123	605.496	Up
BnaC02G0256400ZS	2.16487	1.51331e-15	76.9711	73.0794	62.8477	324.568	233.46	395.832	Up
BnaC05G0012800ZS	5.4566	1.57183e-15	2.29764	3.13198	1.04746	108.488	108.761	66.8757	Up
BnaA06G0437200ZS	5.34344	1.6642e-15	2.29764	1.04399	3.14239	73.521	82.508	106.64	Up
BnaA10G0218700ZS	3.19787	1.68389e-15	56.2923	22.9678	29.3289	245.668	280.34	466.323	Up
BnaC08G0381300ZS	1.29497	1.68639e-15	354.986	302.758	280.72	722.658	818.517	760.034	Up
BnaC01G0437000ZS	4.651	1.69453e-15	9.19058	4.17597	14.6645	177.526	118.136	408.484	Up
BnaA09G0525400ZS	2.55085	1.72593e-15	59.7387	44.8917	29.3289	198.148	296.279	288.289	Up
BnaA09G0102900ZS	3.99001	1.79259e-15	136.71	30.2758	81.702	1680.22	1549.84	715.751	Up
BnaA09G0254500ZS	2.79774	1.80283e-15	28.7205	25.0558	19.9018	119.247	169.704	222.317	Up
BnaC01G0193500ZS	1.9944	1.812e-15	76.9711	99.1792	94.2716	455.472	311.28	311.785	Up
BnaC03G0324800ZS	2.40398	1.86027e-15	340.051	318.418	465.073	2815.32	1710.17	1421.56	Up
BnaC06G0168400ZS	6.25139	1.88242e-15	0	3.13198	1.04746	131.8	91.8839	103.928	Up
BnaC08G0392900ZS	8.58991	1.88574e-15	0	0	2.09492	176.63	285.965	366.913	Up
BnaA10G0222500ZS	2.70846	1.89362e-15	25.2741	27.1438	28.2815	229.529	177.205	121.099	Up
BnaA09G0197300ZS	1.5186	1.89939e-15	371.069	311.11	374.991	1174.54	850.395	1003.14	Up
BnaC03G0438300ZS	6.87623	1.91116e-15	1.14882	3.13198	1.04746	138.076	89.0711	403.965	Up
BnaC03G0054600ZS	3.54517	1.97207e-15	2.29764	15.6599	11.5221	119.247	125.637	103.928	Up
BnaA04G0035600ZS	3.06167	1.99523e-15	47.1017	73.0794	56.5629	444.712	284.09	748.285	Up
BnaC03G0335300ZS	1.76571	2.01e-15	52.8458	45.9356	52.3731	178.423	171.579	163.574	Up
BnaA02G0410700ZS	3.15445	2.0176e-15	75.8222	59.5075	94.2716	496.715	435.98	1111.58	Up
BnaA07G0082400ZS	1.38853	2.01731e-15	141.305	121.103	141.407	365.812	362.848	328.053	Up
BnaC07G0376100ZS	1.68032	2.01997e-15	105.692	100.223	121.506	314.706	412.54	322.63	Up
BnaC03G0001100ZS	4.15143	2.04549e-15	4.59529	6.26395	3.14239	66.3482	76.8824	105.736	Up
BnaC07G0490500ZS	3.52099	2.09104e-15	8.04175	5.21996	8.37969	100.419	74.0697	73.2018	Up
BnaA07G0159000ZS	4.55986	2.14917e-15	4.59529	3.13198	5.23731	141.662	101.26	62.3571	Up
BnaC09G0294800ZS	1.92967	2.21913e-15	62.0364	50.1116	71.2274	263.6	199.707	234.969	Up
BnaA10G0172100ZS	4.7121	2.36241e-15	6.89293	3.13198	2.09492	139.869	108.761	64.1645	Up
BnaA01G0040600ZS	5.18676	2.41271e-15	2.29764	3.13198	9.42716	130.903	96.5718	318.112	Up
BnaC03G0684900ZS	3.57573	2.42659e-15	9.19058	8.35194	8.37969	69.038	134.075	105.736	Up
BnaC07G0355700ZS	1.09073	2.42848e-15	721.46	743.322	698.657	1647.95	1579.84	1379.99	Up
BnaC07G0041000ZS	3.84576	2.54461e-15	2.29764	10.4399	11.5221	86.0734	115.324	151.826	Up
BnaC07G0297900ZS	1.8916	2.61718e-15	104.543	104.399	101.604	304.843	365.66	481.686	Up
BnaA06G0168000ZS	2.16893	2.64428e-15	47.1017	52.1996	72.2749	315.602	219.396	237.68	Up
BnaA05G0170500ZS	2.72184	2.66597e-15	55.1435	20.8798	45.0409	263.6	227.835	304.556	Up
BnaC01G0009900ZS	1.37312	2.7501e-15	150.496	144.071	146.645	404.365	399.414	338.897	Up
BnaA04G0248700ZS	4.73785	2.80472e-15	3.44647	3.13198	3.14239	102.212	58.1306	98.5061	Up
BnaA01G0408600ZS	2.20192	2.93745e-15	26.4229	27.1438	25.1391	132.696	120.012	109.351	Up
BnaA02G0356600ZS	3.24087	2.9562e-15	8.04175	11.4839	6.28477	90.5563	80.6328	73.2018	Up
BnaA04G0068100ZS	1.55362	3.07174e-15	1654.3	1510.66	1776.5	4753.76	5859	3893.25	Up
BnaA04G0040700ZS	6.29267	3.11181e-15	2.29764	0	4.18985	253.737	66.5689	187.071	Up
BnaA01G0029400ZS	3.9808	3.14364e-15	5.74411	5.21996	5.23731	97.7291	59.0682	98.5061	Up
BnaC05G0202900ZS	3.19363	3.26235e-15	40.2088	11.4839	31.4239	203.528	242.836	310.882	Up
BnaA10G0300600ZS	6.44756	3.27335e-15	0	4.17597	4.18985	159.594	90.0087	493.434	Up
BnaC06G0247500ZS	2.12357	3.3375e-15	116.031	131.543	184.353	770.177	629.123	484.397	Up
BnaA05G0084400ZS	3.73734	3.55261e-15	42.5064	14.6159	18.8543	298.567	202.52	506.99	Up
BnaC02G0509200ZS	4.86727	3.79626e-15	0	3.13198	5.23731	81.5904	68.4441	100.314	Up
BnaC06G0115000ZS	2.96561	3.7978e-15	16.0835	13.5719	7.33223	87.8666	90.9463	108.447	Up
BnaC04G0058000ZS	8.82745	3.79881e-15	1.14882	0	1.04746	136.283	398.476	446.441	Up
BnaC07G0283400ZS	1.88077	3.91424e-15	121.775	95.0033	85.8919	350.57	445.356	317.208	Up
BnaA05G0003600ZS	1.91033	3.9756e-15	176.919	124.235	145.597	643.757	603.808	430.174	Up
BnaC06G0403500ZS	2.61636	4.18812e-15	25.2741	15.6599	32.4713	126.42	147.202	176.227	Up
BnaA05G0101200ZS	10.013	4.24411e-15	0	1.04399	0	286.015	210.02	702.195	Up
BnaA03G0546800ZS	3.62126	4.30513e-15	6.89293	5.21996	5.23731	67.2448	68.4441	76.8167	Up
BnaA10G0206800ZS	4.26984	4.41748e-15	20.6788	9.39593	63.8952	598.031	753.823	463.611	Up
BnaA06G0334500ZS	5.68903	4.47038e-15	2.29764	2.08798	1.04746	112.075	70.3193	95.7949	Up
BnaA07G0284000ZS	1.56238	4.48058e-15	116.031	89.7833	97.4139	326.361	279.402	288.289	Up
BnaC05G0359000ZS	1.66324	4.52915e-15	80.4175	70.9915	82.7495	259.117	268.151	214.183	Up
BnaC06G0314900ZS	1.53135	4.56204e-15	236.657	165.995	172.831	569.339	552.241	539.524	Up
BnaC09G0281600ZS	1.80196	4.56311e-15	106.84	99.1792	125.695	391.813	310.342	454.574	Up
BnaC04G0037800ZS	1.18531	4.63421e-15	211.383	220.282	224.157	484.163	473.483	534.102	Up
BnaA03G0405100ZS	2.30324	4.64149e-15	22.9764	18.7919	24.0916	113.868	108.761	102.121	Up
BnaC04G0606100ZS	6.20231	4.73415e-15	3.44647	0	1.04746	82.487	109.698	126.522	Up
BnaA10G0106700ZS	3.82704	4.74831e-15	3.44647	6.26395	8.37969	68.1414	110.636	80.4316	Up
BnaC07G0307300ZS	3.34078	4.75921e-15	12.637	14.6159	21.9967	231.322	167.829	101.217	Up
BnaA09G0040700ZS	3.79947	4.96257e-15	3.44647	12.5279	15.7119	201.734	142.514	101.217	Up
BnaA10G0272300ZS	1.57945	5.05482e-15	153.942	160.775	142.455	528.096	459.419	378.661	Up
BnaA05G0442900ZS	2.84035	5.08488e-15	161.984	55.3316	111.031	751.349	666.627	929.934	Up
BnaC01G0022800ZS	5.41385	5.14731e-15	10.3394	3.13198	8.37969	190.079	109.698	627.186	Up
BnaA03G0086100ZS	3.18651	5.30748e-15	21.8276	7.30794	15.7119	105.799	166.891	132.848	Up
BnaC09G0257600ZS	1.84129	5.42166e-15	47.1017	56.3756	42.9459	174.837	188.456	161.767	Up
BnaA06G0185300ZS	1.42012	5.4572e-15	147.049	144.071	138.265	432.16	372.223	344.32	Up
BnaA03G0367000ZS	5.91554	5.54387e-15	2.29764	2.08798	3.14239	123.73	65.6313	265.695	Up
BnaC01G0039700ZS	4.22987	5.57391e-15	9.19058	3.13198	2.09492	111.178	80.6328	73.2018	Up
BnaA05G0344800ZS	1.9989	5.57935e-15	43.6552	29.2318	40.851	151.525	154.702	147.307	Up
BnaA01G0064700ZS	2.97418	5.67661e-15	21.8276	31.3198	46.0883	266.289	345.971	169.9	Up
BnaC03G0527600ZS	3.58099	6.03255e-15	450.338	204.622	588.673	3517.35	3177.49	8186.85	Up
BnaC03G0683300ZS	7.05932	6.22704e-15	3.44647	0	1.04746	99.5223	127.512	353.357	Up
BnaC07G0114300ZS	1.08053	6.22785e-15	295.247	271.438	271.293	575.616	605.684	590.133	Up
BnaC04G0386300ZS	3.98955	6.45778e-15	8.04175	2.08798	4.18985	77.1074	80.6328	65.972	Up
BnaC09G0621600ZS	3.07647	6.80059e-15	52.8458	61.5955	56.5629	390.02	276.589	776.301	Up
BnaA01G0084000ZS	1.41772	7.05471e-15	120.626	113.795	111.031	281.532	305.655	335.282	Up
BnaC08G0354800ZS	4.21551	7.0803e-15	2.29764	10.4399	6.28477	150.628	70.3193	136.463	Up
BnaA06G0294700ZS	1.54791	7.13354e-15	497.44	449.961	465.073	1141.37	1694.23	1294.14	Up
BnaC05G0383400ZS	3.18626	7.52016e-15	17.2323	12.5279	18.8543	92.3495	150.952	198.82	Up
BnaA10G0041800ZS	3.74212	7.5456e-15	10.3394	9.39593	9.42716	111.178	80.6328	197.916	Up
BnaA09G0061000ZS	2.32967	7.54955e-15	956.969	720.354	820.163	3027.81	3385.64	6139.91	Up
BnaA09G0450900ZS	3.0063	7.61648e-15	31.0182	15.6599	34.5662	214.287	149.077	288.289	Up
BnaA09G0680800ZS	3.55899	7.66858e-15	21.8276	8.35194	25.1391	251.944	125.637	272.925	Up
BnaC04G0310200ZS	6.0182	7.76544e-15	2.29764	1.04399	1.04746	95.9359	84.3832	99.4099	Up
BnaA03G0548000ZS	1.91235	8.16792e-15	161.984	134.675	158.167	742.383	504.424	464.515	Up
BnaC05G0350100ZS	3.67785	8.28497e-15	9.19058	6.26395	9.42716	128.213	64.6938	124.714	Up
BnaC03G0273000ZS	6.40282	8.67453e-15	2.29764	0	2.09492	153.318	72.1945	140.078	Up
BnaA10G0070200ZS	2.65227	8.67728e-15	32.167	27.1438	46.0883	294.084	206.27	162.671	Up
BnaA03G0416200ZS	2.35673	8.97899e-15	70.0781	70.9915	64.9426	443.816	385.35	225.931	Up
BnaC08G0411400ZS	1.47495	9.79776e-15	125.222	123.191	159.214	403.469	378.787	351.549	Up
BnaC02G0039200ZS	4.70866	9.885e-15	4.59529	4.17597	2.09492	138.076	66.5689	77.7204	Up
BnaC09G0444100ZS	9.53938	9.91941e-15	0	0	0	98.6257	154.702	189.782	Up
BnaC09G0611000ZS	2.34101	1.01961e-14	78.1199	81.4314	52.3731	469.817	334.72	268.407	Up
BnaA09G0182300ZS	3.65044	1.03e-14	36.7623	11.4839	46.0883	247.461	539.115	396.736	Up
BnaC09G0094200ZS	3.2666	1.03237e-14	86.1616	342.429	182.258	1755.54	2185.52	1942.11	Up
BnaA01G0019800ZS	4.90483	1.05558e-14	25.2741	7.30794	11.5221	286.911	171.579	855.828	Up
BnaC09G0037200ZS	1.79976	1.05854e-14	110.287	177.479	157.119	583.685	459.419	507.894	Up
BnaC03G0306100ZS	3.81799	1.0836e-14	20.6788	9.39593	12.5695	140.766	130.325	327.149	Up
BnaC06G0363400ZS	3.76085	1.09151e-14	3.44647	13.5719	7.33223	86.0734	149.077	98.5061	Up
BnaC07G0253100ZS	1.02514	1.09927e-14	431.957	467.708	408.51	895.701	902.9	863.962	Up
BnaC05G0331700ZS	2.11501	1.13643e-14	58.5899	66.8155	45.0409	302.153	235.335	200.627	Up
BnaC03G0173500ZS	6.78183	1.13738e-14	2.29764	0	1.04746	136.283	114.386	105.736	Up
BnaC07G0021800ZS	4.04328	1.14006e-14	33.3158	34.4517	24.0916	366.708	206.27	940.779	Up
BnaA04G0235900ZS	3.40084	1.14166e-14	51.697	39.6717	30.3764	331.741	239.086	713.04	Up
BnaA06G0378100ZS	2.66884	1.14665e-14	88.4593	80.3874	162.357	814.111	476.296	816.968	Up
BnaA02G0296200ZS	2.45314	1.1474e-14	53.9946	45.9356	94.2716	372.985	407.852	283.77	Up
BnaC08G0401100ZS	9.44063	1.16254e-14	0	0	0	101.316	144.389	168.093	Up
BnaC04G0278800ZS	2.67478	1.16943e-14	93.0546	97.0913	81.702	393.606	450.043	891.978	Up
BnaC04G0022900ZS	2.55848	1.22319e-14	58.5899	42.8037	40.851	344.293	313.155	178.938	Up
BnaA07G0010300ZS	9.22202	1.28079e-14	1.14882	0	0	222.356	233.46	236.776	Up
BnaA07G0172000ZS	2.44061	1.32072e-14	890.337	1177.62	1590.05	8345.53	7292.58	4222.21	Up
BnaA04G0061500ZS	2.71353	1.36961e-14	13.7859	15.6599	10.4746	95.0393	84.3832	82.2391	Up
BnaA03G0174300ZS	1.626	1.3804e-14	165.43	136.763	181.211	415.125	564.43	512.413	Up
BnaC03G0191600ZS	4.80057	1.40361e-14	4.59529	1.04399	5.23731	147.042	88.1335	65.972	Up
BnaC05G0494000ZS	2.00157	1.45224e-14	35.6135	40.7157	33.5188	147.939	128.45	163.574	Up
BnaC04G0314900ZS	5.53662	1.55249e-14	0	2.08798	8.37969	244.771	78.7576	170.804	Up
BnaC03G0424400ZS	1.44524	1.57102e-14	99.9475	129.455	128.838	314.706	324.406	337.994	Up
BnaC08G0308700ZS	1.65051	1.59999e-14	65.4828	65.7715	79.6071	242.978	202.52	216.894	Up
BnaA05G0064400ZS	3.85384	1.62321e-14	10.3394	11.4839	6.28477	206.217	120.012	79.5279	Up
BnaC01G0442900ZS	1.26589	1.67508e-14	180.365	150.335	177.021	405.262	420.041	394.928	Up
BnaC03G0458600ZS	1.7691	1.75542e-14	129.817	99.1792	77.5122	343.397	339.408	359.683	Up
BnaA09G0207200ZS	1.95761	1.7728e-14	101.096	97.0913	140.36	349.673	530.676	435.596	Up
BnaC09G0414400ZS	1.11147	1.85847e-14	214.83	215.062	203.208	460.851	462.232	444.633	Up
BnaA06G0179000ZS	1.52075	1.8896e-14	213.681	235.942	280.72	815.904	656.313	624.475	Up
BnaC05G0171600ZS	6.22983	1.93606e-14	3.44647	0	1.04746	135.386	72.1945	117.484	Up
BnaC06G0392400ZS	2.81285	1.97505e-14	11.4882	13.5719	15.7119	112.971	97.5094	76.8167	Up
BnaC05G0466600ZS	1.81553	2.02822e-14	452.636	366.441	426.317	1858.65	1427.01	1097.12	Up
BnaA06G0144500ZS	2.17496	2.05101e-14	70.0781	77.2554	92.1766	421.401	413.477	247.621	Up
BnaC01G0371600ZS	1.18843	2.05123e-14	1858.79	1970.01	1709.46	3807.85	4812.65	4001.7	Up
BnaA01G0395500ZS	2.16926	2.07539e-14	27.5717	25.0558	28.2815	138.076	117.199	108.447	Up
BnaC09G0192000ZS	3.5964	2.08121e-14	5.74411	8.35194	8.37969	78.004	70.3193	124.714	Up
BnaC03G0705800ZS	9.23365	2.16343e-14	0	0	0	111.178	115.324	131.944	Up
BnaA10G0185800ZS	1.75573	2.16587e-14	91.9058	77.2554	62.8477	282.428	270.964	228.643	Up
BnaA06G0361500ZS	1.17252	2.20373e-14	847.831	667.111	782.454	1734.92	1823.61	1618.57	Up
BnaC08G0383700ZS	1.84763	2.27343e-14	60.8876	55.3316	60.7528	205.321	179.08	252.14	Up
BnaC03G0347600ZS	1.29313	2.3055e-14	260.783	280.834	337.283	734.313	754.76	666.046	Up
BnaA02G0040900ZS	1.69062	2.3226e-14	99.9475	69.9475	82.7495	245.668	300.029	268.407	Up
BnaA06G0122200ZS	3.80302	2.32388e-14	5.74411	8.35194	2.09492	66.3482	87.1959	72.2981	Up
BnaC01G0236400ZS	2.31978	2.35985e-14	166.579	145.115	148.74	621.342	556.929	1119.72	Up
BnaA03G0112400ZS	3.06382	2.37174e-14	9.19058	14.6159	11.5221	99.5223	74.0697	122.907	Up
BnaA03G0197800ZS	1.27228	2.37311e-14	126.37	137.807	128.838	326.361	318.781	304.556	Up
BnaA06G0358800ZS	3.27801	2.37596e-14	6.89293	7.30794	7.33223	69.9346	75.0072	64.1645	Up
BnaA01G0390100ZS	2.95645	2.40906e-14	13.7859	12.5279	11.5221	110.281	111.573	71.3943	Up
BnaC02G0545400ZS	2.83238	2.56785e-14	149.347	127.367	150.834	659.896	723.82	1661.05	Up
BnaC01G0042600ZS	2.54063	2.67126e-14	18.3812	29.2318	15.7119	107.592	141.576	120.196	Up
BnaC09G0046800ZS	2.3852	2.71657e-14	29.8694	31.3198	41.8985	230.426	168.766	140.078	Up
BnaC09G0236800ZS	2.62065	2.74224e-14	21.8276	17.7479	42.9459	173.043	159.39	176.227	Up
BnaA03G0384000ZS	6.4753	2.76913e-14	2.29764	2.08798	0	132.696	67.5065	184.36	Up
BnaC08G0141900ZS	2.8215	2.82985e-14	267.676	200.446	257.676	2731.04	979.782	1418.85	Up
BnaC03G0784000ZS	1.14687	2.84211e-14	220.574	208.798	214.73	476.093	446.293	503.375	Up
BnaA09G0469800ZS	3.77058	2.92908e-14	6.89293	3.13198	6.28477	78.9006	58.1306	84.0465	Up
BnaC02G0550300ZS	1.67284	2.9492e-14	74.6734	58.4636	80.6546	220.563	246.586	214.183	Up
BnaA10G0218000ZS	1.33749	2.95524e-14	176.919	147.203	165.499	376.571	412.54	447.344	Up
BnaC07G0457100ZS	3.03465	3.06878e-14	25.2741	54.2876	45.0409	287.808	228.772	506.99	Up
BnaA03G0178500ZS	1.05124	3.08499e-14	314.777	313.198	342.52	645.55	662.877	703.099	Up
BnaA08G0002600ZS	2.81138	3.08501e-14	56.2923	57.4196	45.0409	353.259	214.708	545.85	Up
BnaC08G0494200ZS	3.08703	3.09023e-14	34.4647	16.7039	38.7561	163.181	349.721	250.332	Up
BnaC02G0288400ZS	3.27725	3.11558e-14	75.8222	51.1556	79.6071	1019.43	683.504	299.133	Up
BnaC04G0577300ZS	1.40075	3.14291e-14	142.454	154.511	142.455	367.605	441.605	351.549	Up
BnaC06G0016100ZS	2.45274	3.21168e-14	28.7205	56.3756	73.3223	300.36	264.401	305.459	Up
BnaA10G0230600ZS	2.22852	3.2378e-14	40.2088	41.7597	43.9934	187.389	150.014	253.043	Up
BnaC09G0165700ZS	7.16314	3.35495e-14	1.14882	1.04399	1.04746	95.0393	120.012	248.525	Up
BnaC08G0276100ZS	3.41779	3.42668e-14	19.53	4.17597	12.5695	156.905	105.948	121.099	Up
BnaC08G0235300ZS	3.01981	3.44885e-14	149.347	252.646	288.052	2284.53	915.088	2399.39	Up
BnaC09G0570800ZS	4.38754	3.4848e-14	4.59529	2.08798	3.14239	75.3142	71.2569	56.9347	Up
BnaC03G0389500ZS	4.33764	3.51823e-14	4.59529	4.17597	2.09492	89.6597	56.2554	72.2981	Up
BnaA06G0278000ZS	2.90911	3.59298e-14	19.53	13.5719	28.2815	143.456	114.386	203.338	Up
BnaC09G0123200ZS	3.17562	3.6768e-14	143.603	147.203	124.648	808.731	738.821	2206	Up
BnaC04G0598300ZS	1.54839	3.6986e-14	257.336	305.89	249.296	635.688	851.332	890.17	Up
BnaA01G0367800ZS	2.86139	3.85673e-14	101.096	221.326	230.442	1806.64	1354.82	859.443	Up
BnaC02G0216300ZS	1.52135	3.95112e-14	376.814	358.089	431.554	1159.3	1296.69	892.881	Up
BnaC05G0205800ZS	3.08596	3.98962e-14	8.04175	8.35194	10.4746	87.8666	66.5689	74.1055	Up
BnaC06G0223200ZS	1.12035	3.99372e-14	332.01	293.362	311.096	707.415	703.193	624.475	Up
BnaC05G0085500ZS	3.9964	4.05487e-14	2.29764	9.39593	6.28477	133.593	87.1959	69.5869	Up
BnaA05G0170300ZS	3.12747	4.22073e-14	16.0835	6.26395	9.42716	104.005	75.9448	94.8912	Up
BnaC04G0560600ZS	6.67956	4.33351e-14	6.89293	9.39593	45.0409	3156.02	2017.69	1124.24	Up
BnaA10G0045800ZS	5.96265	4.51204e-14	0	1.04399	3.14239	75.3142	88.1335	104.832	Up
BnaC04G0551300ZS	3.84235	4.55014e-14	31.0182	28.1878	14.6645	242.081	188.456	627.186	Up
BnaA06G0049400ZS	3.11699	4.61817e-14	21.8276	28.1878	32.4713	171.25	167.829	377.757	Up
BnaA04G0287500ZS	5.01842	4.73509e-14	4.59529	1.04399	2.09492	56.4856	85.3207	103.928	Up
BnaA06G0396700ZS	2.80806	4.8396e-14	8.04175	16.7039	17.8068	109.385	106.885	84.0465	Up
BnaC09G0225800ZS	3.10973	4.91778e-14	24.1253	21.9238	56.5629	217.873	275.652	394.025	Up
BnaA06G0121300ZS	1.7796	5.01777e-14	48.2505	45.9356	40.851	153.318	143.451	166.286	Up
BnaA02G0134800ZS	2.62849	5.05216e-14	14.9347	19.8358	10.4746	92.3495	87.1959	100.314	Up
BnaA03G0149400ZS	1.89877	5.07786e-14	89.6081	131.543	112.078	324.568	493.173	426.559	Up
BnaA08G0286600ZS	4.11169	5.53594e-14	11.4882	1.04399	9.42716	154.215	82.508	139.174	Up
BnaA05G0068500ZS	2.22689	5.88248e-14	203.341	126.323	141.407	885.838	814.766	502.472	Up
BnaA03G0562900ZS	3.32846	5.89586e-14	21.8276	15.6599	45.0409	344.293	318.781	167.189	Up
BnaC09G0024900ZS	1.52812	6.06688e-14	82.7152	83.5194	69.1325	210.7	240.961	226.835	Up
BnaA02G0418100ZS	2.61847	6.252e-14	25.2741	14.6159	12.5695	101.316	119.074	99.4099	Up
BnaA10G0251200ZS	3.19261	6.65926e-14	4.59529	9.39593	12.5695	77.1074	73.1321	94.8912	Up
BnaA09G0118300ZS	3.28005	6.90963e-14	163.133	182.699	149.787	1131.51	806.328	2876.56	Up
BnaC09G0257500ZS	2.70042	7.00353e-14	34.4647	79.3434	41.8985	252.84	341.283	420.233	Up
BnaA03G0143500ZS	1.42135	7.04052e-14	99.9475	110.663	124.648	325.465	285.965	287.385	Up
BnaA02G0417700ZS	5.35143	7.10404e-14	2.29764	1.04399	9.42716	156.905	76.8824	291	Up
BnaA03G0156200ZS	2.4674	7.12836e-14	24.1253	41.7597	55.5155	217.873	268.151	187.975	Up
BnaA07G0309100ZS	1.01556	7.15342e-14	338.902	346.605	349.852	743.279	671.315	678.698	Up
BnaC03G0496700ZS	1.13924	7.20738e-14	297.545	299.626	320.523	607.893	688.191	725.692	Up
BnaC03G0254500ZS	1.88592	7.35183e-14	49.3993	62.6395	49.2307	163.181	219.396	214.183	Up
BnaC01G0118800ZS	1.32425	7.37973e-14	491.696	508.424	514.304	1295.58	1453.27	1043.8	Up
BnaC05G0410100ZS	1.15669	7.77097e-14	369.921	298.582	313.191	703.829	757.573	725.692	Up
BnaC06G0388000ZS	1.52939	7.79832e-14	75.8222	66.8155	82.7495	226.839	220.334	203.338	Up
BnaC04G0370300ZS	3.04838	7.83404e-14	5.74411	17.7479	14.6645	112.971	85.3207	120.196	Up
BnaC08G0519400ZS	1.89752	7.87662e-14	39.0599	30.2758	41.8985	141.662	134.075	138.27	Up
BnaC03G0798900ZS	1.44922	7.93389e-14	79.2687	83.5194	78.5596	211.597	234.398	213.279	Up
BnaC08G0318400ZS	1.56918	8.08183e-14	477.91	458.312	461.931	1708.02	1363.26	1077.24	Up
BnaA03G0186400ZS	2.18656	8.43754e-14	33.3158	35.4957	50.2782	142.559	209.083	191.59	Up
BnaA09G0564100ZS	3.29472	8.44546e-14	8.04175	7.30794	9.42716	59.1754	94.6966	89.4689	Up
BnaA10G0139300ZS	1.50745	8.49787e-14	187.258	163.907	199.018	429.47	590.682	544.043	Up
BnaC08G0344200ZS	1.53086	8.64645e-14	826.003	704.695	986.709	2641.38	2643.07	1990	Up
BnaC04G0390500ZS	9.5955	8.682e-14	0	0	0	139.869	71.2569	249.428	Up
BnaA01G0347900ZS	2.20598	8.91172e-14	19.53	31.3198	27.234	111.178	134.075	116.581	Up
BnaC09G0545300ZS	2.79037	9.07097e-14	20.6788	13.5719	17.8068	136.283	139.701	83.1428	Up
BnaA09G0085900ZS	1.19067	9.41519e-14	392.897	329.901	349.852	889.425	818.517	739.248	Up
BnaC04G0288500ZS	3.24172	9.42443e-14	24.1253	15.6599	17.8068	95.9359	200.644	246.717	Up
BnaA06G0303100ZS	2.17343	9.50953e-14	52.8458	57.4196	64.9426	185.596	273.776	331.667	Up
BnaC03G0674400ZS	1.28478	9.50831e-14	2374.61	2184.03	2837.57	6815.93	5666.8	5538.03	Up
BnaA07G0303500ZS	2.36871	9.56422e-14	228.616	176.435	232.537	821.283	833.518	1637.55	Up
BnaC03G0393400ZS	5.82691	9.71183e-14	1.14882	5.21996	1.04746	93.2461	75.0072	257.562	Up
BnaA06G0014100ZS	2.07926	9.96571e-14	25.2741	37.5837	28.2815	116.558	135.951	133.751	Up
BnaC06G0437900ZS	2.57711	1.00729e-13	575.56	422.817	454.598	2369.71	4499.5	1800.22	Up
BnaA09G0039800ZS	3.04215	1.03443e-13	12.637	10.4399	13.617	69.038	124.7	108.447	Up
BnaA08G0250300ZS	5.1534	1.07134e-13	0	2.08798	5.23731	122.834	82.508	61.4534	Up
BnaA10G0189000ZS	3.69782	1.08572e-13	14.9347	11.4839	7.33223	173.043	72.1945	190.686	Up
BnaA07G0007000ZS	4.14465	1.09918e-13	9.19058	7.30794	7.33223	207.114	153.765	59.6459	Up
BnaA01G0192300ZS	2.35876	1.13185e-13	577.857	755.85	567.724	4624.65	1980.19	3148.58	Up
BnaA07G0190600ZS	1.20125	1.15576e-13	170.026	165.995	147.692	377.468	358.16	375.95	Up
BnaC02G0053300ZS	3.16256	1.1567e-13	73.5246	81.4314	234.631	1239.1	1278.87	973.313	Up
BnaC03G0677400ZS	4.58332	1.20407e-13	16.0835	3.13198	7.33223	121.041	137.826	371.431	Up
BnaC04G0166900ZS	1.47413	1.24667e-13	109.138	100.223	95.319	251.047	278.464	316.304	Up
BnaC09G0452000ZS	4.1904	1.25325e-13	8.04175	4.17597	5.23731	79.7972	69.3817	167.189	Up
BnaC04G0049200ZS	4.75993	1.26339e-13	10.3394	2.08798	2.09492	76.2108	110.636	198.82	Up
BnaA04G0018200ZS	4.58254	1.33085e-13	8.04175	1.04399	12.5695	112.971	124.7	280.155	Up
BnaC06G0072000ZS	4.0304	1.34626e-13	3.44647	5.21996	11.5221	65.4516	115.324	151.826	Up
BnaC03G0055300ZS	3.97794	1.36718e-13	21.8276	62.6395	79.6071	1253.44	339.408	996.81	Up
BnaC05G0180300ZS	4.21563	1.3793e-13	3.44647	3.13198	4.18985	83.3836	55.3178	61.4534	Up
BnaA07G0008700ZS	4.35413	1.4438e-13	22.9764	16.7039	18.8543	271.669	135.951	788.049	Up
BnaA05G0039300ZS	3.9151	1.50549e-13	64.334	24.0118	67.0375	1360.14	640.374	341.608	Up
BnaC01G0496800ZS	6.74178	1.51454e-13	0	1.04399	2.09492	138.076	132.2	75.0093	Up
BnaC03G0215700ZS	2.04822	1.56006e-13	49.3993	29.2318	42.9459	157.801	153.765	189.782	Up
BnaC04G0025500ZS	2.31071	1.56404e-13	49.3993	63.6835	49.2307	200.838	236.273	368.72	Up
BnaC04G0568000ZS	4.25993	1.5663e-13	55.1435	74.1234	29.3289	910.046	1828.3	300.037	Up
BnaA03G0377600ZS	1.13734	1.56856e-13	194.151	172.259	186.448	403.469	415.353	396.736	Up
BnaA02G0414400ZS	1.48154	1.59808e-13	152.793	114.839	127.79	324.568	379.724	398.543	Up
BnaA03G0490400ZS	2.52782	1.60593e-13	134.412	80.3874	67.0375	396.296	726.633	499.76	Up
BnaC05G0406400ZS	2.89444	1.62656e-13	56.2923	32.3638	65.9901	216.977	441.605	490.723	Up
BnaA10G0087700ZS	3.68468	1.63052e-13	39.0599	8.35194	24.0916	205.321	261.588	448.248	Up
BnaA05G0419200ZS	2.23235	1.65268e-13	143.603	66.8155	140.36	494.025	561.617	591.037	Up
BnaA06G0351100ZS	2.63398	1.68589e-13	18.3812	12.5279	10.4746	88.7632	78.7576	87.6614	Up
BnaC03G0523600ZS	2.00369	1.7212e-13	163.133	155.555	162.357	870.596	600.996	457.285	Up
BnaC02G0482300ZS	1.4923	1.75277e-13	76.9711	78.2994	68.085	212.494	195.019	220.509	Up
BnaA09G0103100ZS	2.85197	1.76141e-13	47.1017	97.0913	83.7969	398.986	415.353	834.139	Up
BnaA08G0153100ZS	1.47816	1.7806e-13	541.095	482.324	588.673	1396	1829.24	1266.12	Up
BnaA09G0516700ZS	2.40384	1.78975e-13	68.9293	64.7275	57.6104	236.702	287.84	487.108	Up
BnaA04G0189300ZS	5.51626	1.82704e-13	4.59529	1.04399	0	106.695	64.6938	76.8167	Up
BnaC03G0744600ZS	2.13919	1.82739e-13	49.3993	39.6717	32.4713	156.905	156.578	220.509	Up
BnaC04G0182700ZS	1.78246	1.835e-13	78.1199	69.9475	116.268	303.947	293.466	312.689	Up
BnaA02G0339100ZS	3.15241	1.85572e-13	56.2923	28.1878	45.0409	323.672	221.271	604.593	Up
BnaA02G0379600ZS	3.25751	1.86018e-13	25.2741	21.9238	34.5662	362.225	297.216	122.907	Up
BnaA01G0414800ZS	2.32287	1.87503e-13	234.36	462.488	307.954	1471.32	2236.15	1322.15	Up
BnaA02G0046600ZS	3.3175	1.8821e-13	78.1199	67.8595	241.964	1322.48	1452.33	1095.32	Up
BnaA02G0080200ZS	1.29449	1.88581e-13	643.34	586.724	592.863	1540.35	1697.98	1232.68	Up
BnaA01G0279900ZS	3.79324	1.92645e-13	5.74411	3.13198	8.37969	82.487	56.2554	100.314	Up
BnaC04G0581500ZS	3.0841	1.95664e-13	10.3394	15.6599	31.4239	160.491	123.762	205.146	Up
BnaC01G0047300ZS	3.02602	1.97023e-13	37.9111	17.7479	32.4713	152.422	217.521	346.127	Up
BnaC08G0263800ZS	3.59352	1.97065e-13	6.89293	5.21996	5.23731	53.7958	83.4456	71.3943	Up
BnaA03G0367500ZS	4.60164	1.98452e-13	1.14882	3.13198	4.18985	54.6924	88.1335	65.972	Up
BnaC04G0061200ZS	4.61699	1.98749e-13	2.29764	2.08798	3.14239	62.7618	59.0682	63.2608	Up
BnaC03G0504600ZS	3.36776	2.00712e-13	4.59529	6.26395	7.33223	61.8652	62.8186	64.1645	Up
BnaA10G0231100ZS	3.44779	2.01352e-13	62.0364	89.7833	118.363	1419.31	370.348	1160.38	Up
BnaA02G0285900ZS	3.12269	2.03269e-13	72.3758	16.7039	43.9934	388.227	412.54	354.261	Up
BnaA09G0064800ZS	2.2854	2.17556e-13	87.3105	57.4196	61.8002	262.703	285.028	457.285	Up
BnaA03G0148900ZS	1.83595	2.18456e-13	4772.21	4058	6727.85	15262.8	22357.8	17923.6	Up
BnaA09G0562400ZS	2.74831	2.20176e-13	14.9347	7.30794	18.8543	89.6597	94.6966	91.2763	Up
BnaC01G0055700ZS	2.03145	2.20529e-13	31.0182	40.7157	45.0409	130.903	172.517	175.323	Up
BnaA02G0239500ZS	1.44	2.20652e-13	87.3105	93.9593	74.3698	228.632	233.46	231.354	Up
BnaC09G0129400ZS	4.04131	2.23182e-13	33.3158	6.26395	13.617	232.219	186.581	450.959	Up
BnaA09G0649300ZS	1.78492	2.39051e-13	122.924	84.5634	112.078	355.949	438.792	305.459	Up
BnaC06G0325600ZS	1.81223	2.39367e-13	88.4593	64.7275	90.0817	343.397	261.588	248.525	Up
BnaC09G0063400ZS	1.95546	2.41381e-13	39.0599	39.6717	32.4713	167.664	131.263	131.944	Up
BnaA04G0246800ZS	3.47849	2.4655e-13	147.049	46.9796	211.587	1075.02	1410.14	2035.19	Up
BnaA04G0189700ZS	1.66819	2.51522e-13	55.1435	48.0236	54.468	159.594	157.515	183.456	Up
BnaA09G0083000ZS	1.64706	2.5215e-13	89.6081	124.235	119.411	407.055	328.157	309.978	Up
BnaA10G0213200ZS	1.2873	2.5823e-13	148.198	158.687	186.448	419.608	375.036	410.292	Up
BnaC03G0010800ZS	4.45481	2.6342e-13	4.59529	3.13198	23.0442	316.499	211.895	150.019	Up
BnaC04G0149800ZS	3.08598	2.64579e-13	211.383	102.311	192.733	1171.85	814.766	2311.73	Up
BnaA05G0099800ZS	8.85878	2.6567e-13	0	0	0	89.6597	91.8839	94.8912	Up
BnaC01G0505300ZS	2.05113	2.71268e-13	32.167	27.1438	27.234	128.213	103.135	126.522	Up
BnaA02G0058500ZS	1.65463	2.74358e-13	637.596	924.977	734.271	2640.48	1887.37	2704.85	Up
BnaC03G0062900ZS	1.2888	2.77603e-13	388.302	391.497	407.463	1118.95	813.829	967.89	Up
BnaA09G0087700ZS	1.8505	2.79436e-13	98.7987	105.443	70.1799	289.601	299.091	400.351	Up
BnaA05G0339600ZS	4.04478	2.85511e-13	47.1017	10.4399	40.851	411.538	297.216	911.859	Up
BnaA09G0231600ZS	1.74353	2.92081e-13	256.187	192.095	197.97	601.617	911.338	649.779	Up
BnaC02G0501200ZS	2.03022	2.96331e-13	50.5482	87.6953	61.8002	264.496	230.647	323.534	Up
BnaA10G0016800ZS	5.39192	2.9662e-13	2.29764	2.08798	2.09492	76.2108	55.3178	140.078	Up
BnaC07G0173700ZS	2.18568	2.98972e-13	43.6552	38.6277	43.9934	153.318	167.829	253.043	Up
BnaC03G0689100ZS	2.9883	3.09187e-13	6.89293	8.35194	14.6645	91.4529	73.1321	74.1055	Up
BnaA07G0344900ZS	3.15779	3.14232e-13	130.966	200.446	177.021	2305.15	618.81	1614.96	Up
BnaA08G0105400ZS	4.10875	3.1622e-13	4.59529	1.04399	5.23731	58.2788	67.5065	60.5496	Up
BnaC06G0264500ZS	1.38441	3.19507e-13	141.305	109.619	142.455	331.741	364.723	329.86	Up
BnaC05G0145300ZS	3.15335	3.25874e-13	10.3394	7.30794	14.6645	72.6244	126.575	88.5651	Up
BnaA05G0044100ZS	4.59855	3.25991e-13	13.7859	3.13198	10.4746	142.559	108.761	408.484	Up
BnaC06G0333700ZS	1.31829	3.34684e-13	249.294	182.699	202.16	553.201	516.612	509.701	Up
BnaC07G0212200ZS	2.1807	3.39624e-13	37.9111	34.4517	24.0916	163.181	155.64	117.484	Up
BnaC01G0055000ZS	1.52628	3.41374e-13	164.282	143.027	175.974	551.407	393.788	446.441	Up
BnaC03G0013400ZS	2.37403	3.4236e-13	19.53	21.9238	38.7561	155.111	124.7	137.366	Up
BnaC04G0158800ZS	3.01313	3.48587e-13	21.8276	43.8477	81.702	381.054	339.408	472.649	Up
BnaC09G0178200ZS	5.27259	3.4873e-13	1.14882	0	4.18985	65.4516	73.1321	69.5869	Up
BnaA08G0280400ZS	3.26868	3.56617e-13	248.146	116.927	481.832	2716.69	3387.51	2058.69	Up
BnaA03G0150400ZS	3.81218	3.56719e-13	16.0835	2.08798	16.7594	214.287	153.765	120.196	Up
BnaA02G0036400ZS	2.80179	3.60317e-13	47.1017	29.2318	20.9492	163.181	203.457	309.074	Up
BnaC02G0271300ZS	1.54762	3.65905e-13	1124.7	1429.23	1326.09	3296.79	3281.57	4765.35	Up
BnaC04G0583700ZS	2.78464	3.65884e-13	21.8276	17.7479	21.9967	146.145	187.518	90.3726	Up
BnaA05G0323600ZS	3.88872	3.66411e-13	1.14882	6.26395	12.5695	77.1074	124.7	98.5061	Up
BnaA08G0120900ZS	2.21766	3.67892e-13	36.7623	44.8917	52.3731	164.974	185.643	273.829	Up
BnaA03G0328900ZS	2.63653	3.71159e-13	107.989	96.0473	224.157	1144.95	825.08	694.062	Up
BnaA05G0404500ZS	1.17807	3.74081e-13	170.026	146.159	153.977	354.156	357.222	351.549	Up
BnaC06G0025600ZS	2.208	3.77307e-13	41.3576	22.9678	24.0916	137.179	142.514	126.522	Up
BnaC03G0018500ZS	3.09162	3.83141e-13	22.9764	13.5719	27.234	139.869	130.325	272.925	Up
BnaC09G0485800ZS	1.02543	3.87416e-13	413.576	392.541	399.083	840.112	868.209	744.67	Up
BnaC03G0426100ZS	3.26226	3.92566e-13	6.89293	7.30794	15.7119	126.42	80.6328	81.3353	Up
BnaA01G0428500ZS	2.0681	3.93289e-13	55.1435	46.9796	61.8002	168.56	280.34	238.584	Up
BnaA01G0039900ZS	1.37008	3.95196e-13	431.957	493.808	634.762	1283.03	1392.32	1360.11	Up
BnaC08G0191000ZS	4.04589	4.00941e-13	4.59529	3.13198	8.37969	69.038	66.5689	131.04	Up
BnaA01G0185900ZS	3.42504	4.03989e-13	62.0364	29.2318	68.085	384.64	348.784	976.928	Up
BnaA06G0443800ZS	1.792	4.12819e-13	56.2923	50.1116	36.6612	167.664	158.453	168.093	Up
BnaA06G0101100ZS	2.19459	4.1403e-13	44.8041	51.1556	63.8952	172.147	259.713	300.941	Up
BnaC07G0518500ZS	1.51339	4.15328e-13	415.874	303.802	394.893	875.079	1111.04	1194.73	Up
BnaA10G0237800ZS	3.49193	4.16684e-13	9.19058	8.35194	4.18985	86.0734	100.322	56.9347	Up
BnaA06G0135400ZS	4.97475	4.20115e-13	1.14882	1.04399	9.42716	106.695	76.8824	186.168	Up
BnaA03G0073600ZS	1.25917	4.23637e-13	603.132	573.152	652.569	1237.3	1680.16	1460.42	Up
BnaA07G0150200ZS	2.32055	4.24656e-13	19.53	34.4517	18.8543	128.213	124.7	112.062	Up
BnaC08G0172600ZS	1.94924	4.25779e-13	90.7569	112.751	107.889	299.464	381.599	522.354	Up
BnaC07G0175500ZS	9.61768	4.26503e-13	1.14882	0	0	184.699	118.136	608.208	Up
BnaC01G0506200ZS	2.68064	4.30952e-13	12.637	13.5719	15.7119	71.7278	89.0711	108.447	Up
BnaC09G0536300ZS	2.12757	4.31704e-13	49.3993	78.2994	76.4647	250.151	257.837	385.891	Up
BnaC05G0106700ZS	1.62074	4.32139e-13	76.9711	63.6835	86.9393	208.011	257.837	234.065	Up
BnaC09G0124300ZS	1.68747	4.36749e-13	75.8222	90.8273	76.4647	282.428	290.653	210.568	Up
BnaC04G0035100ZS	1.83815	4.40704e-13	59.7387	58.4636	60.7528	216.977	167.829	254.851	Up
BnaC05G0440600ZS	5.84442	4.46656e-13	1.14882	3.13198	4.18985	114.764	54.3803	322.63	Up
BnaA02G0047600ZS	6.8077	4.51937e-13	0	2.08798	2.09492	294.981	127.512	56.9347	Up
BnaC07G0325700ZS	2.44612	4.56501e-13	12.637	16.7039	19.9018	83.3836	100.322	85.854	Up
BnaA03G0437700ZS	2.44067	4.67672e-13	29.8694	14.6159	18.8543	100.419	124.7	116.581	Up
BnaA01G0178900ZS	4.05119	4.70142e-13	8.04175	2.08798	6.28477	56.4856	122.824	90.3726	Up
BnaA01G0275600ZS	2.02656	5.00125e-13	36.7623	38.6277	27.234	122.834	161.266	133.751	Up
BnaC08G0509300ZS	2.98746	5.0656e-13	82.7152	31.3198	93.2241	362.225	691.942	588.326	Up
BnaA07G0070100ZS	3.41218	5.12974e-13	26.4229	20.8798	35.6137	470.714	276.589	135.559	Up
BnaC03G0046300ZS	1.91189	5.2442e-13	42.5064	37.5837	42.9459	172.147	165.016	125.618	Up
BnaC04G0058700ZS	2.04678	5.27095e-13	94.2034	129.455	162.357	404.365	537.239	655.201	Up
BnaA03G0219900ZS	3.16195	5.44332e-13	90.7569	38.6277	59.7053	325.465	892.586	471.745	Up
BnaC06G0392500ZS	2.18819	5.48391e-13	101.096	88.7393	75.4172	497.612	450.981	259.369	Up
BnaA07G0259800ZS	2.1364	5.5721e-13	60.8876	100.223	114.173	410.642	486.61	315.4	Up
BnaC08G0500000ZS	1.45984	5.5767e-13	520.416	406.113	473.453	1203.23	1549.84	1097.12	Up
BnaA03G0398800ZS	1.40467	5.63469e-13	210.234	190.007	221.014	456.368	629.123	559.406	Up
BnaA06G0007100ZS	2.51413	5.665e-13	22.9764	22.9678	16.7594	155.111	101.26	101.217	Up
BnaC06G0197900ZS	4.73739	5.86463e-13	8.04175	0	1.04746	73.521	88.1335	71.3943	Up
BnaA06G0053900ZS	1.96762	5.95594e-13	194.151	180.611	241.964	658.103	655.376	1098.93	Up
BnaC03G0115400ZS	3.97692	5.97862e-13	167.728	50.1116	56.5629	2098.04	569.117	1647.49	Up
BnaA02G0127400ZS	5.85951	6.29892e-13	33.3158	21.9238	151.882	4481.19	3775.68	3774.86	Up
BnaC02G0487100ZS	1.73351	6.40705e-13	49.3993	67.8595	60.7528	182.906	227.835	182.553	Up
BnaA01G0007200ZS	2.10638	6.44214e-13	29.8694	31.3198	20.9492	124.627	124.7	103.928	Up
BnaA03G0437800ZS	2.19972	6.48817e-13	572.113	968.825	505.924	2295.29	3563.78	3545.32	Up
BnaC03G0333800ZS	2.92967	6.48786e-13	80.4175	49.0676	51.3256	294.084	342.221	739.248	Up
BnaA07G0266300ZS	1.92624	6.80335e-13	68.9293	67.8595	62.8477	264.496	185.643	308.171	Up
BnaA08G0313100ZS	1.93706	7.25796e-13	298.694	296.494	328.903	1092.95	829.768	1615.86	Up
BnaC06G0297000ZS	3.36863	7.59906e-13	33.3158	14.6159	17.8068	221.46	120.012	334.379	Up
BnaC04G0045900ZS	3.54852	7.67165e-13	8.04175	15.6599	9.42716	80.6938	106.885	201.531	Up
BnaA09G0406600ZS	3.31113	7.74606e-13	111.436	42.8037	125.695	750.452	562.554	1464.04	Up
BnaC03G0105900ZS	1.39994	8.18052e-13	188.407	257.866	250.343	546.924	624.435	668.757	Up
BnaC02G0398700ZS	2.2756	8.22364e-13	36.7623	30.2758	28.2815	167.664	182.83	110.255	Up
BnaC01G0469000ZS	2.83201	8.34685e-13	16.0835	36.5397	13.617	165.871	179.08	128.329	Up
BnaA03G0224100ZS	4.27656	8.36445e-13	6.89293	8.35194	0	97.7291	68.4441	127.425	Up
BnaC03G0455300ZS	1.84844	8.49582e-13	35.6135	42.8037	32.4713	142.559	135.013	122.003	Up
BnaA03G0478700ZS	2.40903	8.50402e-13	118.329	109.619	92.1766	431.263	407.852	860.347	Up
BnaC03G0038300ZS	3.78872	8.75995e-13	14.9347	15.6599	61.8002	488.646	520.363	271.118	Up
BnaC02G0304500ZS	2.86761	8.83325e-13	257.336	168.083	356.137	996.12	1994.26	2713.89	Up
BnaA01G0023500ZS	2.87736	8.87786e-13	10.3394	13.5719	16.7594	127.317	101.26	71.3943	Up
BnaA02G0382100ZS	1.75509	8.98748e-13	58.5899	64.7275	57.6104	170.354	243.774	197.012	Up
BnaC05G0152000ZS	2.16637	9.0066e-13	21.8276	26.0998	35.6137	106.695	131.263	138.27	Up
BnaC06G0182200ZS	3.94697	9.21732e-13	8.04175	4.17597	5.23731	63.6584	135.951	67.7794	Up
BnaC05G0256600ZS	1.14318	9.23997e-13	397.492	394.629	367.659	934.255	885.086	741.959	Up
BnaA02G0313900ZS	2.28343	9.54748e-13	102.245	78.2994	65.9901	457.265	255.025	486.205	Up
BnaA06G0401600ZS	2.12059	9.58018e-13	73.5246	90.8273	64.9426	416.918	227.835	352.453	Up
BnaA06G0268600ZS	4.01002	9.98093e-13	2.29764	4.17597	4.18985	63.6584	59.0682	50.6087	Up
BnaA05G0058400ZS	8.7413	1.00175e-12	0	0	0	90.5563	66.5689	97.6024	Up
BnaC09G0609500ZS	1.27746	1.02923e-12	304.438	324.682	371.849	781.833	927.277	718.462	Up
BnaA09G0090100ZS	1.55867	1.03361e-12	82.7152	74.1234	105.794	235.805	266.276	272.022	Up
BnaC06G0432800ZS	1.74237	1.04509e-12	81.5664	59.5075	72.2749	193.665	264.401	254.851	Up
BnaA10G0291500ZS	3.05474	1.05258e-12	27.5717	21.9238	21.9967	291.394	197.832	103.928	Up
BnaC09G0107300ZS	1.49458	1.06254e-12	297.545	248.47	205.302	733.417	602.871	779.012	Up
BnaA07G0326900ZS	1.9016	1.07794e-12	1603.76	1256.97	1556.53	3669.77	5752.12	7081.6	Up
BnaA04G0270900ZS	1.75809	1.08516e-12	62.0364	69.9475	83.7969	293.187	228.772	208.761	Up
BnaA02G0176000ZS	5.70984	1.11699e-12	3.44647	1.04399	1.04746	47.5197	136.888	99.4099	Up
BnaA08G0006600ZS	1.06599	1.13693e-12	253.89	280.834	303.764	593.548	600.058	563.021	Up
BnaC01G0423400ZS	2.50393	1.15547e-12	41.3576	21.9238	59.7053	250.151	250.337	197.012	Up
BnaA07G0278600ZS	2.07858	1.19307e-12	133.263	168.083	269.198	953.083	754.76	704.003	Up
BnaC03G0015800ZS	3.03439	1.19652e-12	10.3394	16.7039	23.0442	180.216	145.327	86.7577	Up
BnaC06G0304800ZS	2.54993	1.20073e-12	27.5717	20.8798	21.9967	182.906	97.5094	131.04	Up
BnaA02G0133300ZS	2.25983	1.20457e-12	31.0182	31.3198	23.0442	146.145	102.197	159.959	Up
BnaC04G0240900ZS	2.68839	1.21234e-12	8.04175	22.9678	14.6645	95.0393	105.948	95.7949	Up
BnaC04G0585900ZS	2.53747	1.21698e-12	18.3812	16.7039	11.5221	106.695	83.4456	79.5279	Up
BnaC09G0082900ZS	2.72787	1.21791e-12	78.1199	25.0558	68.085	338.914	450.043	343.416	Up
BnaC04G0241500ZS	2.63646	1.26539e-12	62.0364	60.5515	71.2274	272.566	636.624	296.422	Up
BnaC02G0224300ZS	3.79655	1.27325e-12	6.89293	1.04399	6.28477	55.589	71.2569	68.6832	Up
BnaA10G0192400ZS	1.53789	1.28054e-12	118.329	138.851	103.699	377.468	377.849	292.807	Up
BnaA03G0281400ZS	1.15016	1.29792e-12	142.454	141.983	146.645	331.741	315.968	309.074	Up
BnaA01G0062200ZS	4.44407	1.30776e-12	1.14882	2.08798	7.33223	81.5904	99.3846	52.4161	Up
BnaC06G0123000ZS	1.38511	1.30895e-12	158.537	163.907	219.967	446.506	496.923	474.456	Up
BnaA01G0083200ZS	2.77473	1.31551e-12	28.7205	38.6277	31.4239	251.047	302.842	122.907	Up
BnaC01G0058900ZS	1.51391	1.31552e-12	373.367	508.424	395.941	1190.68	1442.01	1017.6	Up
BnaC08G0004100ZS	2.59539	1.35174e-12	618.066	324.682	609.623	2321.29	2330.85	4728.29	Up
BnaA07G0369100ZS	1.56129	1.37994e-12	2059.84	1434.45	1518.82	4749.28	5889.01	4154.43	Up
BnaC02G0038800ZS	7.7029	1.42463e-12	0	2.08798	0	110.281	126.575	211.472	Up
BnaA01G0269500ZS	1.91204	1.43145e-12	41.3576	35.4957	42.9459	175.733	124.7	150.019	Up
BnaA09G0508100ZS	1.24684	1.48548e-12	226.318	180.611	196.923	520.923	471.608	439.211	Up
BnaC01G0502000ZS	2.55466	1.48942e-12	13.7859	21.9238	26.1865	105.799	103.135	156.345	Up
BnaC08G0213800ZS	1.99292	1.4939e-12	62.0364	74.1234	91.1292	392.71	267.213	245.813	Up
BnaC02G0287700ZS	8.12726	1.50168e-12	0	0	2.09492	134.49	357.222	109.351	Up
BnaC08G0257100ZS	7.512	1.53699e-12	0	1.04399	1.04746	104.005	150.014	139.174	Up
BnaA02G0129300ZS	4.89424	1.56336e-12	1.14882	3.13198	2.09492	78.9006	49.6923	63.2608	Up
BnaA08G0200200ZS	2.03113	1.58028e-12	33.3158	40.7157	23.0442	130.007	125.637	140.981	Up
BnaA08G0097500ZS	2.09467	1.58405e-12	81.5664	55.3316	81.702	227.736	308.467	396.736	Up
BnaC02G0159100ZS	8.86874	1.58939e-12	1.14882	0	0	130.903	124.7	286.481	Up
BnaC06G0221300ZS	1.63535	1.60123e-12	55.1435	53.2436	54.468	146.145	177.205	182.553	Up
BnaC09G0294400ZS	2.18899	1.66339e-12	29.8694	18.7919	19.9018	98.6257	100.322	112.062	Up
BnaC06G0168100ZS	1.10459	1.6717e-12	248.146	240.118	269.198	540.648	587.869	500.664	Up
BnaC08G0450800ZS	3.66855	1.69049e-12	43.6552	13.5719	17.8068	378.364	148.139	422.944	Up
BnaC06G0401300ZS	1.72153	1.75395e-12	156.24	133.631	141.407	416.918	390.975	613.63	Up
BnaA01G0090000ZS	2.05425	1.80632e-12	107.989	97.0913	113.126	442.919	584.119	294.615	Up
BnaC08G0377600ZS	4.86448	1.80625e-12	5.74411	1.04399	0	62.7618	63.7562	63.2608	Up
BnaA03G0234600ZS	1.18818	1.83122e-12	125.222	134.675	124.648	289.601	284.09	302.748	Up
BnaA09G0057300ZS	1.14838	1.83659e-12	181.514	191.051	159.214	404.365	390.975	383.18	Up
BnaC05G0519800ZS	3.05402	1.85567e-12	17.2323	5.21996	16.7594	107.592	85.3207	131.04	Up
BnaA02G0334400ZS	1.48595	1.88451e-12	101.096	143.027	114.173	304.843	369.411	330.764	Up
BnaC06G0048100ZS	2.11734	1.88757e-12	136.71	97.0913	90.0817	464.437	610.371	328.956	Up
BnaC09G0515400ZS	3.28282	1.89171e-12	8.04175	6.26395	7.33223	78.9006	50.6299	80.4316	Up
BnaA03G0406400ZS	1.18932	1.94405e-12	164.282	159.731	165.499	389.123	333.782	393.121	Up
BnaA09G0630100ZS	2.79771	1.99827e-12	10.3394	13.5719	15.7119	69.038	90.0087	117.484	Up
BnaC03G0414000ZS	1.79257	2.0005e-12	55.1435	78.2994	78.5596	199.941	281.277	254.851	Up
BnaC09G0242200ZS	1.49415	2.01063e-12	98.7987	131.543	129.885	297.67	381.599	337.09	Up
BnaC08G0497900ZS	1.28988	2.01747e-12	147.049	200.446	165.499	429.47	404.102	422.04	Up
BnaC06G0458900ZS	1.51004	2.03341e-12	596.239	573.152	468.215	1682.91	1780.48	1200.15	Up
BnaC02G0054600ZS	5.04699	2.04048e-12	5.74411	7.30794	3.14239	336.224	148.139	50.6087	Up
BnaC08G0225300ZS	1.43461	2.07919e-12	103.394	89.7833	89.0342	231.322	286.903	244.006	Up
BnaC05G0013200ZS	1.29378	2.13948e-12	95.3522	114.839	104.746	258.22	266.276	248.525	Up
BnaA09G0646900ZS	2.7625	2.20264e-12	5.74411	13.5719	16.7594	84.2802	79.6952	83.1428	Up
BnaA06G0048500ZS	1.97009	2.23817e-12	22.9764	34.4517	29.3289	120.144	110.636	110.255	Up
BnaA09G0083100ZS	2.59756	2.253e-12	14.9347	20.8798	41.8985	167.664	158.453	146.404	Up
BnaC06G0030800ZS	1.2997	2.25755e-12	97.6499	121.103	103.699	260.91	265.338	268.407	Up
BnaC03G0668700ZS	2.67725	2.29847e-12	255.038	253.69	205.302	939.634	1087.61	2539.47	Up
BnaA01G0123100ZS	1.59641	2.3404e-12	94.2034	111.707	125.695	324.568	396.601	282.866	Up
BnaC01G0130000ZS	2.87346	2.45296e-12	11.4882	17.7479	20.9492	162.284	126.575	80.4316	Up
BnaC03G0553500ZS	1.66522	2.47234e-12	124.073	99.1792	167.594	403.469	387.225	449.152	Up
BnaC02G0129300ZS	3.42106	2.47556e-12	6.89293	5.21996	18.8543	104.902	143.451	84.9502	Up
BnaA03G0296200ZS	3.00396	2.53099e-12	110.287	80.3874	94.2716	388.227	591.62	1304.98	Up
BnaC05G0128800ZS	1.07057	2.53637e-12	215.979	240.118	219.967	497.612	478.171	444.633	Up
BnaA03G0416900ZS	2.56455	2.58033e-12	9.19058	20.8798	21.9967	112.971	108.761	88.5651	Up
BnaC04G0561400ZS	1.61402	2.59057e-12	101.096	64.7275	74.3698	255.53	241.898	235.872	Up
BnaC04G0184900ZS	3.62932	2.59894e-12	5.74411	3.13198	6.28477	74.4176	63.7562	48.8012	Up
BnaC04G0498800ZS	1.5431	2.66684e-12	125.222	108.575	103.699	265.393	345.033	372.335	Up
BnaA08G0274400ZS	1.98963	2.68586e-12	60.8876	53.2436	86.9393	218.77	252.212	328.053	Up
BnaC09G0239000ZS	1.96311	2.7129e-12	133.263	127.367	113.126	407.055	673.19	376.854	Up
BnaA09G0482700ZS	6.41701	2.73405e-12	1.14882	0	2.09492	117.454	97.5094	61.4534	Up
BnaA10G0223000ZS	1.31584	2.75232e-12	128.668	173.303	172.831	408.848	384.412	390.41	Up
BnaA06G0389200ZS	1.47333	2.86862e-12	89.6081	83.5194	72.2749	251.944	206.27	222.317	Up
BnaA08G0164500ZS	2.20426	2.90105e-12	34.4647	36.5397	45.0409	232.219	131.263	171.708	Up
BnaC01G0342400ZS	2.03848	2.9484e-12	58.5899	102.311	56.5629	340.707	298.154	255.754	Up
BnaA03G0123900ZS	1.525	2.9498e-12	122.924	107.531	118.363	270.772	344.096	388.602	Up
BnaA02G0308600ZS	2.72587	2.95307e-12	98.7987	113.795	119.411	1175.44	633.811	387.698	Up
BnaC07G0144800ZS	3.20807	3.04841e-12	8.04175	7.30794	4.18985	64.555	58.1306	56.9347	Up
BnaC09G0490600ZS	1.98621	3.05503e-12	28.7205	32.3638	25.1391	128.213	101.26	112.062	Up
BnaC07G0400600ZS	3.24413	3.05623e-12	13.7859	4.17597	17.8068	95.0393	96.5718	146.404	Up
BnaC02G0226800ZS	6.42216	3.08006e-12	1.14882	1.04399	1.04746	131.8	75.0072	70.4906	Up
BnaC04G0506200ZS	1.2071	3.1146e-12	144.752	136.763	145.597	297.67	342.221	346.127	Up
BnaA08G0097800ZS	2.4983	3.14141e-12	332.01	322.594	386.513	3139.88	1171.99	1570.68	Up
BnaC03G0246900ZS	1.73911	3.1658e-12	48.2505	38.6277	48.1832	134.49	167.829	148.211	Up
BnaC03G0458800ZS	1.67911	3.40935e-12	188.407	137.807	146.645	406.159	619.747	487.108	Up
BnaC01G0220900ZS	3.72855	3.42815e-12	4.59529	4.17597	4.18985	47.5197	56.2554	67.7794	Up
BnaC09G0167900ZS	2.15597	3.48855e-12	16.0835	25.0558	24.0916	100.419	101.26	90.3726	Up
BnaA02G0163300ZS	3.36481	3.49294e-12	12.637	16.7039	14.6645	81.5904	128.45	244.006	Up
BnaA03G0544900ZS	2.43924	3.50155e-12	24.1253	18.7919	26.1865	112.971	165.016	96.6987	Up
BnaA04G0073600ZS	2.20309	3.58437e-12	35.6135	25.0558	41.8985	137.179	135.951	198.82	Up
BnaA01G0349400ZS	7.05473	3.59706e-12	14.9347	2.08798	6.28477	547.821	430.354	2104.78	Up
BnaC07G0416600ZS	2.01612	3.68959e-12	173.472	200.446	171.784	539.752	1048.23	619.956	Up
BnaC08G0402300ZS	2.58617	3.76262e-12	49.3993	35.4957	68.085	253.737	219.396	445.537	Up
BnaA03G0143400ZS	4.02996	3.76486e-12	5.74411	1.04399	5.23731	49.3129	64.6938	80.4316	Up
BnaC04G0592200ZS	1.53047	3.77449e-12	6563.22	4672.91	7379.37	19478.6	19014.3	15282.9	Up
BnaC01G0407600ZS	1.90529	3.90112e-12	133.263	160.775	166.546	740.59	588.807	396.736	Up
BnaC09G0542500ZS	3.48832	3.90513e-12	6.89293	4.17597	5.23731	47.5197	68.4441	65.972	Up
BnaC05G0477600ZS	1.99148	3.97762e-12	1357.91	683.815	1069.46	3242.1	4769.52	4357.77	Up
BnaA02G0020900ZS	3.04727	4.01274e-12	10.3394	12.5279	4.18985	81.5904	62.8186	78.6242	Up
BnaA10G0245100ZS	8.53126	4.03211e-12	0	0	0	74.4176	87.1959	58.7422	Up
BnaC09G0279300ZS	1.55106	4.08102e-12	479.059	809.094	568.772	1816.51	1831.11	1795.7	Up
BnaC03G0402700ZS	1.49037	4.10518e-12	91.9058	97.0913	93.2241	294.084	281.277	217.798	Up
BnaC03G0763000ZS	1.53894	4.12834e-12	266.527	233.854	280.72	628.515	954.467	686.832	Up
BnaA09G0161300ZS	2.36534	4.15115e-12	24.1253	14.6159	28.2815	130.903	120.012	93.9875	Up
BnaC03G0772600ZS	3.96567	4.18766e-12	10.3394	3.13198	10.4746	94.1427	203.457	75.0093	Up
BnaC05G0223000ZS	1.20546	4.23656e-12	697.335	687.991	648.379	1317.1	1547.96	1824.62	Up
BnaA09G0622900ZS	4.98467	4.25319e-12	3.44647	8.35194	0	122.834	191.268	60.5496	Up
BnaC08G0423200ZS	1.70199	4.47253e-12	41.3576	43.8477	49.2307	132.696	141.576	163.574	Up
BnaA03G0471400ZS	4.39539	4.49854e-12	5.74411	1.04399	2.09492	69.038	66.5689	46.9937	Up
BnaC06G0040600ZS	1.97126	4.61104e-12	57.4411	32.3638	43.9934	201.734	157.515	163.574	Up
BnaC04G0119200ZS	2.89474	4.63851e-12	5.74411	9.39593	17.8068	80.6938	76.8824	89.4689	Up
BnaC08G0498100ZS	2.22661	4.65962e-12	28.7205	46.9796	48.1832	252.84	164.078	164.478	Up
BnaC07G0377800ZS	1.83294	4.74187e-12	52.8458	32.3638	41.8985	147.939	141.576	161.767	Up
BnaC08G0338000ZS	1.37054	4.78291e-12	82.7152	81.4314	87.9868	209.804	238.148	204.242	Up
BnaA04G0072500ZS	1.5138	4.82009e-12	164.282	112.751	125.695	334.431	417.228	396.736	Up
BnaA01G0055300ZS	1.93617	4.8226e-12	36.7623	55.3316	52.3731	222.356	152.827	178.938	Up
BnaC04G0394100ZS	1.60055	4.83061e-12	72.3758	55.3316	53.4205	173.94	198.769	175.323	Up
BnaA09G0196400ZS	5.64113	4.95285e-12	2.29764	1.04399	1.04746	82.487	84.3832	48.8012	Up
BnaC03G0448100ZS	3.69724	4.96232e-12	44.8041	17.7479	58.6579	398.986	257.837	914.571	Up
BnaC07G0202400ZS	2.02166	4.99129e-12	70.0781	80.3874	48.1832	208.011	330.969	267.503	Up
BnaA07G0373800ZS	1.50023	5.10237e-12	93.0546	108.575	131.98	310.223	281.277	353.357	Up
BnaC04G0447500ZS	1.14917	5.12663e-12	147.049	135.719	155.024	329.948	330.969	309.978	Up
BnaA01G0213300ZS	5.44243	5.13337e-12	0	4.17597	2.09492	129.11	42.1916	107.543	Up
BnaA08G0167500ZS	3.04519	5.21449e-12	40.2088	15.6599	21.9967	125.524	227.835	286.481	Up
BnaA02G0118100ZS	1.52777	5.49261e-12	346.944	419.685	395.941	1163.78	1342.63	846.791	Up
BnaC03G0787900ZS	1.67783	5.55042e-12	178.067	143.027	179.116	402.572	653.501	544.043	Up
BnaC06G0390200ZS	5.14868	5.55204e-12	1.14882	2.08798	3.14239	47.5197	117.199	64.1645	Up
BnaC09G0051300ZS	2.4661	5.59283e-12	25.2741	45.9356	26.1865	234.012	171.579	133.751	Up
BnaC05G0093200ZS	1.93314	5.68456e-12	31.0182	40.7157	39.8035	164.974	145.327	116.581	Up
BnaC08G0266000ZS	1.62362	5.7703e-12	91.9058	98.1352	142.455	305.74	371.286	348.838	Up
BnaC04G0582800ZS	1.82656	5.8038e-12	152.793	178.523	169.689	743.279	405.977	628.09	Up
BnaA05G0021400ZS	2.73476	5.89159e-12	57.4411	42.8037	58.6579	566.65	268.151	222.317	Up
BnaC06G0204700ZS	7.5722	6.0718e-12	1.14882	0	1.04746	190.079	78.7576	141.885	Up
BnaA10G0054100ZS	8.70635	6.14112e-12	0	0	0	86.97	46.8795	114.773	Up
BnaA01G0341500ZS	1.5878	6.21291e-12	75.8222	83.5194	93.2241	235.805	303.779	220.509	Up
BnaC05G0460000ZS	3.41371	6.23658e-12	110.287	28.1878	111.031	578.305	751.01	1327.57	Up
BnaA03G0072000ZS	3.4306	6.35649e-12	17.2323	11.4839	8.37969	151.525	65.6313	180.745	Up
BnaC02G0399700ZS	1.69618	6.38856e-12	613.471	375.837	543.633	1330.55	1919.25	1716.18	Up
BnaA07G0242700ZS	2.53803	6.58224e-12	171.174	86.6513	141.407	605.203	552.241	1159.48	Up
BnaC05G0026900ZS	5.09486	6.61285e-12	1.14882	3.13198	3.14239	81.5904	41.254	133.751	Up
BnaA02G0174000ZS	4.29573	6.62318e-12	2.29764	3.13198	4.18985	56.4856	45.9419	87.6614	Up
BnaA06G0404500ZS	1.83669	6.8456e-12	27.5717	30.2758	32.4713	106.695	111.573	104.832	Up
BnaC04G0274500ZS	2.34495	6.90972e-12	43.6552	41.7597	34.5662	143.456	286.903	178.938	Up
BnaA09G0472200ZS	3.8559	6.96879e-12	11.4882	9.39593	2.09492	164.077	70.3193	95.7949	Up
BnaC01G0174600ZS	1.98323	6.99844e-12	32.167	34.4517	43.9934	138.973	177.205	122.003	Up
BnaA04G0246400ZS	2.12617	7.06687e-12	39.0599	24.0118	23.0442	111.178	121.887	140.981	Up
BnaA05G0437600ZS	2.73937	7.11233e-12	10.3394	13.5719	14.6645	112.971	72.1945	73.2018	Up
BnaC04G0378100ZS	1.08546	7.25567e-12	770.859	789.258	999.278	1794.99	1794.55	1842.7	Up
Bnascaffold0026G0050700ZS	2.49246	7.31476e-12	63.1852	51.1556	40.851	184.699	266.276	421.136	Up
BnaC05G0060400ZS	2.00927	7.31665e-12	26.4229	21.9238	29.3289	105.799	92.8215	113.869	Up
BnaA09G0123600ZS	2.78679	7.38293e-12	42.5064	12.5279	20.9492	196.355	150.014	174.419	Up
BnaA07G0172100ZS	1.81489	7.48878e-12	91.9058	70.9915	94.2716	338.914	343.158	222.317	Up
BnaA10G0289700ZS	1.85941	7.63971e-12	90.7569	99.1792	125.695	491.335	362.848	291.903	Up
BnaC02G0228200ZS	4.4743	7.70418e-12	4.59529	1.04399	3.14239	45.7265	60.0058	86.7577	Up
BnaC07G0529800ZS	3.28836	7.74456e-12	27.5717	17.7479	16.7594	107.592	333.782	163.574	Up
BnaC07G0539500ZS	1.75144	7.78744e-12	59.7387	84.5634	71.2274	296.774	217.521	212.376	Up
BnaC03G0199800ZS	4.97927	7.79017e-12	6.89293	6.26395	2.09492	92.3495	64.6938	321.726	Up
BnaC01G0370900ZS	1.84351	7.81496e-12	41.3576	33.4077	27.234	124.627	120.012	120.196	Up
BnaC07G0514100ZS	1.51162	7.89747e-12	78.1199	69.9475	74.3698	178.423	226.897	228.643	Up
BnaA03G0047600ZS	3.56438	7.93315e-12	51.697	112.751	181.211	1880.16	545.678	1666.47	Up
BnaC03G0301700ZS	1.97072	8.0296e-12	43.6552	28.1878	38.7561	166.767	120.949	144.596	Up
BnaA05G0402300ZS	3.72147	8.08486e-12	18.3812	7.30794	14.6645	303.947	134.075	92.18	Up
BnaA06G0286600ZS	1.64614	8.14148e-12	150.496	158.687	159.214	636.584	397.538	431.981	Up
BnaC04G0062800ZS	1.57458	8.38561e-12	64.334	76.2114	59.7053	176.63	225.959	194.301	Up
BnaA03G0096900ZS	2.8984	8.41147e-12	9.19058	20.8798	20.9492	173.043	120.949	88.5651	Up
BnaA05G0065400ZS	2.00716	8.50815e-12	27.5717	25.0558	27.234	124.627	101.26	94.8912	Up
BnaC06G0074400ZS	2.16963	8.51473e-12	59.7387	43.8477	35.6137	148.835	241.898	234.065	Up
BnaC01G0152300ZS	1.46366	8.5774e-12	142.454	132.587	119.411	377.468	415.353	294.615	Up
BnaA07G0265300ZS	2.81299	8.61301e-12	47.1017	29.2318	36.6612	234.012	151.89	406.677	Up
BnaA08G0277300ZS	1.4072	8.61358e-12	133.263	131.543	179.116	432.16	358.16	387.698	Up
BnaC04G0264100ZS	1.51769	8.74191e-12	63.1852	73.0794	74.3698	181.113	193.144	229.546	Up
BnaC09G0272000ZS	1.1063	8.85833e-12	243.55	262.042	263.96	520.923	619.747	516.931	Up
BnaA10G0175100ZS	3.69114	8.86084e-12	24.1253	24.0118	34.5662	215.183	165.016	688.639	Up
BnaC03G0515500ZS	1.12423	8.92262e-12	264.229	269.35	306.906	664.379	620.685	547.658	Up
BnaC04G0297100ZS	4.19838	9.12657e-12	5.74411	7.30794	7.33223	78.9006	65.6313	230.45	Up
BnaC05G0085600ZS	5.4334	9.36649e-12	3.44647	1.04399	0	67.2448	63.7562	56.031	Up
BnaA07G0298800ZS	1.56939	9.60415e-12	145.9	143.027	104.746	324.568	450.043	393.121	Up
BnaA08G0015800ZS	2.04509	9.62556e-12	19.53	25.0558	28.2815	111.178	93.7591	96.6987	Up
BnaA03G0082100ZS	2.75013	9.67736e-12	13.7859	11.4839	10.4746	61.8652	101.26	76.8167	Up
BnaC04G0058800ZS	2.12138	1.00399e-11	40.2088	32.3638	58.6579	167.664	166.891	236.776	Up
BnaA06G0068800ZS	5.80121	1.01673e-11	28.7205	6.26395	62.8477	2271.08	2089.89	1095.32	Up
BnaA10G0013000ZS	1.92529	1.01831e-11	321.67	175.391	189.591	740.59	835.393	1029.34	Up
BnaA05G0341500ZS	2.04809	1.06195e-11	40.2088	28.1878	26.1865	136.283	106.885	146.404	Up
BnaA02G0380500ZS	6.65627	1.08662e-11	0	1.04399	2.09492	97.7291	52.5051	174.419	Up
BnaC03G0094000ZS	1.25232	1.0908e-11	298.694	361.221	281.767	693.966	697.567	852.214	Up
BnaA05G0421200ZS	2.56465	1.10467e-11	73.5246	54.2876	81.702	646.447	318.781	273.829	Up
BnaC03G0494200ZS	1.69384	1.11273e-11	80.4175	70.9915	60.7528	232.219	184.705	268.407	Up
BnaC02G0239900ZS	1.52792	1.11661e-11	90.7569	95.0033	81.702	264.496	210.958	295.518	Up
BnaA07G0218300ZS	4.04018	1.13386e-11	5.74411	3.13198	3.14239	50.2095	52.5051	93.0838	Up
BnaC07G0016300ZS	4.17376	1.15503e-11	1.14882	4.17597	4.18985	68.1414	63.7562	42.4751	Up
BnaC01G0477000ZS	1.56201	1.15961e-11	218.276	130.499	163.404	502.095	539.115	469.034	Up
BnaC09G0104000ZS	4.41565	1.16134e-11	3.44647	6.26395	24.0916	180.216	134.075	411.195	Up
BnaC08G0503000ZS	1.16487	1.17292e-11	147.049	141.983	133.028	292.291	334.72	319.015	Up
BnaA03G0119500ZS	1.68908	1.18254e-11	56.2923	64.7275	49.2307	160.491	173.454	215.087	Up
BnaA02G0241000ZS	1.6447	1.2033e-11	45.9529	53.2436	46.0883	156.905	132.2	165.382	Up
BnaC09G0172400ZS	8.44443	1.21263e-11	0	0	1.04746	144.352	79.6952	179.841	Up
BnaC06G0115900ZS	1.674	1.22827e-11	63.1852	58.4636	42.9459	157.801	191.268	175.323	Up
BnaC09G0086500ZS	1.46514	1.25086e-11	68.9293	63.6835	60.7528	172.147	165.954	195.205	Up
BnaA08G0137800ZS	1.50652	1.26068e-11	1373.99	1221.47	1427.69	3182.92	3280.63	4966.88	Up
BnaA10G0005500ZS	3.45295	1.26157e-11	10.3394	3.13198	4.18985	69.9346	52.5051	67.7794	Up
BnaC06G0244600ZS	1.73185	1.27385e-11	145.9	209.842	209.492	739.693	668.502	470.841	Up
BnaC06G0268800ZS	1.58609	1.28978e-11	839.789	856.073	847.397	2215.49	3405.33	2015.31	Up
BnaC02G0432400ZS	2.50848	1.2971e-11	19.53	12.5279	20.9492	120.144	105.948	75.0093	Up
BnaC03G0512100ZS	2.13922	1.30093e-11	24.1253	19.8358	27.234	101.316	123.762	88.5651	Up
BnaC03G0413000ZS	2.60978	1.32794e-11	252.741	127.367	144.55	771.074	791.326	1637.55	Up
BnaC02G0362700ZS	1.66728	1.3367e-11	65.4828	74.1234	50.2782	216.08	172.517	214.183	Up
BnaA05G0026600ZS	6.22906	1.33947e-11	1.14882	1.04399	2.09492	123.73	35.6284	163.574	Up
BnaA10G0025500ZS	4.38965	1.34234e-11	4.59529	5.21996	1.04746	58.2788	52.5051	115.677	Up
BnaA03G0152400ZS	2.49625	1.34805e-11	191.853	87.6953	197.97	1133.3	972.281	587.422	Up
BnaA05G0136600ZS	1.65423	1.37316e-11	828.301	562.712	567.724	2170.66	1593.9	2398.49	Up
BnaA10G0161300ZS	8.34181	1.39281e-11	0	0	1.04746	85.1768	128.45	162.671	Up
BnaC01G0073400ZS	1.09176	1.45497e-11	155.091	157.643	166.546	355.053	345.033	321.726	Up
BnaA01G0148700ZS	2.85405	1.47846e-11	6.89293	15.6599	16.7594	119.247	96.5718	70.4906	Up
BnaA07G0058600ZS	3.39563	1.49029e-11	3.44647	6.26395	8.37969	82.487	54.3803	55.1273	Up
BnaC03G0514200ZS	1.70527	1.49714e-11	64.334	85.6073	79.6071	255.53	296.279	197.916	Up
BnaA04G0167100ZS	1.1802	1.50011e-11	133.263	157.643	161.309	364.019	331.907	329.86	Up
BnaC04G0430300ZS	2.63042	1.51906e-11	21.8276	24.0118	28.2815	209.804	157.515	92.18	Up
BnaC04G0042200ZS	5.43953	1.53856e-11	2.29764	1.04399	1.04746	77.1074	50.6299	59.6459	Up
BnaA05G0336000ZS	3.08305	1.54198e-11	11.4882	7.30794	6.28477	87.8666	53.4427	69.5869	Up
BnaA07G0091800ZS	1.985	1.54873e-11	33.3158	36.5397	35.6137	166.767	144.389	106.64	Up
BnaC03G0067400ZS	3.49458	1.55507e-11	3.44647	5.21996	8.37969	81.5904	47.8171	64.1645	Up
BnaC09G0355200ZS	2.06589	1.56692e-11	25.2741	43.8477	38.7561	177.526	152.827	122.907	Up
BnaC01G0199700ZS	1.26509	1.60899e-11	110.287	96.0473	93.2241	228.632	243.774	246.717	Up
BnaC02G0073500ZS	1.45962	1.61278e-11	183.812	201.49	200.065	499.405	667.565	443.729	Up
BnaA03G0179300ZS	4.37768	1.64455e-11	11.4882	1.04399	5.23731	98.6257	70.3193	195.205	Up
BnaA05G0427800ZS	1.70787	1.66009e-11	3911.74	2395.96	3178	12601.7	10324.7	8059.43	Up
BnaC09G0154900ZS	1.92258	1.67304e-11	57.4411	43.8477	48.1832	239.392	176.267	150.019	Up
BnaA09G0088000ZS	1.32626	1.68364e-11	297.545	259.954	281.767	599.824	657.251	846.791	Up
BnaA09G0680100ZS	1.19714	1.69324e-11	114.882	120.059	106.841	272.566	261.588	249.428	Up
BnaC09G0453600ZS	1.42674	1.70296e-11	183.812	125.279	134.075	364.019	411.602	413.906	Up
BnaA01G0041400ZS	1.7306	1.75658e-11	64.334	56.3756	59.7053	164.974	186.581	246.717	Up
BnaC05G0012900ZS	2.92679	1.75766e-11	68.9293	28.1878	75.4172	270.772	396.601	643.453	Up
BnaA09G0062800ZS	1.64051	1.77609e-11	174.621	195.227	151.882	698.449	446.293	481.686	Up
BnaA07G0346700ZS	1.19524	1.79665e-11	107.989	107.531	112.078	251.047	261.588	237.68	Up
BnaA03G0257700ZS	2.95244	1.84339e-11	27.5717	17.7479	38.7561	150.628	160.328	339.801	Up
BnaA02G0191100ZS	1.90553	1.89416e-11	250.443	395.673	321.571	1521.53	1266.68	838.658	Up
BnaC08G0489500ZS	1.16834	1.9237e-11	142.454	153.467	135.123	347.88	300.029	320.823	Up
BnaC03G0127800ZS	1.96646	1.94073e-11	128.668	93.9593	117.316	312.016	421.916	593.748	Up
BnaA09G0497200ZS	1.77334	1.95309e-11	50.5482	73.0794	65.9901	234.012	244.711	170.804	Up
BnaC08G0496500ZS	1.99484	1.95961e-11	35.6135	36.5397	40.851	117.454	143.451	189.782	Up
BnaA01G0330600ZS	1.69883	1.98202e-11	41.3576	44.8917	43.9934	161.388	138.763	122.907	Up
BnaA01G0171700ZS	2.85658	1.99697e-11	12.637	6.26395	8.37969	60.9686	60.0058	75.0093	Up
BnaA04G0013000ZS	3.12796	1.99723e-11	4.59529	16.7039	9.42716	95.9359	66.5689	108.447	Up
BnaC01G0431300ZS	3.22938	2.01484e-11	48.2505	36.5397	76.4647	302.153	315.03	895.592	Up
BnaA05G0023700ZS	2.15408	2.08756e-11	91.9058	58.4636	50.2782	276.152	229.71	384.987	Up
BnaA10G0113300ZS	1.62183	2.09205e-11	42.5064	43.8477	47.1358	151.525	128.45	131.04	Up
BnaA09G0676800ZS	1.40119	2.113e-11	116.031	98.1352	119.411	252.84	294.403	333.475	Up
BnaC04G0418700ZS	1.30488	2.11734e-11	218.276	190.007	181.211	556.787	484.734	413.906	Up
BnaC09G0139800ZS	2.26121	2.1208e-11	42.5064	43.8477	50.2782	174.837	165.016	315.4	Up
BnaC03G0789100ZS	1.48951	2.16737e-11	79.2687	75.1674	76.4647	197.251	195.956	254.851	Up
BnaC05G0014900ZS	1.69988	2.17931e-11	315.926	178.523	214.73	700.243	722.882	878.422	Up
BnaC05G0524500ZS	1.3651	2.18682e-11	142.454	100.223	116.268	290.498	327.219	305.459	Up
BnaC06G0072100ZS	2.59854	2.19114e-11	87.3105	83.5194	105.794	291.394	520.363	863.962	Up
BnaA04G0276900ZS	3.47887	2.22067e-11	5.74411	8.35194	2.09492	59.1754	50.6299	70.4906	Up
BnaC03G0446300ZS	1.72172	2.22033e-11	47.1017	54.2876	34.5662	146.145	158.453	143.692	Up
BnaC05G0024100ZS	8.33521	2.2706e-11	0	0	0	46.6231	82.508	63.2608	Up
BnaA08G0315300ZS	1.08646	2.28504e-11	253.89	239.074	258.723	506.578	596.308	493.434	Up
BnaC09G0014900ZS	1.33912	2.30443e-11	103.394	106.487	120.458	255.53	262.525	318.112	Up
BnaA02G0135500ZS	1.62537	2.33402e-11	75.8222	64.7275	61.8002	170.354	211.895	241.295	Up
BnaA03G0047400ZS	1.45333	2.3418e-11	333.158	304.846	359.279	785.419	791.326	1154.06	Up
BnaC04G0338100ZS	8.39631	2.34362e-11	0	0	1.04746	110.281	81.5704	198.82	Up
BnaC04G0492600ZS	1.63628	2.35887e-11	94.2034	75.1674	91.1292	330.844	255.962	222.317	Up
BnaC08G0305000ZS	5.47075	2.38515e-11	3.44647	0	1.04746	60.072	81.5704	50.6087	Up
BnaC08G0033500ZS	2.85386	2.41604e-11	8.04175	16.7039	10.4746	72.6244	71.2569	112.062	Up
BnaA10G0276100ZS	2.82523	2.41929e-11	9.19058	10.4399	17.8068	81.5904	116.261	68.6832	Up
BnaA03G0317800ZS	3.25245	2.47912e-11	4.59529	7.30794	8.37969	74.4176	74.0697	46.09	Up
BnaC03G0488200ZS	2.63536	2.47942e-11	62.0364	40.7157	71.2274	550.511	311.28	218.702	Up
BnaC02G0090800ZS	1.90408	2.49096e-11	164.282	183.743	230.442	836.525	854.145	475.36	Up
BnaA09G0650600ZS	2.8394	2.50362e-11	366.474	218.194	339.378	1487.46	1298.56	3826.38	Up
BnaC04G0471800ZS	2.94744	2.50664e-11	44.8041	19.8358	35.6137	181.113	181.893	408.484	Up
BnaC04G0517000ZS	2.49726	2.51979e-11	153.942	112.751	82.7495	552.304	424.729	994.099	Up
BnaA09G0672500ZS	1.3692	2.52679e-11	86.1616	79.3434	74.3698	186.492	220.334	212.376	Up
BnaA09G0647000ZS	1.30422	2.53399e-11	93.0546	79.3434	84.8444	216.08	199.707	218.702	Up
BnaC03G0354600ZS	8.27515	2.54738e-11	0	0	0	46.6231	63.7562	74.1055	Up
BnaC04G0547600ZS	3.08651	2.59597e-11	28.7205	11.4839	17.8068	94.1427	162.203	234.065	Up
BnaC05G0262600ZS	4.86689	2.63134e-11	8.04175	3.13198	2.09492	69.9346	65.6313	246.717	Up
BnaC06G0018700ZS	1.61081	2.6833e-11	59.7387	70.9915	76.4647	180.216	250.337	203.338	Up
BnaC04G0272000ZS	4.69898	2.73301e-11	2.29764	6.26395	2.09492	69.038	48.7547	160.863	Up
BnaC06G0340100ZS	6.10329	2.73934e-11	1.14882	0	4.18985	203.528	36.566	129.233	Up
BnaC04G0407300ZS	3.73534	2.74829e-11	9.19058	8.35194	12.5695	130.903	55.3178	215.087	Up
BnaC08G0250600ZS	2.14359	2.79426e-11	33.3158	41.7597	36.6612	206.217	113.448	174.419	Up
BnaC02G0538600ZS	3.36695	2.84442e-11	8.04175	2.08798	9.42716	54.6924	65.6313	80.4316	Up
BnaA09G0656000ZS	1.32444	2.85225e-11	107.989	101.267	87.9868	250.151	225.022	268.407	Up
BnaC08G0353500ZS	1.10709	2.87985e-11	295.247	334.077	296.432	723.554	689.129	582	Up
BnaC07G0284600ZS	2.81049	2.92132e-11	10.3394	12.5279	25.1391	141.662	114.386	82.2391	Up
BnaC03G0024500ZS	1.62952	2.92303e-11	199.895	165.995	164.451	442.023	489.422	708.521	Up
BnaA04G0131500ZS	3.1524	2.93218e-11	25.2741	6.26395	18.8543	125.524	207.208	112.966	Up
BnaA09G0611600ZS	3.33941	2.96077e-11	3.44647	4.17597	8.37969	52.8993	51.5675	58.7422	Up
BnaC05G0188800ZS	4.8219	3.02048e-11	2.29764	2.08798	3.14239	42.1401	113.448	57.8385	Up
BnaA04G0072100ZS	4.7568	3.05834e-11	5.74411	5.21996	0	71.7278	58.1306	163.574	Up
BnaC04G0152500ZS	4.07152	3.16078e-11	1.14882	7.30794	6.28477	94.1427	45.0043	112.062	Up
BnaA05G0398600ZS	2.26696	3.19974e-11	153.942	106.487	133.028	591.754	385.35	915.474	Up
BnaC02G0235300ZS	8.24408	3.20714e-11	0	0	0	74.4176	60.0058	46.09	Up
BnaC03G0232700ZS	4.84395	3.21134e-11	2.29764	0	4.18985	82.487	59.0682	44.2826	Up
BnaC05G0288800ZS	7.39297	3.21934e-11	0	1.04399	1.04746	63.6584	166.891	131.04	Up
BnaA08G0108900ZS	2.78809	3.25566e-11	44.8041	69.9475	150.834	502.991	781.013	553.08	Up
BnaC05G0098800ZS	3.84864	3.3155e-11	2.29764	2.08798	6.28477	57.3822	48.7547	48.8012	Up
BnaA03G0425700ZS	5.44618	3.31606e-11	1.14882	1.04399	2.09492	47.5197	57.193	83.1428	Up
BnaC09G0608700ZS	1.19352	3.33827e-11	305.587	340.341	317.381	671.552	867.271	665.142	Up
BnaC05G0501000ZS	2.8767	3.38265e-11	12.637	12.5279	8.37969	69.038	64.6938	112.062	Up
BnaA02G0167500ZS	1.59592	3.41314e-11	59.7387	44.8917	47.1358	165.871	144.389	147.307	Up
BnaC05G0346200ZS	1.35335	3.49871e-11	372.218	444.741	444.124	901.08	1009.79	1312.21	Up
BnaA07G0332500ZS	1.58423	3.51099e-11	490.547	453.093	354.042	1060.67	1654.85	1174.84	Up
BnaC04G0387700ZS	3.02984	3.51429e-11	11.4882	9.39593	13.617	67.2448	138.763	75.913	Up
BnaC05G0163700ZS	4.61839	3.52753e-11	3.44647	3.13198	1.04746	46.6231	48.7547	90.3726	Up
BnaA01G0146400ZS	3.24219	3.53848e-11	5.74411	3.13198	14.6645	71.7278	80.6328	71.3943	Up
BnaA03G0387700ZS	1.993	3.55156e-11	768.562	524.084	512.209	1777.95	3373.45	2031.58	Up
BnaA03G0312600ZS	1.90876	3.56556e-11	51.697	40.7157	47.1358	216.08	174.392	132.848	Up
BnaA02G0131700ZS	2.38863	3.5836e-11	21.8276	31.3198	19.9018	87.8666	143.451	151.826	Up
BnaC02G0271700ZS	1.36051	3.63835e-11	70.0781	79.3434	70.1799	176.63	199.707	187.975	Up
BnaC05G0394000ZS	1.49246	3.6627e-11	175.77	144.071	143.502	357.742	415.353	529.583	Up
BnaA06G0060700ZS	2.71568	3.71489e-11	17.2323	5.21996	15.7119	80.6938	85.3207	83.1428	Up
BnaC05G0251600ZS	1.86856	3.72447e-11	37.9111	36.5397	52.3731	131.8	184.705	147.307	Up
BnaA03G0241300ZS	4.7814	3.77238e-11	1.14882	4.17597	1.04746	80.6938	47.8171	48.8012	Up
BnaA09G0635500ZS	1.97378	3.84758e-11	89.6081	88.7393	119.411	376.571	272.839	520.546	Up
BnaA03G0398700ZS	2.69819	3.88192e-11	21.8276	30.2758	18.8543	104.902	228.772	127.425	Up
BnaC08G0435200ZS	1.27131	3.96181e-11	109.138	105.443	108.936	268.979	228.772	282.866	Up
BnaA03G0558000ZS	1.01721	3.97044e-11	413.576	351.825	406.415	738.796	859.771	772.686	Up
BnaC04G0065400ZS	2.65495	4.00103e-11	9.19058	12.5279	8.37969	56.4856	67.5065	65.972	Up
BnaC02G0311600ZS	2.12308	4.01726e-11	31.0182	26.0998	41.8985	112.971	139.701	178.938	Up
BnaA10G0299500ZS	3.27732	4.02491e-11	8.04175	2.08798	9.42716	72.6244	58.1306	57.8385	Up
BnaA03G0496200ZS	1.00434	4.17953e-11	536.5	596.119	600.196	1028.4	1266.68	1182.07	Up
BnaA04G0195000ZS	1.53662	4.21794e-11	95.3522	100.223	82.7495	245.668	233.46	328.053	Up
BnaC03G0210100ZS	1.52781	4.21889e-11	52.8458	58.4636	70.1799	175.733	190.331	158.152	Up
BnaA06G0163800ZS	2.70015	4.26472e-11	10.3394	13.5719	6.28477	60.9686	65.6313	69.5869	Up
BnaA07G0315900ZS	1.52303	4.51025e-11	53.9946	53.2436	45.0409	144.352	154.702	138.27	Up
BnaA08G0296100ZS	4.43915	4.6165e-11	2.29764	2.08798	4.18985	43.0367	51.5675	92.18	Up
BnaC04G0545900ZS	1.14556	4.65182e-11	197.597	265.174	221.014	514.647	496.923	502.472	Up
BnaC03G0688200ZS	3.66492	4.665e-11	3.44647	5.21996	3.14239	54.6924	42.1916	53.3198	Up
BnaC02G0172500ZS	1.13439	4.78198e-11	269.973	353.913	321.571	745.073	641.312	690.447	Up
BnaA10G0261500ZS	2.84032	4.83653e-11	8.04175	8.35194	16.7594	60.072	87.1959	91.2763	Up
BnaA03G0536500ZS	4.12671	4.8442e-11	5.74411	2.08798	2.09492	73.521	55.3178	41.5714	Up
BnaC03G0183500ZS	3.5025	4.95232e-11	8.04175	3.13198	3.14239	47.5197	53.4427	58.7422	Up
BnaA04G0009800ZS	1.80134	5.00551e-11	128.668	106.487	98.4614	327.258	519.425	315.4	Up
BnaC04G0520900ZS	1.91199	5.02713e-11	31.0182	33.4077	26.1865	95.0393	129.388	116.581	Up
BnaC05G0377900ZS	2.12241	5.04584e-11	37.9111	35.4957	41.8985	156.905	120.949	224.124	Up
BnaC01G0435700ZS	2.00089	5.14595e-11	58.5899	37.5837	36.6612	136.283	192.206	201.531	Up
BnaA05G0412100ZS	4.61442	5.17457e-11	2.29764	4.17597	0	55.589	44.0668	58.7422	Up
BnaC03G0678600ZS	1.28116	5.24302e-11	473.315	553.316	553.06	1042.74	1286.37	1511.03	Up
BnaC09G0293800ZS	3.84337	5.24731e-11	2.29764	6.26395	4.18985	49.3129	48.7547	86.7577	Up
BnaA10G0013500ZS	4.82151	5.28768e-11	4.59529	2.08798	2.09492	136.283	38.4412	70.4906	Up
BnaC05G0022400ZS	1.10435	5.30948e-11	127.519	141.983	131.98	295.877	280.34	287.385	Up
BnaC06G0393900ZS	2.26579	5.31014e-11	81.5664	49.0676	60.7528	216.08	267.213	435.596	Up
BnaC05G0459900ZS	2.6688	5.4015e-11	44.8041	13.5719	39.8035	182.906	183.768	255.754	Up
BnaC06G0233300ZS	1.03376	5.40412e-11	193.002	173.303	169.689	361.329	362.848	372.335	Up
BnaA04G0244300ZS	6.13711	5.57897e-11	2.29764	1.04399	1.04746	65.4516	45.0043	194.301	Up
BnaA06G0374000ZS	1.31429	5.64705e-11	93.0546	106.487	115.221	259.117	288.778	235.872	Up
BnaA09G0141600ZS	2.78103	5.7484e-11	11.4882	24.0118	27.234	190.079	151.89	91.2763	Up
BnaA09G0066500ZS	1.31064	5.77681e-11	157.389	163.907	155.024	347.88	471.608	362.394	Up
BnaA03G0397400ZS	1.96329	5.78438e-11	22.9764	21.9238	29.3289	105.799	87.1959	96.6987	Up
BnaA07G0077200ZS	2.906	5.79244e-11	17.2323	11.4839	38.7561	213.39	164.078	129.233	Up
BnaC05G0378800ZS	2.38933	5.79159e-11	21.8276	35.4957	59.7053	242.081	197.832	175.323	Up
BnaC03G0619200ZS	1.76731	5.79708e-11	31.0182	41.7597	33.5188	107.592	130.325	124.714	Up
BnaA06G0044000ZS	1.12965	5.8396e-11	189.556	206.71	190.638	380.157	473.483	431.077	Up
BnaC03G0372600ZS	1.13923	5.8772e-11	135.561	126.323	143.502	293.187	317.843	281.962	Up
BnaA10G0218200ZS	1.14	6.04983e-11	168.877	163.907	142.455	363.122	362.848	320.823	Up
BnaA04G0277000ZS	3.89526	6.11609e-11	1.14882	4.17597	10.4746	54.6924	106.885	76.8167	Up
BnaA02G0214800ZS	1.5091	6.2773e-11	306.735	344.517	277.577	715.485	1128.86	799.797	Up
BnaA09G0042100ZS	1.40714	6.41189e-11	71.227	84.5634	91.1292	193.665	238.148	224.124	Up
BnaC04G0277500ZS	1.3914	6.47195e-11	127.519	103.355	122.553	338.017	331.907	256.658	Up
BnaA09G0647200ZS	1.80315	6.57406e-11	31.0182	27.1438	28.2815	94.1427	106.885	100.314	Up
BnaA09G0391000ZS	3.0231	6.67771e-11	37.9111	45.9356	49.2307	362.225	147.202	572.962	Up
BnaA09G0209800ZS	1.29799	6.79456e-11	102.245	108.575	129.885	255.53	306.592	276.54	Up
BnaA04G0012700ZS	8.50884	6.81369e-11	0	0	0	60.9686	36.566	119.292	Up
BnaC04G0515700ZS	3.10606	7.12739e-11	90.7569	73.0794	103.699	528.096	359.097	1416.14	Up
BnaA05G0414500ZS	2.59366	7.16337e-11	109.138	59.5075	108.936	855.354	485.672	333.475	Up
BnaC07G0494600ZS	2.98378	7.265e-11	490.547	146.159	433.649	1639.88	3861.94	2963.32	Up
BnaC08G0414400ZS	1.97226	7.3148e-11	27.5717	51.1556	33.5188	167.664	132.2	141.885	Up
BnaC04G0332000ZS	4.09864	7.41618e-11	2.29764	8.35194	4.18985	88.7632	42.1916	125.618	Up
BnaC03G0396100ZS	2.09473	7.50781e-11	49.3993	28.1878	31.4239	144.352	191.268	128.329	Up
BnaC02G0158700ZS	5.86531	7.57014e-11	64.334	45.9356	328.903	9122.88	8316.43	8167.88	Up
BnaA10G0014300ZS	1.04838	7.66019e-11	241.253	240.118	208.445	512.854	464.107	449.152	Up
BnaA09G0623700ZS	2.69119	7.73449e-11	8.04175	13.5719	11.5221	88.7632	68.4441	57.8385	Up
BnaA07G0305800ZS	1.14509	7.75087e-11	264.229	290.23	314.239	727.141	628.186	566.636	Up
BnaC03G0120300ZS	1.66828	7.80091e-11	43.6552	35.4957	41.8985	135.386	135.951	112.966	Up
BnaC04G0601600ZS	2.61373	7.996e-11	14.9347	13.5719	11.5221	63.6584	107.823	73.2018	Up
BnaC06G0074000ZS	2.16496	8.08052e-11	137.859	138.851	118.363	901.977	423.791	445.537	Up
BnaA03G0202800ZS	1.16913	8.32113e-11	2836.44	2436.68	2564.19	4883.77	5826.19	6913.5	Up
BnaC09G0612900ZS	1.6336	8.34188e-11	40.2088	49.0676	42.9459	144.352	147.202	119.292	Up
BnaA02G0097100ZS	3.52394	8.4678e-11	5.74411	2.08798	9.42716	60.072	51.5675	86.7577	Up
BnaC02G0377600ZS	1.44413	8.55512e-11	105.692	112.751	116.268	274.359	372.223	264.792	Up
BnaA06G0306000ZS	3.14746	8.55867e-11	139.007	56.3756	93.2241	470.714	581.306	1502.9	Up
BnaC07G0360200ZS	3.53247	8.59305e-11	4.59529	5.21996	4.18985	47.5197	44.0668	70.4906	Up
BnaC07G0297500ZS	2.84986	8.6174e-11	50.5482	76.2114	182.258	641.067	639.437	949.816	Up
BnaC02G0101600ZS	6.77647	8.78997e-11	1.14882	0	2.09492	68.1414	52.5051	234.065	Up
BnaC08G0401400ZS	2.09667	8.88318e-11	175.77	99.1792	200.065	512.854	878.522	639.838	Up
BnaC03G0621300ZS	1.54791	8.88692e-11	93.0546	93.9593	90.0817	338.914	231.585	239.487	Up
BnaA09G0686400ZS	4.12454	8.90345e-11	6.89293	9.39593	3.14239	42.1401	130.325	166.286	Up
BnaC03G0756400ZS	2.38468	8.90309e-11	20.6788	10.4399	23.0442	78.9006	99.3846	103.928	Up
BnaC02G0058100ZS	1.25128	9.1738e-11	218.276	266.218	227.299	663.482	510.049	521.45	Up
BnaA07G0194200ZS	3.27174	9.24348e-11	5.74411	8.35194	6.28477	58.2788	47.8171	91.2763	Up
BnaC04G0557700ZS	2.71963	9.484e-11	21.8276	7.30794	14.6645	78.004	117.199	91.2763	Up
BnaC02G0508500ZS	2.05579	9.57028e-11	34.4647	27.1438	33.5188	171.25	113.448	110.255	Up
BnaC02G0547400ZS	2.00273	9.63976e-11	127.519	80.3874	95.319	333.534	321.594	558.503	Up
BnaC08G0389900ZS	1.39857	9.71905e-11	98.7987	93.9593	69.1325	225.046	224.084	240.391	Up
BnaA01G0326800ZS	1.44222	9.72537e-11	82.7152	72.0354	67.0375	173.043	216.583	212.376	Up
BnaA10G0082800ZS	1.9117	9.90487e-11	34.4647	26.0998	25.1391	91.4529	114.386	115.677	Up
BnaC04G0071500ZS	1.57946	1.00315e-10	329.712	234.898	325.761	1099.23	699.443	861.251	Up
BnaA06G0042800ZS	2.60625	1.0053e-10	8.04175	28.1878	25.1391	108.488	136.888	131.04	Up
BnaA01G0185800ZS	3.531	1.00745e-10	8.04175	7.30794	14.6645	69.038	84.3832	194.301	Up
BnaA01G0054700ZS	1.25593	1.00897e-10	164.282	138.851	190.638	409.745	357.222	412.099	Up
BnaA10G0213400ZS	2.6389	1.01713e-10	161.984	117.971	135.123	791.696	414.415	1378.18	Up
BnaA07G0328800ZS	1.39557	1.03235e-10	59.7387	61.5955	65.9901	174.837	151.89	166.286	Up
BnaA03G0077000ZS	3.31813	1.03511e-10	13.7859	4.17597	10.4746	90.5563	59.0682	131.944	Up
BnaA07G0267400ZS	1.40606	1.05144e-10	72.3758	59.5075	64.9426	162.284	170.641	187.975	Up
BnaA02G0216100ZS	3.03084	1.06007e-10	57.4411	48.0236	63.8952	734.313	473.483	176.227	Up
BnaC03G0260300ZS	2.98716	1.07149e-10	4.59529	20.8798	10.4746	104.902	78.7576	103.928	Up
BnaC05G0169800ZS	2.90694	1.07954e-10	20.6788	13.5719	12.5695	70.8312	170.641	108.447	Up
BnaC03G0101300ZS	1.30594	1.07997e-10	178.067	147.203	174.926	467.127	423.791	345.223	Up
BnaC07G0339600ZS	2.11404	1.10044e-10	83.864	107.531	72.2749	350.57	256.9	534.102	Up
BnaC03G0617600ZS	1.91559	1.11901e-10	102.245	65.7715	91.1292	242.978	425.666	308.171	Up
BnaC04G0573000ZS	1.72852	1.11904e-10	218.276	144.071	208.445	468.024	654.438	768.167	Up
BnaC03G0313600ZS	3.75825	1.13284e-10	4.59529	15.6599	7.33223	109.385	63.7562	202.435	Up
BnaA10G0290000ZS	2.72819	1.14804e-10	4.59529	11.4839	13.617	66.3482	62.8186	69.5869	Up
BnaC06G0401400ZS	1.85858	1.14858e-10	36.7623	33.4077	38.7561	159.594	105.948	129.233	Up
BnaA05G0039200ZS	4.40871	1.16187e-10	6.89293	1.04399	4.18985	69.038	45.9419	139.174	Up
BnaA01G0166700ZS	5.06944	1.17233e-10	2.29764	1.04399	3.14239	112.971	33.7533	70.4906	Up
BnaA03G0290100ZS	1.28877	1.19435e-10	97.6499	90.8273	82.7495	241.185	216.583	204.242	Up
BnaC08G0121900ZS	2.62284	1.19554e-10	14.9347	14.6159	30.3764	95.0393	110.636	164.478	Up
BnaC07G0370700ZS	1.14047	1.19714e-10	153.942	173.303	162.357	336.224	403.164	340.705	Up
BnaC06G0441700ZS	3.81935	1.20725e-10	8.04175	2.08798	4.18985	94.1427	60.0058	45.1863	Up
BnaC09G0545800ZS	2.19477	1.21138e-10	26.4229	61.5955	33.5188	160.491	203.457	194.301	Up
BnaC02G0514300ZS	4.1069	1.2235e-10	3.44647	5.21996	4.18985	66.3482	38.4412	117.484	Up
BnaA08G0167600ZS	2.68825	1.25149e-10	11.4882	13.5719	13.617	63.6584	71.2569	114.773	Up
BnaC03G0534100ZS	2.30878	1.25469e-10	27.5717	29.2318	18.8543	138.973	85.3207	150.019	Up
BnaA03G0509400ZS	3.98771	1.25499e-10	5.74411	2.08798	2.09492	65.4516	43.1292	46.09	Up
BnaA02G0178800ZS	1.18727	1.26213e-10	158.537	173.303	190.638	415.125	345.971	429.27	Up
BnaC03G0000400ZS	7.9923	1.265e-10	0	0	1.04746	75.3142	139.701	80.4316	Up
BnaA06G0394900ZS	2.3559	1.27971e-10	19.53	26.0998	11.5221	114.764	90.9463	86.7577	Up
BnaA04G0039000ZS	2.80084	1.28224e-10	9.19058	5.21996	11.5221	60.9686	53.4427	65.972	Up
BnaA06G0139100ZS	2.61874	1.28577e-10	19.53	27.1438	38.7561	238.495	181.893	105.736	Up
BnaC02G0040700ZS	2.4914	1.30867e-10	40.2088	29.2318	33.5188	121.041	169.704	287.385	Up
BnaC03G0769700ZS	1.23501	1.30851e-10	475.612	426.993	472.405	947.704	1317.31	971.505	Up
BnaC06G0382700ZS	1.89733	1.32673e-10	1146.52	796.566	945.858	2292.6	3688.48	4779.81	Up
BnaA07G0079400ZS	2.2584	1.33386e-10	14.9347	21.9238	17.8068	82.487	73.1321	106.64	Up
BnaA07G0137400ZS	5.91573	1.35165e-10	2.29764	0	1.04746	63.6584	84.3832	47.8975	Up
BnaC07G0288700ZS	2.74246	1.35446e-10	14.9347	6.26395	10.4746	84.2802	60.0058	65.972	Up
BnaA03G0244800ZS	1.86538	1.35888e-10	37.9111	38.6277	47.1358	115.661	153.765	181.649	Up
BnaA02G0044500ZS	1.98548	1.36923e-10	28.7205	40.7157	37.7086	167.664	151.89	105.736	Up
BnaC03G0800300ZS	1.116	1.39375e-10	219.425	173.303	223.109	451.885	428.479	453.67	Up
[truncated: 17,842 more rows]

## Sheet: Table S3
Table S3. Overlap of DEGs identified in leaves and roots.
DEGs	source location
BnaC09G0087100ZS	root
BnaC04G0615900ZS	root
BnaC09G0312500ZS	root
BnaC09G0444000ZS	root
BnaC03G0754000ZS	root
BnaA05G0039400ZS	root
BnaC05G0455400ZS	root
BnaA09G0049000ZS	root
BnaC03G0524400ZS	root
BnaC01G0224900ZS	root
BnaC08G0172900ZS	root
BnaC09G0579500ZS	root
BnaA07G0038900ZS	root
BnaA03G0396300ZS	root
BnaC04G0043100ZS	root
BnaC06G0107100ZS	root
BnaA01G0167400ZS	root
BnaC02G0506500ZS	root
BnaA08G0194300ZS	root
BnaA09G0388000ZS	root
BnaA05G0042400ZS	root
BnaC07G0293000ZS	root
BnaC09G0512300ZS	root
BnaC06G0290000ZS	root
BnaA10G0161200ZS	root
BnaC07G0208700ZS	root
BnaA03G0215500ZS	root
BnaC03G0251400ZS	root
BnaA06G0118600ZS	root
BnaA06G0370100ZS	root
BnaC09G0204800ZS	root
BnaA09G0090700ZS	root
BnaC03G0254100ZS	root
BnaA03G0212900ZS	root
BnaA01G0175600ZS	root
BnaA03G0212100ZS	root
BnaC03G0294200ZS	root
BnaA04G0298800ZS	root
BnaC03G0678200ZS	root
BnaC01G0175600ZS	root
BnaC05G0140200ZS	root
BnaA04G0277400ZS	root
BnaA01G0180900ZS	root
BnaA09G0383300ZS	root
BnaC08G0461900ZS	root
BnaA09G0265200ZS	root
BnaC08G0214700ZS	root
BnaA02G0378600ZS	root
BnaA06G0314500ZS	root
BnaC03G0618200ZS	root
BnaC09G0035000ZS	root
BnaC05G0146100ZS	root
BnaC01G0410100ZS	root
BnaA01G0331700ZS	root
BnaC07G0067800ZS	root
BnaA03G0062400ZS	root
BnaC07G0434100ZS	root
BnaA04G0235300ZS	root
BnaC07G0463400ZS	root
BnaC01G0038700ZS	root
BnaC04G0586900ZS	root
BnaA10G0274800ZS	root
BnaC06G0107000ZS	root
BnaC04G0595200ZS	root
BnaA02G0412100ZS	root
BnaC05G0404000ZS	root
BnaA05G0400500ZS	root
BnaC04G0046200ZS	root
BnaC07G0322000ZS	root
BnaC03G0480200ZS	root
BnaC03G0306900ZS	root
BnaA09G0691700ZS	root
BnaA09G0195700ZS	root
BnaA02G0143300ZS	root
BnaC01G0226300ZS	root
BnaA09G0180300ZS	root
BnaA02G0320000ZS	root
BnaA05G0400600ZS	root
BnaC03G0247000ZS	root
BnaA06G0384600ZS	root
BnaC08G0203800ZS	root
BnaC03G0491900ZS	root
BnaC08G0513500ZS	root
BnaA01G0208500ZS	root
BnaA10G0245400ZS	root
BnaA10G0211400ZS	root
BnaA02G0127500ZS	root
BnaC09G0245700ZS	root
BnaC08G0294700ZS	root
BnaC06G0023900ZS	root
BnaA05G0496400ZS	root
BnaC03G0492200ZS	root
BnaC04G0407000ZS	root
BnaC01G0250700ZS	root
BnaA03G0108300ZS	root
BnaA09G0518400ZS	root
BnaA10G0111200ZS	root
BnaC02G0135300ZS	root
BnaA10G0010900ZS	root
BnaC07G0069600ZS	root
BnaA06G0075600ZS	root
BnaC04G0395100ZS	root
BnaC03G0059500ZS	root
BnaC06G0106900ZS	root
BnaA07G0224800ZS	root
BnaC03G0176500ZS	root
BnaA09G0220100ZS	root
BnaA03G0180900ZS	root
BnaC09G0529500ZS	root
BnaA05G0438100ZS	root
BnaC05G0409000ZS	root
BnaA09G0608100ZS	root
BnaC02G0003100ZS	root
BnaA09G0505700ZS	root
BnaA04G0111100ZS	root
BnaA04G0068600ZS	root
BnaA01G0033700ZS	root
BnaA05G0023000ZS	root
BnaC03G0508000ZS	root
BnaA03G0458200ZS	root
BnaC03G0238700ZS	root
BnaA03G0473100ZS	root
BnaA07G0376400ZS	root
BnaA08G0267400ZS	root
BnaC04G0609600ZS	root
BnaC07G0419500ZS	root
BnaC05G0092900ZS	root
BnaC09G0472400ZS	root
BnaC03G0258900ZS	root
BnaA02G0046900ZS	root
BnaC03G0699900ZS	root
BnaC09G0170800ZS	root
BnaA09G0455000ZS	root
BnaC06G0374100ZS	root
BnaC09G0095400ZS	root
BnaC05G0449400ZS	root
BnaC08G0049200ZS	root
BnaA07G0343200ZS	root
BnaA02G0270100ZS	root
BnaA01G0189400ZS	root
BnaC09G0050400ZS	root
BnaA09G0096500ZS	root
BnaC03G0552800ZS	root
BnaA03G0317900ZS	root
BnaA05G0183900ZS	root
BnaC09G0468300ZS	root
BnaC07G0501500ZS	root
BnaC07G0021300ZS	root
BnaA04G0230800ZS	root
BnaA01G0311300ZS	root
BnaC04G0081800ZS	root
BnaC02G0166500ZS	root
BnaA02G0117600ZS	root
BnaC06G0433600ZS	root
BnaC08G0361100ZS	root
BnaA06G0295800ZS	root
BnaA04G0119500ZS	root
BnaC05G0227200ZS	root
BnaA09G0194800ZS	root
BnaA09G0657000ZS	root
BnaA02G0209400ZS	root
BnaC09G0368700ZS	root
BnaA03G0050800ZS	root
BnaC05G0288900ZS	root
BnaA01G0157600ZS	root
BnaA08G0277400ZS	root
BnaA09G0653200ZS	root
BnaC02G0096500ZS	root
BnaC03G0374800ZS	root
BnaC01G0512000ZS	root
BnaA05G0101400ZS	root
BnaA07G0008500ZS	root
BnaA07G0362300ZS	root
BnaC04G0431600ZS	root
BnaC08G0231500ZS	root
BnaC07G0303600ZS	root
BnaA09G0232600ZS	root
BnaC03G0610000ZS	root
BnaA09G0513600ZS	root
BnaC05G0100000ZS	root
BnaC06G0386300ZS	root
BnaC08G0362900ZS	root
BnaC09G0220300ZS	root
BnaA02G0097900ZS	root
BnaC01G0394500ZS	root
BnaA07G0333000ZS	root
BnaC06G0155900ZS	root
BnaA08G0196600ZS	root
BnaA05G0072100ZS	root
BnaA07G0010200ZS	root
BnaA09G0027400ZS	root
BnaC05G0338300ZS	root
BnaC08G0167600ZS	root
BnaA04G0283500ZS	root
BnaA07G0369200ZS	root
BnaC02G0513700ZS	root
BnaA06G0142600ZS	root
BnaA04G0263600ZS	root
BnaA03G0387800ZS	root
BnaA06G0114100ZS	root
BnaC06G0450300ZS	root
BnaA10G0276400ZS	root
BnaC01G0125300ZS	root
BnaA08G0039500ZS	root
BnaA09G0436000ZS	root
BnaA01G0414700ZS	root
BnaC01G0200700ZS	root
BnaA03G0374800ZS	root
BnaC04G0028300ZS	root
BnaC08G0332400ZS	root
BnaC02G0049800ZS	root
BnaA08G0178300ZS	root
BnaC08G0219500ZS	root
BnaA02G0414300ZS	root
BnaC08G0176700ZS	root
BnaC01G0488200ZS	root
BnaA09G0239700ZS	root
BnaA10G0182700ZS	root
BnaC03G0320000ZS	root
BnaA10G0270600ZS	root
BnaA02G0103300ZS	root
BnaA07G0320700ZS	root
BnaC09G0379300ZS	root
BnaA07G0190100ZS	root
BnaA02G0088900ZS	root
BnaC02G0431900ZS	root
BnaC02G0486100ZS	root
BnaA09G0383200ZS	root
BnaC07G0375000ZS	root
BnaA03G0267400ZS	root
BnaA08G0092500ZS	root
BnaC08G0483300ZS	root
BnaA03G0101500ZS	root
BnaA01G0037200ZS	root
BnaA04G0261600ZS	root
BnaC01G0045700ZS	root
BnaC09G0579400ZS	root
BnaC03G0374900ZS	root
BnaA03G0288500ZS	root
BnaA02G0005400ZS	root
BnaC04G0604100ZS	root
BnaC08G0450300ZS	root
BnaA08G0236500ZS	root
BnaA07G0186400ZS	root
BnaC03G0177100ZS	root
BnaA04G0291300ZS	root
BnaC05G0440700ZS	root
BnaA08G0239000ZS	root
BnaA04G0260100ZS	root
BnaC04G0601700ZS	root
BnaA03G0475200ZS	root
BnaC09G0477200ZS	root
BnaA09G0383100ZS	root
BnaA07G0245100ZS	root
BnaC03G0346600ZS	root
BnaA05G0381600ZS	root
BnaC01G0219300ZS	root
BnaC04G0120200ZS	root
BnaA04G0005600ZS	root
BnaC02G0107200ZS	root
BnaA01G0322100ZS	root
BnaC04G0043700ZS	root
BnaC02G0444000ZS	root
BnaA09G0155700ZS	root
BnaC03G0496000ZS	root
BnaC06G0022700ZS	root
BnaA10G0185900ZS	root
BnaC04G0523400ZS	root
BnaA10G0182500ZS	root
BnaA06G0043900ZS	root
BnaA02G0198500ZS	root
BnaC01G0500500ZS	root
BnaC02G0167800ZS	root
BnaC08G0298300ZS	root
BnaA07G0234100ZS	root
BnaA02G0213200ZS	root
BnaC05G0480500ZS	root
BnaC05G0018700ZS	root
BnaA01G0390000ZS	root
BnaC09G0219200ZS	root
BnaC07G0260500ZS	root
BnaA04G0283400ZS	root
BnaA03G0001300ZS	root
BnaC07G0334000ZS	root
BnaA09G0209500ZS	root
BnaC09G0622300ZS	root
BnaA03G0095300ZS	root
BnaC01G0010600ZS	root
BnaA05G0321000ZS	root
BnaA04G0240700ZS	root
BnaC04G0442400ZS	root
BnaC07G0340200ZS	root
BnaA09G0688200ZS	root
BnaC05G0408900ZS	root
BnaA09G0061900ZS	root
BnaA01G0103100ZS	root
BnaA06G0159600ZS	root
BnaC05G0361900ZS	root
BnaC07G0414400ZS	root
BnaC06G0191300ZS	root
BnaA03G0446500ZS	root
BnaC03G0230900ZS	root
BnaC04G0260300ZS	root
BnaA02G0373200ZS	root
BnaC09G0192300ZS	root
BnaA07G0059800ZS	root
BnaC07G0451500ZS	root
BnaC05G0172300ZS	root
BnaC03G0469200ZS	root
BnaC09G0375000ZS	root
BnaA04G0286100ZS	root
BnaA03G0393900ZS	root
BnaC01G0016200ZS	root
BnaA03G0325500ZS	root
BnaA03G0104600ZS	root
BnaC03G0773400ZS	root
BnaA06G0010800ZS	root
BnaA03G0207100ZS	root
BnaC08G0404000ZS	root
BnaC07G0475100ZS	root
BnaC08G0346700ZS	root
BnaA03G0197100ZS	root
BnaC03G0354700ZS	root
BnaC05G0313000ZS	root
BnaA05G0367800ZS	root
BnaC03G0142400ZS	root
BnaC07G0223100ZS	root
BnaA01G0029600ZS	root
BnaA03G0116900ZS	root
BnaC09G0080000ZS	root
BnaC01G0129000ZS	root
BnaA03G0253700ZS	root
BnaC01G0070900ZS	root
BnaC01G0109800ZS	root
BnaC06G0444600ZS	root
BnaA01G0013600ZS	root
BnaA03G0237200ZS	root
BnaA03G0001200ZS	root
BnaC06G0300600ZS	root
BnaC06G0221400ZS	root
BnaC02G0244900ZS	root
BnaC05G0195700ZS	root
BnaA01G0064800ZS	root
BnaA05G0026700ZS	root
BnaA06G0070400ZS	root
BnaA08G0270100ZS	root
BnaA04G0093800ZS	root
BnaA06G0057900ZS	root
BnaA03G0090400ZS	root
BnaA03G0444700ZS	root
BnaC09G0119000ZS	root
BnaA09G0153100ZS	root
BnaA09G0612400ZS	root
BnaA10G0248200ZS	root
BnaA07G0349200ZS	root
BnaA09G0106000ZS	root
BnaC09G0486700ZS	root
BnaA04G0146000ZS	root
BnaC04G0568100ZS	root
BnaA07G0322800ZS	root
BnaA01G0015500ZS	root
BnaC07G0323900ZS	root
BnaA10G0005700ZS	root
BnaA06G0127100ZS	root
BnaA03G0439700ZS	root
BnaC04G0248500ZS	root
BnaC03G0313100ZS	root
BnaC03G0680500ZS	root
BnaC03G0339900ZS	root
BnaA03G0372800ZS	root
BnaC03G0176400ZS	root
BnaC08G0191900ZS	root
BnaC08G0205000ZS	root
BnaC08G0219700ZS	root
BnaC06G0391000ZS	root
BnaA06G0173200ZS	root
BnaC02G0153100ZS	root
BnaA09G0684200ZS	root
BnaC04G0131800ZS	root
BnaA04G0036300ZS	root
BnaA08G0300600ZS	root
BnaA05G0042800ZS	root
BnaA08G0282900ZS	root
BnaC01G0444400ZS	root
BnaC03G0395600ZS	root
BnaA04G0041000ZS	root
BnaC04G0340800ZS	root
BnaA06G0393500ZS	root
BnaC03G0280200ZS	root
BnaC03G0480300ZS	root
BnaA10G0217200ZS	root
BnaA07G0347800ZS	root
BnaA07G0310300ZS	root
BnaC05G0016100ZS	root
BnaA02G0172400ZS	root
BnaA01G0152300ZS	root
BnaA03G0202200ZS	root
BnaA01G0171200ZS	root
BnaA01G0048000ZS	root
BnaC09G0514600ZS	root
BnaA04G0249000ZS	root
BnaA03G0110700ZS	root
BnaC04G0254900ZS	root
BnaC04G0125400ZS	root
BnaC06G0093900ZS	root
BnaA08G0248000ZS	root
BnaC06G0333500ZS	root
BnaA06G0091700ZS	root
BnaA05G0065600ZS	root
BnaC07G0323800ZS	root
BnaC04G0024800ZS	root
BnaA09G0568200ZS	root
BnaC05G0264500ZS	root
BnaA07G0259400ZS	root
BnaC03G0318000ZS	root
BnaC02G0362100ZS	root
BnaC02G0095200ZS	root
BnaC04G0588200ZS	root
BnaA08G0280300ZS	root
BnaC04G0314500ZS	root
BnaA08G0089200ZS	root
BnaC01G0506900ZS	root
BnaA08G0192900ZS	root
BnaA09G0636600ZS	root
BnaC04G0125900ZS	root
BnaC04G0437600ZS	root
BnaA04G0042000ZS	root
BnaC04G0555800ZS	root
BnaA03G0277500ZS	root
BnaA02G0168900ZS	root
BnaC02G0550200ZS	root
BnaC04G0069100ZS	root
BnaA09G0156700ZS	root
BnaA01G0356000ZS	root
BnaC02G0002700ZS	root
BnaC05G0459800ZS	root
BnaC08G0292500ZS	root
BnaC05G0106600ZS	root
BnaC02G0324500ZS	root
BnaA08G0292600ZS	root
BnaC02G0418300ZS	root
BnaC09G0028200ZS	root
BnaC01G0502600ZS	root
BnaA08G0131100ZS	root
BnaC01G0126000ZS	root
BnaA01G0220100ZS	root
BnaA08G0297300ZS	root
BnaC08G0127100ZS	root
BnaA07G0333900ZS	root
BnaA10G0228900ZS	root
BnaC03G0141900ZS	root
BnaA03G0352900ZS	root
BnaA02G0096400ZS	root
BnaA02G0264200ZS	root
BnaC01G0161300ZS	root
BnaC05G0023400ZS	root
BnaA03G0151300ZS	root
BnaC04G0580700ZS	root
BnaA02G0306800ZS	root
BnaA10G0171200ZS	root
BnaC08G0272800ZS	root
BnaC04G0592000ZS	root
BnaC02G0216600ZS	root
BnaC02G0125300ZS	root
BnaA04G0017500ZS	root
BnaA02G0194100ZS	root
BnaA04G0140100ZS	root
BnaC02G0109900ZS	root
BnaA01G0317800ZS	root
BnaA04G0216500ZS	root
BnaA10G0082600ZS	root
BnaC03G0280800ZS	root
BnaC08G0401000ZS	root
BnaC08G0295700ZS	root
BnaA09G0687600ZS	root
BnaC04G0300800ZS	root
BnaC03G0616800ZS	root
BnaA10G0056100ZS	root
BnaA03G0157600ZS	root
BnaC04G0150700ZS	root
BnaC01G0325500ZS	root
BnaA10G0203600ZS	root
BnaC03G0110200ZS	root
BnaA09G0204900ZS	root
BnaA09G0065500ZS	root
BnaA09G0670100ZS	root
BnaA04G0174000ZS	root
BnaA03G0527900ZS	root
BnaC09G0284400ZS	root
BnaA07G0182100ZS	root
BnaC09G0025300ZS	root
BnaC05G0473100ZS	root
BnaC02G0284600ZS	root
BnaC04G0176900ZS	root
BnaA07G0143900ZS	root
BnaC08G0233400ZS	root
BnaC04G0167300ZS	root
BnaC01G0514800ZS	root
BnaC02G0481600ZS	root
BnaC09G0012200ZS	root
BnaA08G0287500ZS	root
BnaA09G0242100ZS	root
BnaA05G0026500ZS	root
BnaA06G0000800ZS	root
BnaC09G0514800ZS	root
BnaC08G0404600ZS	root
BnaC09G0039300ZS	root
BnaA04G0257100ZS	root
BnaA01G0339700ZS	root
BnaC05G0227800ZS	root
BnaA02G0091200ZS	root
BnaA05G0077200ZS	root
BnaA02G0269200ZS	root
BnaC01G0193700ZS	root
BnaC06G0360400ZS	root
BnaA08G0047600ZS	root
BnaC04G0307800ZS	root
BnaC05G0500300ZS	root
BnaC08G0376700ZS	root
BnaA06G0020800ZS	root
BnaA01G0106400ZS	root
BnaA04G0040500ZS	root
BnaC09G0482500ZS	root
BnaC05G0496800ZS	root
BnaC08G0518100ZS	root
BnaA04G0120500ZS	root
BnaC09G0088000ZS	root
BnaC04G0088800ZS	root
BnaA06G0112000ZS	root
BnaC09G0172200ZS	root
BnaC07G0330100ZS	root
BnaA02G0190600ZS	root
BnaA10G0123300ZS	root
BnaC05G0471200ZS	root
BnaA03G0391400ZS	root
BnaA06G0080900ZS	root
BnaA05G0001200ZS	root
BnaC08G0069000ZS	root
BnaC02G0358600ZS	root
BnaC08G0132300ZS	root
BnaA09G0557000ZS	root
BnaC06G0107400ZS	root
BnaC01G0388900ZS	root
BnaC06G0377500ZS	root
BnaA03G0345700ZS	root
BnaA09G0472500ZS	root
BnaC04G0555700ZS	root
BnaC06G0312900ZS	root
BnaC05G0469200ZS	root
BnaC05G0087500ZS	root
BnaC04G0214400ZS	root
BnaC04G0083900ZS	root
BnaC04G0308700ZS	root
BnaC01G0166500ZS	root
BnaC02G0492300ZS	root
BnaC08G0223600ZS	root
BnaA06G0084300ZS	root
BnaA03G0241200ZS	root
BnaC01G0503500ZS	root
BnaC03G0531000ZS	root
BnaA09G0601900ZS	root
BnaC04G0027300ZS	root
BnaC02G0264200ZS	root
BnaC09G0152800ZS	root
BnaC03G0678500ZS	root
BnaA06G0278600ZS	root
BnaC09G0405600ZS	root
BnaC01G0279900ZS	root
BnaC03G0259900ZS	root
BnaA01G0316600ZS	root
BnaC08G0505200ZS	root
BnaC03G0484500ZS	root
BnaC01G0082800ZS	root
BnaA02G0184100ZS	root
BnaC06G0107800ZS	root
BnaA06G0392400ZS	root
BnaA09G0115600ZS	root
BnaC09G0482400ZS	root
BnaC05G0407900ZS	root
BnaC07G0069800ZS	root
BnaA04G0007700ZS	root
BnaC04G0049000ZS	root
BnaA09G0219200ZS	root
BnaC03G0292200ZS	root
BnaA06G0019900ZS	root
BnaA03G0039200ZS	root
BnaC02G0036800ZS	root
BnaA02G0043400ZS	root
BnaC03G0346300ZS	root
BnaC02G0020100ZS	root
BnaA06G0366900ZS	root
BnaC04G0562000ZS	root
BnaC04G0110200ZS	root
BnaA01G0263600ZS	root
BnaC06G0363900ZS	root
BnaC02G0083300ZS	root
BnaC06G0247100ZS	root
BnaC03G0120900ZS	root
BnaA02G0110500ZS	root
BnaA02G0081500ZS	root
BnaC06G0037000ZS	root
BnaA01G0135200ZS	root
BnaC09G0324000ZS	root
BnaC09G0054400ZS	root
BnaA06G0104500ZS	root
BnaC09G0442500ZS	root
BnaA06G0025100ZS	root
BnaA03G0031600ZS	root
BnaA07G0284300ZS	root
BnaC07G0091100ZS	root
BnaA08G0259600ZS	root
BnaC01G0516700ZS	root
BnaA10G0181700ZS	root
BnaA09G0218400ZS	root
BnaC03G0774500ZS	root
BnaA05G0331900ZS	root
BnaC03G0740700ZS	root
BnaC02G0274100ZS	root
BnaC01G0231200ZS	root
BnaA07G0289400ZS	root
BnaA04G0281400ZS	root
BnaA06G0139700ZS	root
BnaC09G0587200ZS	root
BnaA01G0173100ZS	root
BnaC04G0547200ZS	root
BnaA06G0415600ZS	root
BnaA02G0071400ZS	root
BnaA09G0382800ZS	root
BnaA01G0015400ZS	root
BnaC07G0388700ZS	root
BnaA10G0290300ZS	root
BnaA09G0588400ZS	root
BnaC06G0079200ZS	root
BnaA02G0077500ZS	root
BnaA09G0031300ZS	root
BnaA08G0167300ZS	root
BnaC09G0447700ZS	root
BnaC03G0523000ZS	root
BnaC06G0220400ZS	root
BnaC04G0025800ZS	root
BnaA01G0018600ZS	root
BnaC09G0536700ZS	root
BnaA07G0312800ZS	root
BnaC05G0155300ZS	root
BnaC08G0518300ZS	root
BnaC07G0290900ZS	root
BnaC05G0043600ZS	root
BnaC08G0255800ZS	root
BnaC03G0244200ZS	root
BnaC02G0544600ZS	root
BnaA02G0367400ZS	root
BnaA06G0117900ZS	root
BnaA09G0173400ZS	root
BnaC02G0404300ZS	root
BnaC06G0222200ZS	root
BnaA03G0276800ZS	root
BnaC09G0338200ZS	root
BnaA02G0262700ZS	root
BnaA06G0142000ZS	root
BnaC02G0116500ZS	root
BnaC06G0290300ZS	root
BnaC06G0286800ZS	root
BnaC04G0387500ZS	root
BnaA07G0218400ZS	root
BnaA09G0568100ZS	root
BnaC03G0171900ZS	root
BnaA08G0196500ZS	root
BnaA09G0074900ZS	root
BnaC06G0373000ZS	root
BnaC04G0241900ZS	root
BnaC03G0470100ZS	root
BnaA03G0264200ZS	root
BnaA09G0514400ZS	root
BnaC06G0280400ZS	root
BnaA10G0069600ZS	root
BnaA01G0349900ZS	root
BnaC01G0221700ZS	root
BnaC05G0425500ZS	root
BnaC01G0193300ZS	root
BnaA07G0259300ZS	root
BnaA08G0141500ZS	root
BnaC01G0228300ZS	root
BnaA03G0125700ZS	root
BnaC04G0332600ZS	root
BnaA03G0398500ZS	root
BnaC03G0801900ZS	root
BnaC04G0568900ZS	root
BnaC03G0128500ZS	root
BnaA10G0022100ZS	root
BnaC01G0161700ZS	root
BnaA01G0386300ZS	root
BnaC02G0144900ZS	root
BnaC05G0202300ZS	root
BnaA09G0408800ZS	root
BnaA09G0486200ZS	root
BnaA04G0293400ZS	root
BnaC09G0052600ZS	root
BnaA03G0186300ZS	root
BnaC07G0039100ZS	root
BnaC01G0034400ZS	root
BnaC09G0326700ZS	root
BnaC09G0477300ZS	root
BnaA02G0076900ZS	root
BnaA01G0050200ZS	root
BnaC02G0218400ZS	root
BnaA04G0034600ZS	root
BnaA02G0383200ZS	root
BnaA03G0517000ZS	root
BnaC07G0524500ZS	root
BnaA04G0299100ZS	root
BnaC06G0433500ZS	root
BnaC07G0441300ZS	root
BnaC05G0400100ZS	root
BnaC01G0146000ZS	root
BnaC03G0273400ZS	root
BnaC03G0102700ZS	root
BnaA06G0086700ZS	root
BnaC09G0068900ZS	root
BnaC03G0491500ZS	root
BnaC08G0010700ZS	root
BnaA08G0189400ZS	root
BnaC01G0070700ZS	root
BnaA09G0461200ZS	root
BnaA03G0150500ZS	root
BnaC03G0662200ZS	root
BnaA08G0135000ZS	root
BnaC07G0016200ZS	root
BnaC04G0214100ZS	root
BnaC05G0408400ZS	root
BnaA05G0076200ZS	root
BnaC07G0472600ZS	root
BnaC05G0168500ZS	root
BnaC08G0434800ZS	root
BnaA03G0357000ZS	root
BnaC01G0129900ZS	root
BnaC04G0201000ZS	root
BnaC09G0084900ZS	root
BnaC09G0157900ZS	root
BnaA07G0353600ZS	root
BnaA10G0152500ZS	root
BnaC06G0179900ZS	root
BnaA09G0033500ZS	root
BnaA09G0680300ZS	root
BnaA05G0024300ZS	root
BnaA08G0295400ZS	root
BnaC01G0392300ZS	root
BnaC02G0115900ZS	root
BnaA05G0141600ZS	root
BnaC03G0107000ZS	root
BnaA02G0077000ZS	root
BnaC05G0099700ZS	root
BnaA09G0476700ZS	root
BnaA08G0085900ZS	root
BnaA10G0152400ZS	root
BnaC08G0223900ZS	root
BnaA01G0015800ZS	root
BnaC07G0256500ZS	root
BnaA05G0042100ZS	root
BnaC04G0005800ZS	root
BnaC01G0234600ZS	root
BnaA09G0440100ZS	root
BnaA10G0098500ZS	root
BnaC08G0417700ZS	root
BnaA10G0262600ZS	root
BnaC06G0364200ZS	root
BnaA03G0296100ZS	root
BnaC03G0801300ZS	root
BnaC04G0601800ZS	root
BnaC04G0146600ZS	root
BnaA09G0513200ZS	root
BnaA04G0051700ZS	root
BnaC09G0254100ZS	root
BnaC01G0034200ZS	root
BnaA09G0678100ZS	root
BnaA06G0439800ZS	root
BnaA09G0493700ZS	root
BnaA10G0185000ZS	root
BnaC06G0368100ZS	root
BnaA05G0065700ZS	root
BnaC04G0118200ZS	root
BnaC05G0455200ZS	root
BnaC06G0410900ZS	root
BnaC03G0173400ZS	root
BnaA08G0268500ZS	root
BnaA07G0020600ZS	root
BnaA09G0030000ZS	root
BnaA06G0342000ZS	root
BnaC03G0312900ZS	root
BnaA01G0105700ZS	root
BnaC01G0229100ZS	root
BnaC09G0591000ZS	root
BnaC08G0224100ZS	root
BnaC03G0346400ZS	root
BnaC02G0161500ZS	root
BnaC04G0264200ZS	root
BnaC02G0067600ZS	root
BnaC08G0298200ZS	root
BnaC07G0283600ZS	root
BnaC02G0449500ZS	root
BnaA03G0040900ZS	root
BnaA09G0150800ZS	root
BnaA02G0071500ZS	root
BnaA09G0435300ZS	root
BnaA03G0053100ZS	root
BnaA03G0282600ZS	root
BnaC05G0397800ZS	root
BnaA09G0051000ZS	root
BnaC08G0412200ZS	root
BnaC04G0007500ZS	root
BnaC02G0002200ZS	root
BnaA01G0105500ZS	root
BnaA05G0410700ZS	root
BnaA09G0650000ZS	root
BnaC03G0785300ZS	root
BnaA01G0294600ZS	root
BnaA06G0295200ZS	root
BnaC03G0521900ZS	root
BnaA05G0029800ZS	root
BnaC07G0470200ZS	root
BnaC03G0518500ZS	root
BnaC08G0505300ZS	root
BnaC02G0230800ZS	root
BnaC09G0424500ZS	root
BnaA09G0020700ZS	root
BnaA05G0141800ZS	root
BnaA08G0231100ZS	root
BnaC04G0001300ZS	root
BnaA09G0586900ZS	root
BnaC03G0145500ZS	root
BnaC03G0310400ZS	root
BnaC02G0043700ZS	root
BnaC01G0488100ZS	root
BnaA07G0122400ZS	root
BnaA03G0333000ZS	root
BnaA01G0390700ZS	root
BnaC08G0207700ZS	root
BnaC07G0480600ZS	root
BnaA04G0294400ZS	root
BnaA02G0362300ZS	root
BnaC07G0180100ZS	root
BnaC04G0568600ZS	root
BnaC04G0096900ZS	root
BnaA07G0329800ZS	root
BnaA03G0369400ZS	root
BnaA07G0228100ZS	root
BnaC03G0134000ZS	root
BnaC07G0468200ZS	root
BnaA09G0416900ZS	root
BnaC06G0017600ZS	root
BnaC05G0075300ZS	root
BnaA07G0299400ZS	root
BnaA04G0264300ZS	root
BnaA09G0215700ZS	root
BnaC09G0377000ZS	root
BnaA06G0341300ZS	root
BnaA03G0409600ZS	root
BnaA06G0308300ZS	root
BnaA07G0298700ZS	root
BnaA07G0353500ZS	root
BnaC01G0255800ZS	root
BnaC05G0012800ZS	root
BnaA10G0218700ZS	root
BnaC08G0381300ZS	root
BnaC01G0437000ZS	root
BnaA09G0254500ZS	root
BnaC01G0193500ZS	root
BnaC06G0168400ZS	root
BnaA10G0222500ZS	root
BnaA09G0197300ZS	root
BnaC03G0438300ZS	root
BnaC03G0054600ZS	root
BnaA04G0035600ZS	root
BnaC03G0335300ZS	root
BnaA02G0410700ZS	root
BnaA07G0082400ZS	root
BnaC07G0376100ZS	root
BnaC03G0001100ZS	root
BnaC07G0490500ZS	root
BnaA07G0159000ZS	root
BnaC09G0294800ZS	root
BnaC03G0684900ZS	root
BnaC07G0355700ZS	root
BnaC07G0041000ZS	root
BnaC07G0297900ZS	root
BnaA06G0168000ZS	root
BnaC01G0009900ZS	root
BnaA04G0248700ZS	root
BnaA01G0408600ZS	root
BnaA02G0356600ZS	root
BnaA04G0068100ZS	root
BnaA04G0040700ZS	root
BnaA01G0029400ZS	root
BnaA05G0084400ZS	root
BnaC02G0509200ZS	root
BnaC06G0115000ZS	root
BnaC04G0058000ZS	root
BnaA05G0003600ZS	root
BnaC06G0403500ZS	root
BnaA05G0101200ZS	root
BnaA03G0546800ZS	root
BnaC06G0314900ZS	root
BnaC04G0037800ZS	root
BnaA03G0405100ZS	root
BnaA10G0106700ZS	root
BnaA10G0272300ZS	root
BnaA05G0442900ZS	root
BnaA03G0086100ZS	root
BnaC09G0257600ZS	root
BnaA06G0185300ZS	root
BnaA03G0367000ZS	root
BnaC01G0039700ZS	root
BnaA05G0344800ZS	root
BnaA01G0064700ZS	root
BnaC03G0527600ZS	root
BnaC03G0683300ZS	root
BnaC04G0386300ZS	root
BnaA01G0084000ZS	root
BnaC08G0354800ZS	root
BnaA06G0294700ZS	root
BnaC05G0383400ZS	root
BnaA09G0061000ZS	root
BnaA09G0450900ZS	root
BnaA09G0680800ZS	root
BnaC04G0310200ZS	root
BnaA03G0548000ZS	root
BnaC05G0350100ZS	root
BnaC03G0273000ZS	root
BnaA10G0070200ZS	root
BnaC08G0411400ZS	root
BnaC09G0444100ZS	root
BnaA09G0182300ZS	root
BnaC09G0094200ZS	root
BnaA01G0019800ZS	root
BnaC09G0037200ZS	root
BnaC03G0306100ZS	root
BnaC07G0253100ZS	root
BnaC05G0331700ZS	root
BnaC03G0173500ZS	root
BnaA04G0235900ZS	root
BnaA06G0378100ZS	root
BnaA02G0296200ZS	root
BnaC08G0401100ZS	root
BnaC04G0278800ZS	root
BnaC04G0022900ZS	root
BnaA07G0010300ZS	root
BnaA07G0172000ZS	root
BnaA04G0061500ZS	root
BnaA03G0174300ZS	root
BnaC04G0314900ZS	root
BnaC08G0308700ZS	root
BnaA05G0064400ZS	root
BnaC01G0442900ZS	root
BnaC03G0458600ZS	root
BnaA09G0207200ZS	root
BnaC09G0414400ZS	root
BnaA06G0179000ZS	root
BnaC05G0171600ZS	root
BnaC05G0466600ZS	root
BnaC01G0371600ZS	root
BnaA01G0395500ZS	root
BnaC09G0192000ZS	root
BnaC03G0705800ZS	root
BnaA10G0185800ZS	root
BnaA06G0361500ZS	root
BnaC03G0347600ZS	root
BnaA02G0040900ZS	root
BnaA06G0122200ZS	root
BnaC01G0236400ZS	root
BnaA03G0197800ZS	root
BnaA01G0390100ZS	root
BnaC02G0545400ZS	root
BnaC01G0042600ZS	root
BnaC09G0046800ZS	root
BnaC09G0236800ZS	root
BnaC08G0141900ZS	root
BnaA09G0469800ZS	root
BnaA10G0218000ZS	root
BnaC08G0494200ZS	root
BnaC02G0288400ZS	root
BnaC04G0577300ZS	root
BnaC06G0016100ZS	root
BnaC08G0276100ZS	root
BnaC08G0235300ZS	root
BnaC09G0570800ZS	root
BnaC03G0389500ZS	root
BnaA06G0278000ZS	root
BnaC09G0123200ZS	root
BnaC04G0598300ZS	root
BnaA01G0367800ZS	root
BnaC02G0216300ZS	root
BnaC05G0205800ZS	root
BnaC06G0223200ZS	root
BnaC04G0560600ZS	root
BnaA10G0045800ZS	root
BnaC04G0551300ZS	root
BnaA04G0287500ZS	root
BnaC09G0225800ZS	root
BnaA06G0121300ZS	root
BnaA02G0134800ZS	root
BnaA03G0149400ZS	root
BnaA08G0286600ZS	root
BnaA05G0068500ZS	root
BnaC09G0024900ZS	root
BnaA10G0251200ZS	root
BnaA09G0118300ZS	root
BnaA03G0143500ZS	root
BnaA02G0417700ZS	root
BnaA03G0156200ZS	root
BnaA07G0309100ZS	root
BnaC05G0410100ZS	root
BnaC06G0388000ZS	root
BnaC08G0519400ZS	root
BnaC03G0798900ZS	root
BnaC08G0318400ZS	root
BnaA03G0186400ZS	root
BnaA10G0139300ZS	root
BnaC04G0390500ZS	root
BnaA01G0347900ZS	root
BnaC09G0545300ZS	root
BnaA09G0085900ZS	root
BnaA06G0303100ZS	root
BnaA07G0303500ZS	root
BnaA06G0014100ZS	root
BnaC06G0437900ZS	root
BnaA09G0039800ZS	root
BnaA08G0250300ZS	root
BnaA10G0189000ZS	root
BnaA07G0007000ZS	root
BnaA01G0192300ZS	root
BnaA07G0190600ZS	root
BnaC03G0677400ZS	root
BnaC09G0452000ZS	root
BnaC04G0049200ZS	root
BnaC06G0072000ZS	root
BnaC03G0055300ZS	root
BnaC05G0180300ZS	root
BnaA05G0039300ZS	root
BnaC01G0496800ZS	root
BnaC04G0025500ZS	root
BnaC04G0568000ZS	root
BnaA03G0490400ZS	root
BnaC05G0406400ZS	root
BnaA10G0087700ZS	root
BnaA06G0351100ZS	root
BnaC03G0523600ZS	root
BnaC02G0482300ZS	root
BnaA08G0153100ZS	root
BnaA04G0189300ZS	root
BnaA02G0379600ZS	root
BnaA02G0080200ZS	root
BnaA01G0279900ZS	root
BnaC04G0581500ZS	root
BnaC01G0047300ZS	root
BnaC08G0263800ZS	root
BnaA03G0367500ZS	root
BnaC04G0061200ZS	root
BnaC03G0504600ZS	root
BnaA10G0231100ZS	root
BnaA09G0064800ZS	root
BnaA03G0148900ZS	root
BnaC01G0055700ZS	root
BnaA02G0239500ZS	root
BnaC09G0129400ZS	root
BnaA09G0649300ZS	root
BnaA04G0246800ZS	root
BnaA04G0189700ZS	root
BnaA09G0083000ZS	root
BnaA10G0213200ZS	root
BnaC03G0010800ZS	root
BnaC04G0149800ZS	root
BnaA05G0099800ZS	root
BnaC01G0505300ZS	root
BnaC03G0062900ZS	root
BnaA09G0087700ZS	root
BnaA05G0339600ZS	root
BnaA09G0231600ZS	root
BnaC02G0501200ZS	root
BnaA10G0016800ZS	root
BnaC07G0173700ZS	root
BnaA07G0344900ZS	root
BnaA08G0105400ZS	root
BnaC05G0145300ZS	root
BnaA05G0044100ZS	root
BnaC06G0333700ZS	root
BnaC07G0212200ZS	root
BnaC01G0055000ZS	root
BnaC03G0013400ZS	root
BnaC04G0158800ZS	root
BnaC09G0178200ZS	root
BnaA03G0150400ZS	root
BnaC04G0583700ZS	root
BnaA05G0323600ZS	root
BnaA08G0120900ZS	root
BnaA05G0404500ZS	root
BnaC06G0025600ZS	root
BnaC03G0018500ZS	root
BnaC09G0485800ZS	root
BnaC03G0426100ZS	root
BnaA01G0039900ZS	root
BnaC08G0191000ZS	root
BnaA01G0185900ZS	root
BnaA06G0443800ZS	root
BnaA06G0101100ZS	root
BnaC07G0518500ZS	root
BnaA10G0237800ZS	root
BnaA03G0073600ZS	root
BnaA07G0150200ZS	root
BnaC01G0506200ZS	root
BnaC05G0106700ZS	root
BnaC09G0124300ZS	root
BnaC05G0440600ZS	root
BnaA02G0047600ZS	root
BnaA01G0178900ZS	root
BnaA01G0275600ZS	root
BnaC08G0509300ZS	root
BnaA07G0070100ZS	root
BnaC03G0046300ZS	root
BnaC04G0058700ZS	root
BnaA07G0259800ZS	root
BnaA06G0007100ZS	root
BnaC06G0197900ZS	root
BnaA06G0053900ZS	root
BnaC03G0115400ZS	root
BnaA02G0127400ZS	root
BnaC02G0487100ZS	root
BnaA01G0007200ZS	root
BnaA03G0437800ZS	root
BnaC03G0333800ZS	root
BnaA07G0266300ZS	root
BnaA08G0313100ZS	root
BnaC04G0045900ZS	root
BnaA09G0406600ZS	root
BnaC03G0105900ZS	root
BnaC02G0398700ZS	root
BnaC01G0469000ZS	root
BnaA03G0224100ZS	root
BnaC03G0455300ZS	root
BnaC02G0304500ZS	root
BnaA01G0023500ZS	root
BnaA02G0382100ZS	root
BnaC05G0152000ZS	root
BnaC06G0182200ZS	root
BnaA02G0313900ZS	root
BnaA06G0268600ZS	root
BnaA05G0058400ZS	root
BnaC09G0609500ZS	root
BnaA09G0090100ZS	root
BnaC06G0432800ZS	root
BnaA10G0291500ZS	root
BnaC09G0107300ZS	root
BnaA07G0326900ZS	root
BnaA08G0006600ZS	root
BnaC01G0423400ZS	root
BnaC03G0015800ZS	root
BnaA02G0133300ZS	root
BnaC04G0240900ZS	root
BnaC04G0585900ZS	root
BnaC09G0082900ZS	root
BnaC04G0241500ZS	root
BnaC02G0224300ZS	root
BnaA03G0281400ZS	root
BnaA01G0062200ZS	root
BnaC06G0123000ZS	root
BnaA01G0083200ZS	root
BnaC08G0004100ZS	root
BnaA07G0369100ZS	root
BnaC02G0038800ZS	root
BnaC08G0213800ZS	root
BnaC02G0287700ZS	root
BnaC08G0257100ZS	root
BnaA02G0129300ZS	root
BnaA08G0200200ZS	root
BnaA08G0097500ZS	root
BnaC02G0159100ZS	root
BnaC06G0221300ZS	root
BnaC09G0294400ZS	root
BnaC06G0168100ZS	root
BnaC06G0401300ZS	root
BnaC08G0377600ZS	root
BnaA03G0234600ZS	root
BnaA09G0057300ZS	root
BnaC05G0519800ZS	root
BnaA02G0334400ZS	root
BnaC06G0048100ZS	root
BnaC09G0515400ZS	root
BnaA03G0406400ZS	root
BnaA09G0630100ZS	root
BnaC03G0414000ZS	root
BnaC08G0497900ZS	root
BnaC02G0054600ZS	root
BnaC05G0013200ZS	root
BnaA09G0646900ZS	root
BnaA06G0048500ZS	root
BnaC06G0030800ZS	root
BnaC03G0668700ZS	root
BnaA01G0123100ZS	root
BnaC01G0130000ZS	root
BnaC03G0553500ZS	root
BnaC02G0129300ZS	root
BnaA03G0296200ZS	root
BnaC04G0184900ZS	root
BnaC04G0498800ZS	root
BnaA08G0274400ZS	root
BnaC09G0239000ZS	root
BnaA09G0482700ZS	root
BnaA10G0223000ZS	root
BnaA06G0389200ZS	root
BnaA08G0164500ZS	root
BnaA02G0308600ZS	root
BnaC07G0144800ZS	root
BnaC09G0490600ZS	root
BnaC07G0400600ZS	root
BnaC04G0506200ZS	root
BnaA08G0097800ZS	root
BnaC03G0246900ZS	root
BnaC03G0458800ZS	root
BnaC09G0167900ZS	root
BnaA03G0544900ZS	root
BnaC07G0416600ZS	root
BnaC08G0402300ZS	root
BnaA03G0143400ZS	root
BnaC09G0542500ZS	root
BnaC05G0477600ZS	root
BnaA02G0020900ZS	root
BnaA10G0245100ZS	root
BnaC09G0279300ZS	root
BnaC03G0763000ZS	root
BnaA09G0161300ZS	root
BnaC03G0772600ZS	root
BnaC05G0223000ZS	root
BnaA09G0622900ZS	root
BnaC08G0423200ZS	root
BnaA03G0471400ZS	root
BnaC04G0119200ZS	root
BnaC08G0498100ZS	root
BnaC07G0377800ZS	root
BnaC08G0338000ZS	root
BnaA04G0072500ZS	root
BnaA01G0055300ZS	root
BnaC04G0394100ZS	root
BnaC03G0448100ZS	root
BnaA07G0373800ZS	root
BnaA01G0213300ZS	root
BnaA08G0167500ZS	root
BnaC03G0787900ZS	root
BnaC06G0390200ZS	root
BnaC09G0051300ZS	root
BnaC04G0582800ZS	root
BnaA05G0021400ZS	root
BnaC06G0204700ZS	root
BnaA10G0054100ZS	root
BnaA01G0341500ZS	root
BnaC05G0460000ZS	root
BnaC02G0399700ZS	root
BnaC05G0026900ZS	root
BnaA02G0174000ZS	root
BnaA06G0404500ZS	root
BnaC04G0274500ZS	root
BnaC01G0174600ZS	root
BnaA05G0437600ZS	root
BnaC04G0378100ZS	root
Bnascaffold0026G0050700ZS	root
BnaC05G0060400ZS	root
BnaA09G0123600ZS	root
BnaA07G0172100ZS	root
BnaA10G0289700ZS	root
BnaC07G0529800ZS	root
BnaC03G0199800ZS	root
BnaC01G0370900ZS	root
BnaC07G0514100ZS	root
BnaA03G0047600ZS	root
BnaC03G0301700ZS	root
BnaA03G0096900ZS	root
BnaA05G0065400ZS	root
BnaC01G0152300ZS	root
BnaA08G0277300ZS	root
BnaC04G0264100ZS	root
BnaC09G0272000ZS	root
BnaA10G0175100ZS	root
BnaC03G0515500ZS	root
BnaC04G0297100ZS	root
BnaA07G0298800ZS	root
BnaA08G0015800ZS	root
BnaA03G0082100ZS	root
BnaC04G0058800ZS	root
BnaA10G0013000ZS	root
BnaA05G0341500ZS	root
BnaA02G0380500ZS	root
BnaC03G0094000ZS	root
BnaA07G0218300ZS	root
BnaC07G0016300ZS	root
BnaC01G0477000ZS	root
BnaC08G0503000ZS	root
BnaA03G0119500ZS	root
BnaC09G0172400ZS	root
BnaC06G0115900ZS	root
BnaC09G0086500ZS	root
BnaA08G0137800ZS	root
BnaA10G0005500ZS	root
BnaC06G0244600ZS	root
BnaC06G0268800ZS	root
BnaC02G0432400ZS	root
BnaC03G0512100ZS	root
BnaC03G0413000ZS	root
BnaA05G0026600ZS	root
BnaA10G0025500ZS	root
BnaA03G0152400ZS	root
BnaA05G0136600ZS	root
BnaA10G0161300ZS	root
BnaC01G0073400ZS	root
BnaA07G0058600ZS	root
BnaA04G0167100ZS	root
BnaC04G0042200ZS	root
BnaA07G0091800ZS	root
BnaC03G0067400ZS	root
BnaC09G0355200ZS	root
BnaC01G0199700ZS	root
BnaC02G0073500ZS	root
BnaA03G0179300ZS	root
BnaA05G0427800ZS	root
BnaA09G0088000ZS	root
BnaC09G0453600ZS	root
BnaA01G0041400ZS	root
BnaC05G0012900ZS	root
BnaA09G0062800ZS	root
BnaA07G0346700ZS	root
BnaA03G0257700ZS	root
BnaA02G0191100ZS	root
BnaC08G0489500ZS	root
BnaC03G0127800ZS	root
BnaA09G0497200ZS	root
BnaC08G0496500ZS	root
BnaA01G0330600ZS	root
BnaA01G0171700ZS	root
BnaC01G0431300ZS	root
BnaA05G0023700ZS	root
BnaA10G0113300ZS	root
BnaA09G0676800ZS	root
BnaC04G0418700ZS	root
BnaC09G0139800ZS	root
BnaC05G0014900ZS	root
BnaC05G0524500ZS	root
BnaA04G0276900ZS	root
BnaC03G0446300ZS	root
BnaC05G0024100ZS	root
BnaC09G0014900ZS	root
BnaA02G0135500ZS	root
BnaA03G0047400ZS	root
BnaC04G0338100ZS	root
BnaC04G0492600ZS	root
BnaC08G0033500ZS	root
BnaA10G0276100ZS	root
BnaA03G0317800ZS	root
BnaC03G0488200ZS	root
BnaC02G0090800ZS	root
BnaA09G0650600ZS	root
BnaC04G0517000ZS	root
BnaA09G0672500ZS	root
BnaA09G0647000ZS	root
BnaC04G0547600ZS	root
BnaC05G0262600ZS	root
BnaC06G0018700ZS	root
BnaC04G0272000ZS	root
BnaC06G0340100ZS	root
BnaC04G0407300ZS	root
BnaC08G0250600ZS	root
BnaC02G0538600ZS	root
BnaA09G0656000ZS	root
BnaC08G0353500ZS	root
BnaC07G0284600ZS	root
BnaC03G0024500ZS	root
BnaA09G0611600ZS	root
BnaC05G0188800ZS	root
BnaA04G0072100ZS	root
BnaC04G0152500ZS	root
BnaA05G0398600ZS	root
BnaC02G0235300ZS	root
BnaC03G0232700ZS	root
BnaC05G0288800ZS	root
BnaA08G0108900ZS	root
BnaC05G0098800ZS	root
BnaA03G0425700ZS	root
BnaC09G0608700ZS	root
BnaC05G0501000ZS	root
BnaC05G0346200ZS	root
BnaA07G0332500ZS	root
BnaA01G0146400ZS	root
BnaA03G0387700ZS	root
BnaA02G0131700ZS	root
BnaC02G0271700ZS	root
BnaA06G0060700ZS	root
BnaC05G0251600ZS	root
BnaA03G0241300ZS	root
BnaA09G0635500ZS	root
BnaC08G0435200ZS	root
BnaA03G0558000ZS	root
BnaC04G0065400ZS	root
BnaA10G0299500ZS	root
BnaA03G0496200ZS	root
BnaA04G0195000ZS	root
BnaC03G0210100ZS	root
BnaA06G0163800ZS	root
BnaA07G0315900ZS	root
BnaA08G0296100ZS	root
BnaC04G0545900ZS	root
BnaC03G0688200ZS	root
BnaA10G0261500ZS	root
BnaA03G0536500ZS	root
BnaC03G0183500ZS	root
BnaC04G0520900ZS	root
BnaC05G0377900ZS	root
BnaC01G0435700ZS	root
BnaA05G0412100ZS	root
BnaC03G0678600ZS	root
BnaC09G0293800ZS	root
BnaA10G0013500ZS	root
BnaC05G0022400ZS	root
BnaC06G0393900ZS	root
BnaC05G0459900ZS	root
BnaC06G0233300ZS	root
BnaA06G0374000ZS	root
BnaA09G0141600ZS	root
BnaA03G0397400ZS	root
BnaA07G0077200ZS	root
BnaC03G0619200ZS	root
BnaA06G0044000ZS	root
BnaA10G0218200ZS	root
BnaA04G0277000ZS	root
BnaC04G0277500ZS	root
BnaA09G0647200ZS	root
BnaA09G0391000ZS	root
BnaA09G0209800ZS	root
BnaA04G0012700ZS	root
BnaA05G0414500ZS	root
BnaC07G0494600ZS	root
BnaC04G0332000ZS	root
BnaC03G0396100ZS	root
BnaC02G0158700ZS	root
BnaA10G0014300ZS	root
BnaA09G0623700ZS	root
BnaA07G0305800ZS	root
BnaC03G0120300ZS	root
BnaC04G0601600ZS	root
BnaA03G0202800ZS	root
BnaC09G0612900ZS	root
BnaA02G0097100ZS	root
BnaA06G0306000ZS	root
BnaC07G0297500ZS	root
BnaC03G0621300ZS	root
BnaA09G0686400ZS	root
BnaC03G0756400ZS	root
BnaA07G0194200ZS	root
BnaC04G0557700ZS	root
BnaC02G0508500ZS	root
BnaC08G0389900ZS	root
BnaA01G0326800ZS	root
BnaC04G0071500ZS	root
BnaA06G0042800ZS	root
BnaA01G0185800ZS	root
BnaA01G0054700ZS	root
BnaA07G0328800ZS	root
BnaA03G0077000ZS	root
BnaA07G0267400ZS	root
BnaA02G0216100ZS	root
BnaC03G0260300ZS	root
BnaC05G0169800ZS	root
BnaC03G0101300ZS	root
BnaC07G0339600ZS	root
BnaC03G0617600ZS	root
BnaC04G0573000ZS	root
BnaA10G0290000ZS	root
BnaC06G0401400ZS	root
BnaA01G0166700ZS	root
BnaA03G0290100ZS	root
BnaC08G0121900ZS	root
BnaC07G0370700ZS	root
BnaC06G0441700ZS	root
BnaC02G0514300ZS	root
BnaA03G0509400ZS	root
BnaC03G0000400ZS	root
BnaA06G0394900ZS	root
BnaA06G0139100ZS	root
BnaC02G0040700ZS	root
BnaC03G0769700ZS	root
BnaC06G0382700ZS	root
BnaA07G0079400ZS	root
BnaA07G0137400ZS	root
BnaC07G0288700ZS	root
BnaA03G0244800ZS	root
BnaA02G0044500ZS	root
BnaC03G0800300ZS	root
BnaA03G0301300ZS	root
BnaA03G0113100ZS	root
BnaC05G0167800ZS	root
BnaC09G0178300ZS	root
BnaA09G0050300ZS	root
BnaC07G0071500ZS	root
BnaA03G0066600ZS	root
BnaC08G0126200ZS	root
BnaC09G0544600ZS	root
BnaA03G0113500ZS	root
BnaC04G0484600ZS	root
BnaC05G0018100ZS	root
BnaA07G0303200ZS	root
BnaA05G0048900ZS	root
BnaC01G0093100ZS	root
BnaC01G0415900ZS	root
BnaA03G0145700ZS	root
BnaC08G0413300ZS	root
BnaC04G0564000ZS	root
BnaA05G0400400ZS	root
BnaA02G0417500ZS	root
BnaA06G0255400ZS	root
BnaC02G0531000ZS	root
BnaA01G0088700ZS	root
BnaA03G0097000ZS	root
BnaA09G0143300ZS	root
BnaA02G0071700ZS	root
BnaC07G0381700ZS	root
BnaA03G0387900ZS	root
BnaC07G0434200ZS	root
BnaA09G0238600ZS	root
BnaC07G0405900ZS	root
BnaA01G0185300ZS	root
BnaC03G0255500ZS	root
BnaC04G0304700ZS	root
BnaC04G0053000ZS	root
BnaC09G0462600ZS	root
BnaA02G0046800ZS	root
BnaC08G0526300ZS	root
BnaC06G0416100ZS	root
BnaA10G0015500ZS	root
BnaA05G0119400ZS	root
BnaA09G0070700ZS	root
BnaA03G0111600ZS	root
BnaC02G0068500ZS	root
BnaA04G0273300ZS	root
BnaA04G0255100ZS	root
BnaA08G0218300ZS	root
BnaA01G0009400ZS	root
BnaA01G0125700ZS	root
BnaC01G0080900ZS	root
BnaC01G0406400ZS	root
BnaC09G0561400ZS	root
BnaA10G0005900ZS	root
BnaC04G0057800ZS	root
BnaA08G0155300ZS	root
BnaA03G0443500ZS	root
BnaA04G0237000ZS	root
BnaC09G0257400ZS	root
BnaA07G0084600ZS	root
BnaA03G0308800ZS	root
BnaC08G0346400ZS	root
BnaC01G0103000ZS	root
BnaA03G0289400ZS	root
BnaA01G0343400ZS	root
BnaA05G0085900ZS	root
BnaA01G0135900ZS	root
BnaA02G0138900ZS	root
BnaA07G0129800ZS	root
BnaA06G0176900ZS	root
BnaA07G0167500ZS	root
BnaA09G0073600ZS	root
BnaC05G0071700ZS	root
BnaC06G0241900ZS	root
BnaC07G0488800ZS	root
BnaA05G0036000ZS	root
BnaA06G0086800ZS	root
BnaC04G0610300ZS	root
BnaA03G0315600ZS	root
BnaA09G0060900ZS	root
BnaC05G0284800ZS	root
BnaA05G0139100ZS	root
BnaA06G0126800ZS	root
BnaA07G0328500ZS	root
BnaA07G0139400ZS	root
BnaC09G0540800ZS	root
BnaC08G0287900ZS	root
BnaA02G0187700ZS	root
BnaC08G0502400ZS	root
BnaA07G0221200ZS	root
BnaC09G0482800ZS	root
BnaC07G0215300ZS	root
BnaA09G0067100ZS	root
BnaC02G0398600ZS	root
BnaA09G0073200ZS	root
BnaC04G0065900ZS	root
BnaC06G0416500ZS	root
BnaA10G0293100ZS	root
BnaC05G0447000ZS	root
BnaC05G0431200ZS	root
BnaA08G0057200ZS	root
BnaA01G0428400ZS	root
BnaC04G0606000ZS	root
BnaC03G0118100ZS	root
BnaA03G0381100ZS	root
BnaC08G0265700ZS	root
BnaA01G0116400ZS	root
BnaA06G0176800ZS	root
BnaA03G0420000ZS	root
BnaA03G0103900ZS	root
BnaA05G0076300ZS	root
BnaC05G0086100ZS	root
BnaC03G0110300ZS	root
BnaC04G0369300ZS	root
BnaC09G0415400ZS	root
BnaC02G0453900ZS	root
BnaA03G0359300ZS	root
BnaC04G0347600ZS	root
BnaC04G0289100ZS	root
BnaC02G0160700ZS	root
BnaA03G0057600ZS	root
BnaA06G0064400ZS	root
BnaA06G0353400ZS	root
BnaC05G0519500ZS	root
BnaC07G0530800ZS	root
BnaA07G0261900ZS	root
BnaA01G0415000ZS	root
BnaA07G0164400ZS	root
BnaA03G0222400ZS	root
BnaA01G0081600ZS	root
BnaA10G0192000ZS	root
BnaC08G0264900ZS	root
BnaC07G0084200ZS	root
BnaC07G0412400ZS	root
BnaC09G0402100ZS	root
BnaC01G0205200ZS	root
BnaA09G0063200ZS	root
BnaA06G0368600ZS	root
BnaA09G0027100ZS	root
BnaC09G0569800ZS	root
BnaC05G0441600ZS	root
BnaC03G0314800ZS	root
BnaA01G0059100ZS	root
BnaC07G0275600ZS	root
BnaC03G0541500ZS	root
BnaA03G0305900ZS	root
BnaA01G0336300ZS	root
BnaA01G0139300ZS	root
BnaC02G0323900ZS	root
BnaA04G0056400ZS	root
BnaC03G0181200ZS	root
BnaA08G0266300ZS	root
BnaA10G0202900ZS	root
BnaA02G0097000ZS	root
BnaA03G0490300ZS	root
BnaC04G0568400ZS	root
BnaA05G0033900ZS	root
BnaA06G0396900ZS	root
BnaA09G0493400ZS	root
BnaA03G0088600ZS	root
BnaC01G0342700ZS	root
BnaA09G0408700ZS	root
BnaA05G0427100ZS	root
BnaC07G0217600ZS	root
BnaA10G0060300ZS	root
BnaC02G0039000ZS	root
BnaC07G0488900ZS	root
BnaA01G0161000ZS	root
BnaA03G0520300ZS	root
BnaC07G0510800ZS	root
BnaC04G0459700ZS	root
BnaA05G0117300ZS	root
BnaC03G0263500ZS	root
BnaA03G0426500ZS	root
BnaC05G0107500ZS	root
BnaC03G0696600ZS	root
BnaC04G0554700ZS	root
BnaC05G0165400ZS	root
BnaC02G0111200ZS	root
BnaC03G0367000ZS	root
BnaA09G0639700ZS	root
BnaC02G0101400ZS	root
BnaA03G0465800ZS	root
BnaC06G0130400ZS	root
BnaC05G0016300ZS	root
BnaA07G0027200ZS	root
BnaC05G0029500ZS	root
BnaC05G0531600ZS	root
BnaA01G0346500ZS	root
BnaC06G0386100ZS	root
BnaC07G0421300ZS	root
BnaA01G0077000ZS	root
BnaA07G0096700ZS	root
BnaA03G0410600ZS	root
BnaA09G0662500ZS	root
BnaA05G0399600ZS	root
BnaA08G0218700ZS	root
BnaC09G0589900ZS	root
BnaA01G0192700ZS	root
BnaA06G0161700ZS	root
BnaC05G0509200ZS	root
BnaA04G0253200ZS	root
BnaA02G0152600ZS	root
BnaC05G0079500ZS	root
BnaA08G0026200ZS	root
BnaC07G0509100ZS	root
BnaC03G0123500ZS	root
BnaA04G0208600ZS	root
BnaC05G0449200ZS	root
BnaA07G0329000ZS	root
BnaA07G0277000ZS	root
BnaC08G0397000ZS	root
BnaA04G0248800ZS	root
BnaC02G0275700ZS	root
BnaC03G0754400ZS	root
BnaA06G0405300ZS	root
BnaA09G0579700ZS	root
BnaC06G0384500ZS	root
BnaA01G0407900ZS	root
BnaC03G0032500ZS	root
BnaC04G0490000ZS	root
BnaC04G0580900ZS	root
BnaA09G0469700ZS	root
BnaC03G0355800ZS	root
BnaC02G0256800ZS	root
BnaC04G0492700ZS	root
BnaA10G0137800ZS	root
BnaA02G0410600ZS	root
BnaA05G0140300ZS	root
BnaA04G0281600ZS	root
BnaC01G0470800ZS	root
BnaA05G0400900ZS	root
BnaA02G0033100ZS	root
BnaA01G0126700ZS	root
BnaC05G0155500ZS	root
BnaC01G0354900ZS	root
BnaC07G0387200ZS	root
BnaA05G0052100ZS	root
BnaA10G0115000ZS	root
BnaC07G0147800ZS	root
BnaA05G0370400ZS	root
BnaC08G0214400ZS	root
BnaC04G0186500ZS	root
BnaC09G0620200ZS	root
BnaA09G0052800ZS	root
BnaA02G0327500ZS	root
BnaA09G0482200ZS	root
BnaC01G0014400ZS	root
BnaA04G0235600ZS	root
BnaA07G0227800ZS	root
BnaC06G0200800ZS	root
BnaC02G0510600ZS	root
BnaA07G0335500ZS	root
BnaA09G0627300ZS	root
BnaA09G0089000ZS	root
BnaA03G0094600ZS	root
BnaA05G0011800ZS	root
BnaA09G0625900ZS	root
BnaA09G0065100ZS	root
BnaC01G0377900ZS	root
BnaA06G0444700ZS	root
BnaC09G0021600ZS	root
BnaC03G0536700ZS	root
BnaC07G0200000ZS	root
BnaA09G0569100ZS	root
BnaA08G0303400ZS	root
BnaC07G0274400ZS	root
BnaA07G0098400ZS	root
BnaC05G0206400ZS	root
BnaA03G0582100ZS	root
BnaA09G0512800ZS	root
BnaA08G0185900ZS	root
BnaA06G0356700ZS	root
BnaC04G0092100ZS	root
BnaC01G0045500ZS	root
BnaA07G0326300ZS	root
BnaC04G0012600ZS	root
BnaA10G0164200ZS	root
BnaC09G0620400ZS	root
BnaA02G0329000ZS	root
BnaA08G0201400ZS	root
BnaC01G0107300ZS	root
BnaA05G0393800ZS	root
BnaC06G0418600ZS	root
BnaC02G0543300ZS	root
BnaC05G0088800ZS	root
BnaC03G0262300ZS	root
BnaC06G0382100ZS	root
BnaC09G0055100ZS	root
BnaC04G0505600ZS	root
BnaC04G0080200ZS	root
BnaC09G0054700ZS	root
BnaA10G0250900ZS	root
BnaA02G0329300ZS	root
BnaA02G0322700ZS	root
BnaC09G0252200ZS	root
BnaC06G0067500ZS	root
BnaC07G0521800ZS	root
BnaA09G0552000ZS	root
BnaA09G0551600ZS	root
BnaA01G0034800ZS	root
BnaC03G0302200ZS	root
BnaA04G0066900ZS	root
BnaC03G0385300ZS	root
BnaC08G0466100ZS	root
BnaA02G0008600ZS	root
BnaA03G0446600ZS	root
BnaA03G0332800ZS	root
BnaA01G0325000ZS	root
BnaC05G0046300ZS	root
BnaC06G0074100ZS	root
BnaA01G0347400ZS	root
BnaC07G0505800ZS	root
BnaC05G0117600ZS	root
BnaC03G0245900ZS	root
BnaA04G0297100ZS	root
BnaC06G0435200ZS	root
BnaA08G0232400ZS	root
BnaA09G0075300ZS	root
BnaC03G0564600ZS	root
BnaC06G0433100ZS	root
BnaA09G0122300ZS	root
BnaA07G0001100ZS	root
BnaA03G0396600ZS	root
BnaC08G0401200ZS	root
BnaA04G0004300ZS	root
BnaA08G0275400ZS	root
BnaC03G0015700ZS	root
BnaC02G0194600ZS	root
BnaA01G0040000ZS	root
BnaA02G0032700ZS	root
BnaA05G0080000ZS	root
BnaA09G0089600ZS	root
BnaC04G0098300ZS	root
BnaC05G0105700ZS	root
BnaA07G0340700ZS	root
BnaA01G0078100ZS	root
BnaA05G0381200ZS	root
BnaC01G0034500ZS	root
BnaA09G0036200ZS	root
BnaC02G0116700ZS	root
BnaC03G0366500ZS	root
BnaC02G0320600ZS	root
BnaA08G0294700ZS	root
BnaC06G0094000ZS	root
BnaA03G0375100ZS	root
BnaA01G0053400ZS	root
BnaA05G0469700ZS	root
BnaA03G0309700ZS	root
BnaA06G0374700ZS	root
BnaA01G0124700ZS	root
BnaC02G0222100ZS	root
BnaA08G0033200ZS	root
BnaC03G0724200ZS	root
BnaC05G0366000ZS	root
BnaA04G0240100ZS	root
BnaC06G0208100ZS	root
BnaA01G0053500ZS	root
BnaC02G0168000ZS	root
BnaC07G0242100ZS	root
BnaC07G0448500ZS	root
BnaA10G0007900ZS	root
BnaC09G0559400ZS	root
BnaA02G0197400ZS	root
BnaA10G0299600ZS	root
BnaC07G0051700ZS	root
BnaA05G0161700ZS	root
BnaA03G0329500ZS	root
BnaA02G0177800ZS	root
BnaA01G0195100ZS	root
BnaC04G0577000ZS	root
BnaA01G0323000ZS	root
BnaC01G0135400ZS	root
BnaA07G0034400ZS	root
BnaA02G0263300ZS	root
BnaC04G0617400ZS	root
BnaC09G0416700ZS	root
BnaC01G0015000ZS	root
BnaC01G0011000ZS	root
BnaA04G0252000ZS	root
BnaC04G0125600ZS	root
BnaC01G0166100ZS	root
BnaA01G0103700ZS	root
BnaA09G0077300ZS	root
BnaC09G0521100ZS	root
BnaA05G0020000ZS	root
BnaC02G0483100ZS	root
BnaC09G0590200ZS	root
BnaA06G0429600ZS	root
BnaC03G0014900ZS	root
BnaC05G0425300ZS	root
BnaC05G0168800ZS	root
BnaA08G0132800ZS	root
BnaA05G0095200ZS	root
BnaC08G0306900ZS	root
BnaA06G0159300ZS	root
BnaA05G0462700ZS	root
BnaC03G0723300ZS	root
BnaA03G0177500ZS	root
BnaA01G0410100ZS	root
BnaC03G0334600ZS	root
BnaC03G0773100ZS	root
BnaC04G0011200ZS	root
BnaC03G0401900ZS	root
BnaA09G0637500ZS	root
BnaC09G0086200ZS	root
BnaC03G0361000ZS	root
BnaA08G0263500ZS	root
BnaC06G0245600ZS	root
BnaA08G0280900ZS	root
BnaC02G0112900ZS	root
BnaC05G0014500ZS	root
BnaC01G0098500ZS	root
BnaC02G0336200ZS	root
BnaC02G0143700ZS	root
BnaC05G0459700ZS	root
BnaA03G0092600ZS	root
BnaA05G0006000ZS	root
BnaC08G0487800ZS	root
BnaC03G0367300ZS	root
BnaC02G0209900ZS	root
BnaC07G0398900ZS	root
BnaC09G0157500ZS	root
BnaA08G0284800ZS	root
BnaC02G0117500ZS	root
BnaC06G0344700ZS	root
BnaA07G0222600ZS	root
BnaC09G0050500ZS	root
BnaA03G0328800ZS	root
BnaC04G0576700ZS	root
BnaC05G0163900ZS	root
BnaA06G0435400ZS	root
Bnascaffold0027G0010400ZS	root
BnaA03G0217100ZS	root
BnaA04G0189500ZS	root
BnaA02G0085300ZS	root
BnaC03G0378500ZS	root
BnaC06G0138400ZS	root
BnaA03G0541000ZS	root
BnaC09G0467500ZS	root
BnaA07G0145800ZS	root
[truncated: 26,035 more rows]

## Sheet: Table S4
Table S4. GO enrichment analysis of DEGs identified in leaves and roots.
[truncated: 2,207 more rows]

[truncated: 9 more sheets: Table S5, Table S6, Table S7, Table S8, Table S9, Table S10, Table S11, Table S12, Table S13]
